# Supplementary material for: Systematic Analysis of Mouse Genome Reveals Distinct Evolutionary and Functional Properties Among Circadian and Ultradian Genes
Source: Front Physiol. 2018 Aug 23;9:1178. doi: 10.3389/fphys.2018.01178 (PMC6115496; doi:10.3389/fphys.2018.01178)
Supplement: TABLE S1 — Raw data obtained from PhylomeDB, NCBI HomoloGene, and Phyletic age. [file Table_1.XLSX]

## Sheet: Readme
Sheet 2	Homologene raw results for whole genome, 24 hour, 12 hour and 8 hour oscillating gene subsets.
	For each set, Homologene Accession Number, phylogenetic information and gene symbol are provided
Sheet 3	PhylomeDB raw results for whole genome, 24 hour, 12 hour and 8 hour oscillating gene subsets.
	For each set, Ensembl Gene Accession Number, gene symbol and phylogenetic information are provided
Sheet 4	PhyleticAge raw results for whole genome, 24 hour, 12 hour and 8 hour oscillating gene subsets.
	For each set, Ensembl Gene Accession Number, Ncbi Taxon Accession Number and phylogenetic information are provided.

## Sheet: Homologene
Homologene_ALL			Homologene_24h			Homologene_12h			Homologene_8h
141257	conserved in Murinae	Gm8213	138459	conserved in Boreoeutheria	Krtap13-1	135847	conserved in Boreoeutheria	Fam13A	136176	conserved in Euteleostomi	Mier1
141215	exclusive to M.musculus	LOC102634691	137342	conserved in Boreoeutheria	Prss21	135794	conserved in Boreoeutheria	Snrnp27	134244	conserved in Euteleostomi	Ppa2
141214	exclusive to M.musculus	LOC102640292	137258	conserved in Bilateria	Ubqln1	134636	conserved in Bilateria	Fnbp1L	134037	conserved in Boreoeutheria	Wbp11
141213	exclusive to M.musculus	LOC102635284	136781	conserved in Euarchontoglires	Cox6C	134446	conserved in Amniota	Srsf7	129708	conserved in Eukaryota	Tgds
141212	exclusive to M.musculus	LOC102636914	136716	conserved in Euteleostomi	Dst	134103	conserved in Tetrapoda	Arfgap3	128711	conserved in Bilateria	Mospd1
141211	exclusive to M.musculus	Gm7647	136025	conserved in Euarchontoglires	Naca	123798	conserved in Bilateria	Cks1B	110649	conserved in Eukaryota	Rpl5
141210	exclusive to M.musculus	Gm11546	136011	conserved in Boreoeutheria	Cldn24	110886	conserved in Euteleostomi	Snip1	99789	conserved in Euteleostomi	Prdx1
141209	conserved in Euarchontoglires	LOC102724657	135766	conserved in Euarchontoglires	Krtap9-1	87044	conserved in Tetrapoda	Rnf168	68058	conserved in Boreoeutheria	Pon1
141208	conserved in Euarchontoglires	LOC102724737	135711	conserved in Eukaryota	Myo5C	84746	conserved in Bilateria	Osbpl1A	57181	conserved in Eukaryota	Cbr4
141207	exclusive to M.musculus	LOC102638196	135640	conserved in Tetrapoda	Fbxo27	74571	conserved in Eukaryota	Sec23B	57046	conserved in Bilateria	Slc25A30
141206	exclusive to M.musculus	LOC102632747	134785	conserved in Eukaryota	Me1	74409	conserved in Eukaryota	Cdk2	55514	conserved in Eukaryota	Cat
141205	exclusive to M.musculus	LOC102632256	134626	conserved in Amniota	Ldb3	69045	conserved in Eukaryota	Tuba1C	47900	conserved in Euteleostomi	Apoa1
141204	exclusive to M.musculus	LOC102635033	134609	conserved in Boreoeutheria	Ripply1	68707	conserved in Euteleostomi	Tmed9	45637	conserved in Boreoeutheria	Vps37C
141203	exclusive to M.musculus	LOC102640601	134543	conserved in Boreoeutheria	Snrpb	68426	conserved in Eukaryota	Hdac1	44527	conserved in Opisthokonta	Mtg1
141202	exclusive to M.musculus	LOC101055731	134519	conserved in Boreoeutheria	Cdkn1C	68367	conserved in Bilateria	Gmps	41182	conserved in Euteleostomi	Cacfd1
141201	exclusive to M.musculus	LOC102631809	134516	conserved in Bilateria	Aw146154	68281	conserved in Eukaryota	Rars	39086	conserved in Opisthokonta	Dbi
141200	exclusive to M.musculus	LOC102640884	134481	conserved in Eukaryota	Hist1H4A	68219	conserved in Tetrapoda	Fmo4	37249	conserved in Opisthokonta	Ada
141199	exclusive to M.musculus	LOC102638745	134474	conserved in Bilateria	Hist1H4K	68119	conserved in Euteleostomi	Slc35D2	32311	conserved in Bilateria	Ctdspl2
141198	exclusive to M.musculus	LOC102635887	134332	conserved in Eukaryota	Hist1H3A	56999	conserved in Tetrapoda	Pank3	23407	conserved in Euteleostomi	Myl12A
141197	exclusive to M.musculus	LOC102634489	134331	conserved in Amniota	Trim35	56969	conserved in Eukaryota	Yipf5	20086	conserved in Bilateria	Cfh
141196	exclusive to M.musculus	LOC102633561	134305	conserved in Boreoeutheria	Hist1H2Ak	56957	conserved in Eukaryota	Usp46	18690	conserved in Euteleostomi	Creb3L2
141195	exclusive to M.musculus	Gm9040	134172	conserved in Boreoeutheria	Abi3Bp	56794	conserved in Eukaryota	Magohb	18664	conserved in Tetrapoda	Sapcd2
141194	exclusive to M.musculus	LOC102635357	134118	conserved in Euteleostomi	Scoc	56691	conserved in Euteleostomi	Rbm34	17004	conserved in Boreoeutheria	Mavs
141193	conserved in Murinae	Muc16	134103	conserved in Tetrapoda	Arfgap3	56594	conserved in Euteleostomi	Rora	16972	conserved in Boreoeutheria	Nlrp12
141192	exclusive to M.musculus	Gm6600	133984	conserved in Eukaryota	Shmt2	56584	conserved in Bilateria	Gpsm2	14558	conserved in Eukaryota	Dnajc11
141191	exclusive to M.musculus	LOC102632402	133933	conserved in Opisthokonta	Nap1L4	55957	conserved in Eukaryota	Dnajb1	12433	conserved in Euteleostomi	Fbxo22
141190	exclusive to M.musculus	Gm14129	133916	conserved in Euteleostomi	Scoc	55829	conserved in Opisthokonta	Kif5B	12281	conserved in Tetrapoda	Lurap1L
141188	conserved in Murinae	LOC102638573	133895	conserved in Euteleostomi	Leo1	55731	conserved in Euteleostomi	Nr2C1	12069	conserved in Eukaryota	Mettl6
141187	conserved in Murinae	LOC102636269	133808	conserved in Euteleostomi	Kcnk18	55708	conserved in Tetrapoda	Srsf3	9745	conserved in Opisthokonta	Nsmce4A
141185	conserved in Murinae	8030474K03Rik	133777	conserved in Boreoeutheria	Cd8A	55536	conserved in Eukaryota	Sec11A	9512	conserved in Bilateria	Mpp5
141182	conserved in Murinae	LOC102639870	133755	conserved in Euteleostomi	Tmem30B	44517	conserved in Bilateria	Nup35	9149	conserved in Euteleostomi	Atl3
141179	conserved in Murinae	LOC102638132	133731	conserved in Bilateria	Prss48	44286	conserved in Eukaryota	Ngdn	8952	conserved in Bilateria	Fndc3A
141177	conserved in Murinae	LOC102638985	133555	conserved in Tetrapoda	Scnn1B	41670	conserved in Bilateria	Samd8	7880	conserved in Opisthokonta	Pdcd6
141176	conserved in Murinae	LOC102632152	133013	conserved in Euarchontoglires	Hsd3B1	41654	conserved in Boreoeutheria	Plin5	7548	conserved in Euteleostomi	Strbp
141175	conserved in Murinae	LOC102631805	131234	conserved in Amniota	Nanos1	41503	conserved in Bilateria	Slc30A5	7439	conserved in Euteleostomi	Nedd1
141173	conserved in Murinae	LOC102639800	130985	conserved in Bilateria	Rcan2	41486	conserved in Euteleostomi	Polr1E	7060	conserved in Eukaryota	Alg5
141172	conserved in Murinae	LOC102640134	130947	conserved in Bilateria	Nek10	41432	conserved in Euteleostomi	Grpel2	7056	conserved in Eukaryota	Srp68
141171	conserved in Murinae	Gm16486	130545	conserved in Boreoeutheria	Rpl10	41092	conserved in Bilateria	Mettl9	5759	conserved in Eukaryota	Gins4
141170	conserved in Murinae	LOC102637223	130462	conserved in Euarchontoglires	Dppa4	41042	conserved in Bilateria	Fam98A	5120	conserved in Bilateria	Faf1
141165	conserved in Murinae	Gm10044	130095	conserved in Euteleostomi	Fam193B	40962	conserved in Bilateria	Ubxn4	3864	conserved in Bilateria	Gpm6A
141164	conserved in Murinae	Gm281	130005	conserved in Euteleostomi	Ctxn2	40893	conserved in Euteleostomi	Add3	3557	conserved in Bilateria	Eif2Ak3
141162	conserved in Murinae	LOC102639854	129602	conserved in Euarchontoglires	Cntnap3	40873	conserved in Bilateria	Anapc4	3135	conserved in Bilateria	Rab28
141161	conserved in Murinae	LOC102638847	129115	conserved in Eukaryota	Cfl2	40809	conserved in Euteleostomi	Cldn12	3120	conserved in Euteleostomi	Socs6
141159	conserved in Murinae	Muc3	128731	conserved in Euteleostomi	Gbp6	40796	conserved in Euteleostomi	Tiam2	2682	conserved in Euteleostomi	Rgs5
141152	conserved in Euarchontoglires	LOC728763	128626	conserved in Euarchontoglires	Pin1	40119	conserved in Bilateria	Ing1	2199	conserved in Bilateria	Rnf2
141149	conserved in Murinae	LOC102636082	128610	conserved in Boreoeutheria	Ccdc114	38062	conserved in Bilateria	Gtf2E1	2097	conserved in Eukaryota	Psmc3
141147	conserved in Murinae	LOC102635564	128276	conserved in Eukaryota	Ypel4	38043	conserved in Bilateria	Pdcl	1611	conserved in Euteleostomi	Hmox2
141146	conserved in Murinae	Gm7972	128182	conserved in Eukaryota	Rps13	37907	conserved in Bilateria	Gosr2	1242	conserved in Boreoeutheria	Apoa2
141145	conserved in Murinae	LOC102633346	124473	conserved in Bilateria	Ano8	37737	conserved in Euteleostomi	Srp9	317	conserved in Euteleostomi	Ttr
141143	conserved in Murinae	Gm6713	123896	conserved in Eukaryota	Aldoa	37660	conserved in Eukaryota	Ppp2Ca
141140	conserved in Murinae	LOC102633525	122129	conserved in Euteleostomi	Shisa7	37612	conserved in Bilateria	Lrpap1
141139	conserved in Murinae	LOC102632555	122114	conserved in Euteleostomi	Smim13	36193	conserved in Bilateria	Ik
141138	conserved in Murinae	LOC102633498	121937	conserved in Euteleostomi	Higd1A	32771	conserved in Eukaryota	Wdr75
141135	conserved in Murinae	Gm6436	121702	conserved in Eukaryota	Acta1	32720	conserved in Eukaryota	Glt8D1
141132	conserved in Murinae	LOC102640594	121617	conserved in Bilateria	Slc17A6	32680	conserved in Eukaryota	Mettl18
141131	conserved in Murinae	Gm21110	120261	conserved in Boreoeutheria	Rtl1	32570	conserved in Euteleostomi	Gramd3
141127	conserved in Murinae	Gm13941	117988	conserved in Euteleostomi	Ccdc180	32520	conserved in Euteleostomi	Ppp1R11
141126	conserved in Murinae	LOC102635082	115911	conserved in Euteleostomi	Ppp6R3	32352	conserved in Euteleostomi	Klhl24
141124	conserved in Murinae	LOC102632695	115910	conserved in Eukaryota	Timm17A	32238	conserved in Eukaryota	Anapc10
141117	conserved in Murinae	LOC101056032	113783	conserved in Euteleostomi	Nmrk2	32233	conserved in Euteleostomi	Pja2
141115	conserved in Murinae	LOC102639868	113707	conserved in Euteleostomi	Bin1	32155	conserved in Euteleostomi	Dnajb9
141114	conserved in Murinae	Cc2d2b	113390	conserved in Boreoeutheria	Aspg	31375	conserved in Euteleostomi	Creb3
141112	conserved in Murinae	LOC102635628	113207	conserved in Eukaryota	Rpl26	31330	conserved in Bilateria	Rbm10
141111	conserved in Murinae	LOC102638546	111992	conserved in Eukaryota	Adssl1	24376	conserved in Eukaryota	Capza1
141110	conserved in Murinae	LOC101056102	111871	conserved in Eukaryota	Arih1	23302	conserved in Euteleostomi	Pard6B
141106	conserved in Murinae	LOC102632142	111053	conserved in Opisthokonta	Rpl13A	23168	conserved in Euteleostomi	Ikbke
141102	conserved in Murinae	Gm1096	110886	conserved in Euteleostomi	Snip1	23125	conserved in Euteleostomi	Klhl9
141085	conserved in Boreoeutheria	KIAA1210	110678	conserved in Boreoeutheria	Camp	23110	conserved in Eukaryota	Dnaja4
141077	conserved in Boreoeutheria	LOC102155135	110436	conserved in Euteleostomi	Mbl2	22710	conserved in Boreoeutheria	Morf4L2
141054	conserved in Boreoeutheria	LOC102723572	106645	conserved in Tetrapoda	Tespa1	21378	conserved in Euteleostomi	Sox5
141053	conserved in Boreoeutheria	LOC102151823	106639	conserved in Bilateria	Prss3	21032	conserved in Bilateria	Hnrnpf
141046	conserved in Boreoeutheria	LOC102153921	106451	conserved in Euteleostomi	Maz	20984	conserved in Opisthokonta	Slc16A6
141039	conserved in Boreoeutheria	LOC101927853	105453	conserved in Eukaryota	Trappc4	20911	conserved in Tetrapoda	Bmpr1A
141031	conserved in Boreoeutheria	BEND2	105406	conserved in Euteleostomi	Tbc1D22A	20482	conserved in Euteleostomi	Grsf1
141020	conserved in Boreoeutheria	LOC102152705	104139	conserved in Boreoeutheria	Prdm9	18952	conserved in Euteleostomi	Slain2
141016	conserved in Boreoeutheria	LOC101907864	104027	conserved in Opisthokonta	Rab5B	16321	conserved in Bilateria	Wdr92
141000	conserved in Boreoeutheria	LOC101928220	101691	conserved in Euteleostomi	Ptges3L	14678	conserved in Bilateria	Lpcat3
140986	conserved in Boreoeutheria	SPATA31D1	101669	conserved in Euarchontoglires	Fam50B	14272	conserved in Bilateria	Pde12
140982	conserved in Boreoeutheria	LOC478449	101663	conserved in Euteleostomi	Srpk2	12722	conserved in Euteleostomi	Lysmd3
140953	conserved in Euteleostomi	LOC102636950	101388	conserved in Eukaryota	Sult1E1	12719	conserved in Bilateria	Nus1
140937	conserved in Euteleostomi	LOC101903527	101105	conserved in Eukaryota	Tomm40	12672	conserved in Euteleostomi	Crebrf
140909	conserved in Euteleostomi	LOC102639466	101101	conserved in Bilateria	Ddx17	12304	conserved in Bilateria	Snx6
140844	conserved in Amniota	LOC102636259	101023	conserved in Opisthokonta	Fam63B	12164	conserved in Bilateria	Rspry1
140831	conserved in Amniota	LOC102633979	100935	conserved in Bilateria	Ept1	12128	conserved in Bilateria	Nudcd1
140820	conserved in Amniota	LOC102637099	100707	conserved in Eukaryota	Emc3	11866	conserved in Bilateria	Edem3
140781	conserved in Tetrapoda	LOC102631852	100549	conserved in Boreoeutheria	Ddi1	11857	conserved in Eukaryota	Wdr26
140775	conserved in Tetrapoda	LOC102634182	99712	conserved in Eukaryota	Prkag1	11738	conserved in Eukaryota	Uba5
140750	conserved in Tetrapoda	LOC102636875	99373	conserved in Bilateria	Dgkh	11635	conserved in Eukaryota	Yrdc
140732	conserved in Tetrapoda	LOC102634004	97668	conserved in Eukaryota	Osbp	11526	conserved in Bilateria	Creld2
140709	conserved in Tetrapoda	LOC101929070	96916	conserved in Euteleostomi	Atr	11497	conserved in Eukaryota	Hdhd3
140661	conserved in Euteleostomi	LOC102633678	91153	conserved in Opisthokonta	Mlh3	11380	conserved in Tetrapoda	Mphosph8
140625	conserved in Euarchontoglires	ZNF813	90953	conserved in Opisthokonta	Slmo1	11367	conserved in Bilateria	Kdelc1
140614	conserved in Euarchontoglires	LOC101059232	90880	conserved in Eukaryota	Gcsh	11227	conserved in Euteleostomi	Acbd3
140595	conserved in Euarchontoglires	LOC729800	90075	conserved in Euteleostomi	Smim15	10840	conserved in Euteleostomi	Usp28
140592	conserved in Boreoeutheria	ZNF487P	88764	conserved in Eukaryota	Rps18	10801	conserved in Bilateria	Ints2
140569	conserved in Murinae	Scml1	87047	conserved in Euteleostomi	Anapc15	10755	conserved in Euteleostomi	Angptl4
140568	conserved in Tetrapoda	LOC101056029	86887	conserved in Boreoeutheria	Myl6B	10728	conserved in Bilateria	Lyrm2
140567	conserved in Tetrapoda	LOC101055850	86792	conserved in Murinae	Bc053393	10495	conserved in Euteleostomi	Socs5
140566	conserved in Boreoeutheria	LOC102155151	86343	conserved in Boreoeutheria	Syce1L	10293	conserved in Euteleostomi	Bet1L
140565	conserved in Euteleostomi	6430628N08Rik	86039	conserved in Bilateria	Dusp22	10229	conserved in Bilateria	Lrrc59
140562	conserved in Euarchontoglires	LOC100996274	85849	conserved in Boreoeutheria	Tmem88B	10155	conserved in Euteleostomi	Bloc1S4
140547	conserved in Murinae	Gm8672	85370	conserved in Euteleostomi	Zar1L	10133	conserved in Eukaryota	Brix1
140539	conserved in Boreoeutheria	LOC101928108	85163	conserved in Euteleostomi	Ankar	10116	conserved in Amniota	Tmem140
140523	conserved in Murinae	LOC102640043	84685	conserved in Boreoeutheria	Fam229B	10098	conserved in Eukaryota	Wdr12
139906	conserved in Boreoeutheria	C1H9orf57	84641	conserved in Boreoeutheria	Rnase12	10080	conserved in Euteleostomi	Uba6
139816	conserved in Euarchontoglires	LOC744764	84592	conserved in Opisthokonta	Grtp1	9985	conserved in Bilateria	Tmem39A
139749	conserved in Euarchontoglires	LOC100612470	83681	conserved in Tetrapoda	Mcidas	9343	conserved in Bilateria	Tfb1M
139664	conserved in Tetrapoda	LOC102640032	83472	conserved in Euteleostomi	Fam155A	9205	conserved in Eukaryota	Pgm3
139661	conserved in Tetrapoda	LOC102639802	83452	conserved in Tetrapoda	Glipr1L1	9093	conserved in Eukaryota	Ufl1
139639	conserved in Euteleostomi	LOC102152740	83252	conserved in Tetrapoda	Sorbs1	8845	conserved in Euteleostomi	Maml1
139584	conserved in Tetrapoda	LOC102637800	83248	conserved in Boreoeutheria	Foxd4	8735	conserved in Eukaryota	Arfgap2
139519	conserved in Tetrapoda	Gm13420	82573	conserved in Euteleostomi	Adamts6	8579	conserved in Euteleostomi	Stxbp6
139477	conserved in Tetrapoda	Adh6b	82482	conserved in Euteleostomi	Ffar3	8397	conserved in Tetrapoda	Dsc2
139367	conserved in Euarchontoglires	LOC746985	82459	conserved in Tetrapoda	Fam162B	8154	conserved in Bilateria	Mgea5
139355	conserved in Tetrapoda	LOC646730	82269	conserved in Euteleostomi	Patl1	8133	conserved in Eukaryota	Fbxo3
139345	conserved in Euarchontoglires	LOC100426641	82252	conserved in Euteleostomi	Fat3	7351	conserved in Bilateria	Thumpd3
139316	conserved in Euarchontoglires	LOC699695	82238	conserved in Bilateria	Ccdc85C	7343	conserved in Bilateria	Gpam
139307	conserved in Euarchontoglires	LOC100428805	81985	conserved in Eukaryota	Hhipl1	7213	conserved in Euteleostomi	Tmed3
139293	conserved in Murinae	LOC101056240	81910	conserved in Boreoeutheria	Tomm6	7165	conserved in Eukaryota	Naa20
139288	conserved in Murinae	LOC102633050	81899	conserved in Euteleostomi	Zmat4	7100	conserved in Eukaryota	Gtpbp4
139259	conserved in Boreoeutheria	LOC100299970	81828	conserved in Opisthokonta	Prpf40B	6697	conserved in Eukaryota	Ddx18
139242	conserved in Boreoeutheria	LOC100335322	81810	conserved in Euteleostomi	Sin3B	6599	conserved in Opisthokonta	Ube2G2
139075	conserved in Murinae	Gm10224	80230	conserved in Boreoeutheria	Cstf2T	6404	conserved in Eukaryota	Rpf2
139074	exclusive to M.musculus	Gm16441	80167	conserved in Euteleostomi	Atp2A2	6349	conserved in Eukaryota	Utp11L
139073	exclusive to M.musculus	Gm2427	80097	conserved in Boreoeutheria	Prss53	6332	conserved in Eukaryota	Srprb
139067	conserved in Euteleostomi	LOC675947	79885	conserved in Bilateria	Prss56	6151	conserved in Eukaryota	Slc25A32
138962	conserved in Euarchontoglires	LOC749557	79859	conserved in Euteleostomi	Fbxl17	6114	conserved in Bilateria	Lsm12
138957	conserved in Boreoeutheria	LOC746906	79738	conserved in Boreoeutheria	Tmem200B	6110	conserved in Eukaryota	Dnpep
138948	conserved in Boreoeutheria	LOC743289	79572	conserved in Boreoeutheria	Dppa2	6019	conserved in Eukaryota	Elp2
138901	conserved in Boreoeutheria	LOC737540	79549	conserved in Bilateria	Dscaml1	5854	conserved in Eukaryota	Cog3
138890	conserved in Euarchontoglires	LOC723063	79540	conserved in Bilateria	Arrdc2	5650	conserved in Eukaryota	Scfd1
138869	conserved in Boreoeutheria	LOC453897	79247	conserved in Euteleostomi	Ccdc152	5578	conserved in Eukaryota	Gmppb
138848	conserved in Euarchontoglires	LOC713169	78705	conserved in Euteleostomi	Rgs7Bp	5576	conserved in Eukaryota	Tsr1
138847	conserved in Euarchontoglires	LOC736567	78322	conserved in Euteleostomi	Ptchd4	5490	conserved in Opisthokonta	Impact
138824	conserved in Boreoeutheria	LOC450369	77933	conserved in Euteleostomi	Pla2G4F	5411	conserved in Eukaryota	Tmem165
138822	conserved in Euarchontoglires	LOC711318	77854	conserved in Euteleostomi	Tbc1D10C	5296	conserved in Eukaryota	Mak16
138809	conserved in Amniota	LOC714723	77852	conserved in Euteleostomi	Cidea	5139	conserved in Bilateria	Ficd
138801	conserved in Euarchontoglires	LOC709150	77569	conserved in Boreoeutheria	Dpy19L2	5129	conserved in Eukaryota	Pwp1
138796	conserved in Euarchontoglires	LOC713714	77540	conserved in Amniota	Ifnl3	5062	conserved in Bilateria	Hspa13
138783	conserved in Amniota	LOC100611230	77478	conserved in Euteleostomi	Plekhg3	4953	conserved in Euteleostomi	Btg3
138779	conserved in Euarchontoglires	LOC736532	77410	conserved in Boreoeutheria	Ccdc17	4660	conserved in Eukaryota	Nop56
138769	conserved in Boreoeutheria	LOC703336	77215	conserved in Euteleostomi	Calml4	4463	conserved in Euteleostomi	Hax1
138753	conserved in Euarchontoglires	LOC707302	77213	conserved in Euteleostomi	Cep290	4383	conserved in Bilateria	Manf
138745	conserved in Euarchontoglires	RPL21	77068	conserved in Bilateria	Gipc3	4237	conserved in Tetrapoda	Topors
138738	conserved in Euarchontoglires	LOC701484	77044	conserved in Boreoeutheria	Syce1	4235	conserved in Amniota	Uspl1
138720	conserved in Euarchontoglires	LOC741910	77038	conserved in Euteleostomi	Wisp3	4231	conserved in Bilateria	Nme6
138713	conserved in Euarchontoglires	UBE2L3	75666	conserved in Opisthokonta	Lipk	4146	conserved in Euteleostomi	Rnf103
138686	conserved in Euarchontoglires	LOC456842	75244	conserved in Euteleostomi	Golt1A	4080	conserved in Euteleostomi	Mef2A
138679	conserved in Boreoeutheria	LOC466314	75211	conserved in Eukaryota	Mctp1	4047	conserved in Euteleostomi	Insig1
138675	conserved in Boreoeutheria	LOC100614048	75185	conserved in Euteleostomi	Fancf	3948	conserved in Euteleostomi	Skil
138673	conserved in Murinae	LOC102637882	75175	conserved in Tetrapoda	Thada	3908	conserved in Eukaryota	Hspa5
138669	conserved in Euarchontoglires	HMGB1P1	75133	conserved in Bilateria	Adcy2	3744	conserved in Eukaryota	Rbm8A
138664	conserved in Murinae	Cfhr3	74841	conserved in Eukaryota	Csnk1D	3597	conserved in Eukaryota	Sec22B
138658	conserved in Murinae	Gm4868	74720	conserved in Bilateria	Glipr2	3473	conserved in Eukaryota	Ddx21
138654	conserved in Euarchontoglires	LOC706896	74576	conserved in Euteleostomi	Map3K2	3458	conserved in Eukaryota	Nemf
138653	conserved in Euarchontoglires	LOC709143	74574	conserved in Euarchontoglires	Ifitm2	3281	conserved in Eukaryota	Fdft1
138635	conserved in Murinae	Olfr1335	74536	conserved in Euteleostomi	Pcbp2	3155	conserved in Euteleostomi	Homer1
138634	conserved in Murinae	Olfr1198	74459	conserved in Tetrapoda	Slc2A5	3148	conserved in Bilateria	Med21
138633	conserved in Murinae	Zfp81	74458	conserved in Tetrapoda	Shb	3138	conserved in Eukaryota	Plaa
138632	conserved in Murinae	Mrgprb3	74445	conserved in Boreoeutheria	Serpinb8	3012	conserved in Tetrapoda	Ddit3
138628	conserved in Euteleostomi	Plcxd1	74417	conserved in Bilateria	Gnai1	2995	conserved in Bilateria	Ccng1
138627	conserved in Amniota	Zfp532	74401	conserved in Boreoeutheria	Icam4	2779	conserved in Eukaryota	Eif3A
138484	conserved in Boreoeutheria	LOC609278	74295	conserved in Euteleostomi	Fth1	2768	conserved in Euteleostomi	Ssna1
138474	conserved in Murinae	Zfp933	73890	conserved in Opisthokonta	Aldh3B1	2634	conserved in Bilateria	Pip4K2B
138472	conserved in Murinae	Bst2	73264	conserved in Euteleostomi	Dnajc4	2554	conserved in Eukaryota	Xpo1
138471	conserved in Murinae	E430018J23Rik	73249	conserved in Euteleostomi	Tmem170B	2475	conserved in Euteleostomi	Nr2C2
138469	conserved in Boreoeutheria	LOC515676	72470	conserved in Euarchontoglires	Slc2A7	2361	conserved in Eukaryota	Srp19
138468	conserved in Murinae	4932414N04Rik	72341	conserved in Euteleostomi	Opn5	2342	conserved in Eukaryota	Uap1
138467	conserved in Murinae	Rfpl3s	72212	conserved in Bilateria	Spire2	2098	conserved in Eukaryota	Psmc5
138460	conserved in Euarchontoglires	KRTAP12-1	71802	conserved in Euteleostomi	Liph	1982	conserved in Eukaryota	Piga
138459	conserved in Boreoeutheria	KRTAP13-1	71313	conserved in Euteleostomi	Uap1L1	1859	conserved in Eukaryota	Ncbp1
138458	conserved in Murinae	Retnlg	71264	conserved in Boreoeutheria	Abca6	1838	conserved in Opisthokonta	Mtap
138456	conserved in Murinae	Zfp599	71199	conserved in Bilateria	Kcnc2	1806	conserved in Eukaryota	Mgat2
138455	exclusive to M.musculus	Zbed4	70951	conserved in Euteleostomi	Cc2D1B	1736	conserved in Eukaryota	Lig4
138454	conserved in Murinae	Zfp120	69703	conserved in Amniota	Gimap8	1609	conserved in Eukaryota	Hmgcs1
138453	conserved in Murinae	Ms4a14	69669	conserved in Eukaryota	Thoc2	1543	conserved in Bilateria	Gabpa
138452	conserved in Murinae	2610524H06Rik	69553	conserved in Eukaryota	Cactin	1363	conserved in Eukaryota	Cdk7
138451	conserved in Amniota	Nrg1	69536	conserved in Tetrapoda	Csmd1	1207	conserved in Tetrapoda	Irak2
138447	conserved in Boreoeutheria	LOC488279	69517	conserved in Euteleostomi	Mfsd5	1014	conserved in Eukaryota	Cstf3
138445	conserved in Euarchontoglires	LOC100505767	69510	conserved in Eukaryota	Smek1	931	conserved in Tetrapoda	Klf9
138443	conserved in Boreoeutheria	LOC608975	69477	conserved in Tetrapoda	Ccnl2	916	conserved in Tetrapoda	Bach1
138442	conserved in Tetrapoda	LOC102153193	69361	conserved in Euteleostomi	Tut1	465	conserved in Euteleostomi	Vhl
138431	conserved in Murinae	Fam187b	69358	conserved in Euteleostomi	Eps8L2	269	conserved in Eukaryota	Pex2
138430	conserved in Tetrapoda	5430419D17Rik	69354	conserved in Eukaryota	Pdf
138428	conserved in Murinae	4930474N05Rik	69351	conserved in Euteleostomi	Kcnk13
138427	conserved in Murinae	Fmr1nb	69345	conserved in Tetrapoda	Cdhr5
138421	conserved in Murinae	Zfp940	69247	conserved in Eukaryota	Far2
138416	conserved in Murinae	4930595M18Rik	69244	conserved in Boreoeutheria	Kdm4D
138410	conserved in Murinae	4930486L24Rik	69235	conserved in Tetrapoda	Kif27
138408	conserved in Murinae	Serpinb1b	69169	conserved in Bilateria	Sult1B1
138407	conserved in Murinae	Hsf3	69165	conserved in Eukaryota	Vps41
138406	conserved in Euarchontoglires	CDCP2	69132	conserved in Bilateria	Vps4A
138405	conserved in Murinae	4932411E22Rik	69067	conserved in Euteleostomi	Gab2
138404	conserved in Murinae	Diap2	68990	conserved in Euteleostomi	Dmbt1
138403	conserved in Murinae	D130040H23Rik	68719	conserved in Opisthokonta	Rap1B
138402	conserved in Boreoeutheria	LOC787812	68707	conserved in Euteleostomi	Tmed9
138401	conserved in Murinae	Zfp871	68543	conserved in Eukaryota	Rpl10A
138400	conserved in Murinae	2810021J22Rik	68504	conserved in Eukaryota	Tubb4B
138366	conserved in Bilateria	LOC700257	68482	conserved in Bilateria	Ulk3
138337	conserved in Murinae	Krt9	68447	conserved in Euteleostomi	Aplp1
138324	conserved in Murinae	Olfr829	68445	conserved in Euteleostomi	Anxa3
138323	conserved in Boreoeutheria	LOC100684648	68444	conserved in Euteleostomi	Sco2
138322	conserved in Boreoeutheria	LOC528422	68434	conserved in Tetrapoda	Rpl3L
138321	conserved in Boreoeutheria	LOC613726	68417	conserved in Euteleostomi	Med26
138320	conserved in Tetrapoda	Olfr535	68404	conserved in Opisthokonta	Nars
138319	conserved in Boreoeutheria	LOC504888	68380	conserved in Euteleostomi	Fkbp1B
138318	conserved in Murinae	Olfr1161	68375	conserved in Eukaryota	Rpl14
138317	conserved in Boreoeutheria	OR52E8	68372	conserved in Euteleostomi	Usp13
138316	conserved in Murinae	Olfr512	68371	conserved in Euteleostomi	Phox2B
138315	conserved in Murinae	Olfr1442	68308	conserved in Eukaryota	Ube2A
138314	conserved in Boreoeutheria	LOC483522	68296	conserved in Euteleostomi	Smarcc1
138313	conserved in Boreoeutheria	LOC100612607	68293	conserved in Euteleostomi	Slc22A2
138312	exclusive to M.musculus	Olfr869	68290	conserved in Euteleostomi	Sctr
138311	exclusive to M.musculus	Olfr890	68285	conserved in Euteleostomi	Rpa3
138310	conserved in Murinae	Olfr1261	68248	conserved in Boreoeutheria	Krt83
138309	conserved in Murinae	Olfr397	68222	conserved in Euteleostomi	Gnal
138308	exclusive to M.musculus	Olfr809	68203	conserved in Bilateria	Cdk1
138307	exclusive to M.musculus	Olfr1167	68198	conserved in Eukaryota	Atp6V1B1
138306	exclusive to M.musculus	Olfr801	68180	conserved in Tetrapoda	Eda
138305	conserved in Murinae	Olfr1394	68142	conserved in Eukaryota	Rab5A
138304	conserved in Murinae	Olfr930	68099	conserved in Eukaryota	Ppp3R1
138303	conserved in Murinae	Hnrnpa3	68082	conserved in Eukaryota	Cyp1A2
138302	exclusive to M.musculus	Cetn4	68062	conserved in Eukaryota	Cyp1A1
138301	conserved in Amniota	Pitpnc1	68060	conserved in Boreoeutheria	Amh
138299	conserved in Murinae	Zfp810	68052	conserved in Eukaryota	Abcc2
138298	conserved in Opisthokonta	Ces2c	68047	conserved in Euteleostomi	Slc2A2
138297	conserved in Murinae	Cyp2j13	67991	conserved in Amniota	Samd3
138296	conserved in Euarchontoglires	GBP7	67425	conserved in Euteleostomi	Ahnak
138295	conserved in Murinae	Zfp959	67083	conserved in Euteleostomi	Ano9
138294	conserved in Murinae	AI661453	67014	conserved in Tetrapoda	Tex36
138293	conserved in Murinae	Zfp758	65280	conserved in Boreoeutheria	Zfp41
138189	conserved in Murinae	Dppa3	65261	conserved in Boreoeutheria	Krt78
138184	conserved in Boreoeutheria	LOC482200	65045	conserved in Boreoeutheria	Got1L1
138183	conserved in Murinae	Cxcl3	64807	conserved in Euteleostomi	Dhrs13
138094	exclusive to M.musculus	Vmn1r28	62657	conserved in Bilateria	Enpp6
138093	conserved in Murinae	Akr1c14	62496	conserved in Opisthokonta	Slc7A6
138092	conserved in Murinae	Hrnr	62452	conserved in Bilateria	Lrig3
137872	conserved in Murinae	Anp32b	62404	conserved in Eukaryota	Tmem120B
137840	conserved in Bilateria	Serpinb1c	57205	conserved in Euteleostomi	Sept8
137828	conserved in Bilateria	LOC102632383	57114	conserved in Boreoeutheria	Prr7
137770	conserved in Bilateria	Zfp932	57098	conserved in Bilateria	Dpp8
137765	conserved in Bilateria	LOC101902860	57078	conserved in Bilateria	Tssk4
137761	conserved in Bilateria	LOC740380	57020	conserved in Bilateria	Mogat2
137656	conserved in Murinae	Calcb	56979	conserved in Bilateria	Pank1
137655	conserved in Euarchontoglires	MIA2	56962	conserved in Bilateria	Slc9A3R2
137653	conserved in Murinae	Pgap2	56942	conserved in Bilateria	Golph3
137652	exclusive to M.musculus	Vmn1r25	56937	conserved in Eukaryota	Abhd4
137651	exclusive to M.musculus	Vmn1r48	56936	conserved in Euteleostomi	Egln1
137650	conserved in Murinae	Hrg	56894	conserved in Euteleostomi	Rhoj
137649	conserved in Tetrapoda	Pcdhb18	56880	conserved in Euteleostomi	Scamp5
137646	conserved in Boreoeutheria	RPL34	56835	conserved in Euteleostomi	Mov10L1
137631	conserved in Eukaryota	Hist1h2aa	56793	conserved in Bilateria	Enox1
137425	conserved in Murinae	Lce3c	56764	conserved in Euteleostomi	Kcnj1
137404	conserved in Boreoeutheria	FCRL5	56760	conserved in Bilateria	Mapk8
137402	conserved in Boreoeutheria	OR7A17	56754	conserved in Euteleostomi	Erap1
137396	conserved in Murinae	Arhgef38	56715	conserved in Eukaryota	Herc4
137395	exclusive to M.musculus	Ifi27l2a	56563	conserved in Euteleostomi	Rapgef5
137394	conserved in Euarchontoglires	LOC100615402	56557	conserved in Eukaryota	Snw1
137393	conserved in Murinae	Zfp773	56546	conserved in Eukaryota	Clcn7
137392	conserved in Euarchontoglires	KRTAP1-3	56470	conserved in Opisthokonta	Dhfr
137391	conserved in Boreoeutheria	CCDC30	56430	conserved in Bilateria	Map2K3
137390	conserved in Euarchontoglires	LOC709152	56284	conserved in Eukaryota	Fa2H
137389	conserved in Murinae	Themis3	56267	conserved in Bilateria	Dhx57
137388	conserved in Bilateria	Cyp2j9	56130	conserved in Eukaryota	Pycrl
137387	conserved in Murinae	1700056E22Rik	56033	conserved in Eukaryota	Stk38
137386	conserved in Amniota	Rbm33	56002	conserved in Bilateria	Pycr1
137385	conserved in Murinae	2200002D01Rik	55980	conserved in Eukaryota	Tubgcp2
137384	conserved in Murinae	Ap2b1	55975	conserved in Euteleostomi	Gnai3
137383	conserved in Murinae	4933416I08Rik	55959	conserved in Bilateria	Ppef2
137382	conserved in Amniota	Cd209g	55957	conserved in Eukaryota	Dnajb1
137381	conserved in Murinae	2310079G19Rik	55955	conserved in Euteleostomi	Bmp1
137380	conserved in Murinae	1700025F22Rik	55941	conserved in Bilateria	Myh10
137379	conserved in Murinae	3300002I08Rik	55940	conserved in Eukaryota	Mthfd1
137378	conserved in Amniota	Mxra7	55867	conserved in Eukaryota	Prcp
137377	conserved in Murinae	Prl7c1	55861	conserved in Euteleostomi	Kif5A
137376	conserved in Murinae	Cylc1	55840	conserved in Eukaryota	Papss2
137375	conserved in Euarchontoglires	LOC723371	55818	conserved in Bilateria	Csk
137372	conserved in Euarchontoglires	ZNF665	55812	conserved in Bilateria	Bphl
137371	conserved in Murinae	Bhlhe41	55804	conserved in Euteleostomi	Slc9A3
137370	conserved in Bilateria	Scd3	55784	conserved in Eukaryota	Fbp2
137369	conserved in Murinae	Tas2r107	55769	conserved in Bilateria	Cdk10
137367	conserved in Murinae	Cmya5	55759	conserved in Bilateria	Slc7A5
137366	conserved in Murinae	Ankrd36	55706	conserved in Boreoeutheria	Scn7A
137365	conserved in Murinae	Ppbp	55693	conserved in Euteleostomi	Ptprk
137364	conserved in Bilateria	1700020D05Rik	55683	conserved in Euteleostomi	Mapk6
137363	conserved in Euarchontoglires	ZNF69	55680	conserved in Euteleostomi	Prkd1
137362	conserved in Amniota	CHTOP	55618	conserved in Eukaryota	Dctd
137359	exclusive to M.musculus	Oxct2a	55617	conserved in Eukaryota	Cyc1
137357	conserved in Boreoeutheria	HIST3H2A	55610	conserved in Bilateria	Cpb2
137354	conserved in Amniota	Ces1g	55597	conserved in Eukaryota	Atp2B1
137353	conserved in Boreoeutheria	FAM184B	55575	conserved in Bilateria	Dock1
137352	conserved in Boreoeutheria	PRG4	55547	conserved in Euteleostomi	Slc6A3
137350	conserved in Boreoeutheria	HIST1H2AD	55493	conserved in Boreoeutheria	Itgax
137349	conserved in Boreoeutheria	HIST1H2AG	55492	conserved in Euteleostomi	Htr2B
137348	conserved in Boreoeutheria	HIST1H2BB	55485	conserved in Euteleostomi	Chrna5
137344	conserved in Amniota	ZNF624	55448	conserved in Euteleostomi	Krt18
137342	conserved in Boreoeutheria	PRSS21	55190	conserved in Amniota	Arhgef33
137338	conserved in Murinae	Prl8a8	54902	conserved in Boreoeutheria	Fam228A
137337	conserved in Tetrapoda	Ncoa6	54378	conserved in Euteleostomi	Tmem232
137336	conserved in Murinae	Slc22a21	53435	conserved in Tetrapoda	Myo18B
137334	conserved in Tetrapoda	FMN2	53300	conserved in Boreoeutheria	Rab44
137330	exclusive to M.musculus	Rplp1	52993	conserved in Tetrapoda	Tmem211
137329	conserved in Tetrapoda	GBP4	52854	conserved in Boreoeutheria	Tmem225
137326	conserved in Euarchontoglires	FAM90A1	52649	conserved in Euteleostomi	Ttc9
137324	conserved in Murinae	Rdh7	52643	conserved in Euteleostomi	Siglec15
137318	conserved in Murinae	S100a11	52617	conserved in Boreoeutheria	Tomm20L
137317	exclusive to M.musculus	Hmgn5	52329	conserved in Euteleostomi	Syne1
137316	conserved in Euarchontoglires	CEND1	52252	conserved in Boreoeutheria	Pla2G4D
137314	conserved in Murinae	Hist1h1e	52167	conserved in Euteleostomi	Stpg2
137262	conserved in Murinae	Reg3d	52155	conserved in Euteleostomi	Ppil6
137261	conserved in Murinae	Slco1a1	52147	conserved in Boreoeutheria	Cdrt4
137260	conserved in Murinae	Podxl	52094	conserved in Tetrapoda	Ppp1R36
137259	conserved in Murinae	Tnp2	51941	conserved in Euteleostomi	Zcchc6
137258	conserved in Bilateria	UBQLN1	51900	conserved in Boreoeutheria	Spata33
137256	conserved in Boreoeutheria	LOC702875	51680	conserved in Boreoeutheria	Muc15
137254	conserved in Amniota	CALD1	51671	conserved in Boreoeutheria	Tmem217
137248	conserved in Murinae	Muc1	51395	conserved in Amniota	Il31Ra
137246	conserved in Murinae	Ctsj	51388	conserved in Euteleostomi	Noxred1
137245	conserved in Bilateria	Aldh1a7	51378	conserved in Boreoeutheria	Clec12A
137244	conserved in Eukaryota	G3BP2	50569	conserved in Opisthokonta	Lipt1
137243	conserved in Murinae	Zfp59	50171	conserved in Euteleostomi	Ccno
137242	conserved in Murinae	Wap	49934	conserved in Boreoeutheria	Spz1
137241	conserved in Murinae	Gm3258	49916	conserved in Tetrapoda	Gorasp1
137240	conserved in Murinae	Serpinb9b	49895	conserved in Euteleostomi	Rbpms2
137239	conserved in Euarchontoglires	LOC100613368	49825	conserved in Eukaryota	Acad10
137238	conserved in Murinae	Srgn	49628	conserved in Boreoeutheria	Cd177
137237	conserved in Euteleostomi	MUC5AC	49545	conserved in Euteleostomi	Styk1
137236	conserved in Tetrapoda	Krt10	49527	conserved in Eukaryota	Dnajc17
137235	conserved in Euarchontoglires	IRS4	49498	conserved in Tetrapoda	Tet2
137234	conserved in Boreoeutheria	HRC	49463	conserved in Tetrapoda	Akap7
137233	conserved in Euarchontoglires	GBP3	49400	conserved in Boreoeutheria	Ppp1R26
137232	conserved in Murinae	Adam24	49376	conserved in Boreoeutheria	Eid1
137231	exclusive to M.musculus	Cyp2c37	49307	conserved in Euteleostomi	Cabin1
137230	conserved in Euteleostomi	CDC42	49242	conserved in Amniota	Ifnar2
137229	conserved in Murinae	Anp32a	49234	conserved in Amniota	Evi2A
137228	conserved in Murinae	Zfp60	49227	conserved in Bilateria	Ddx4
137227	conserved in Euarchontoglires	ZNF185	49188	conserved in Eukaryota	Ptbp1
137226	conserved in Murinae	Zfp101	49068	conserved in Euteleostomi	Tssk6
137225	conserved in Euarchontoglires	UGT2B28	48438	conserved in Boreoeutheria	Evi2B
137224	conserved in Murinae	Tgoln1	48406	conserved in Tetrapoda	Csf2Ra
137223	conserved in Murinae	Ttf1	48394	conserved in Bilateria	Endou
137222	conserved in Murinae	Tnp1	48274	conserved in Euteleostomi	Ly86
137221	conserved in Murinae	Tnfsf9	48194	conserved in Tetrapoda	Zp2
137220	conserved in Murinae	Tcf7	48153	conserved in Amniota	Ccl4
137219	exclusive to M.musculus	Spt1	48147	conserved in Euteleostomi	Rev3L
137218	conserved in Boreoeutheria	LOC694924	48030	conserved in Boreoeutheria	Apof
137217	exclusive to M.musculus	Ptma	47972	conserved in Euteleostomi	Cldn20
137216	exclusive to M.musculus	Rhox6	47960	conserved in Euteleostomi	Plcb3
137215	exclusive to M.musculus	Prl3d1	47953	conserved in Bilateria	Gucy1A2
137214	conserved in Murinae	Pet2	47944	conserved in Bilateria	Adra2A
137213	conserved in Murinae	Rhox5	47922	conserved in Eukaryota	Glb1
137212	conserved in Murinae	Pdha2	47753	conserved in Euteleostomi	Mfsd2B
137211	conserved in Murinae	Nefm	46611	conserved in Euteleostomi	Mtx3
137210	conserved in Murinae	Cxcl9	46165	conserved in Euteleostomi	Cep170B
137209	conserved in Murinae	Mcpt1	45879	conserved in Euteleostomi	Plac8L1
137208	conserved in Boreoeutheria	MAGEB1	45730	conserved in Tetrapoda	Lrrn4Cl
137207	conserved in Murinae	Ivl	45636	conserved in Bilateria	Tmem64
137206	conserved in Murinae	Hrk	45500	conserved in Bilateria	Srl
137205	conserved in Murinae	Atp5k	45165	conserved in Bilateria	Snx33
137204	conserved in Boreoeutheria	ACAN	45162	conserved in Tetrapoda	Iqck
137203	conserved in Murinae	Acp5	45141	conserved in Euteleostomi	Amer2
137202	conserved in Boreoeutheria	ASIC2	45113	conserved in Euteleostomi	Gorab
137145	conserved in Opisthokonta	LOC102638448	44935	conserved in Boreoeutheria	Alox15
136812	conserved in Boreoeutheria	RBBP6	44548	conserved in Boreoeutheria	Tmem190
136809	conserved in Tetrapoda	HNRNPA0	44533	conserved in Bilateria	Med10
136808	conserved in Euarchontoglires	UGT2A1	44488	conserved in Opisthokonta	Alkbh8
136795	conserved in Euarchontoglires	ZNF443	44428	conserved in Bilateria	Arsi
136794	conserved in Euarchontoglires	KRT6B	44309	conserved in Bilateria	Mon2
136788	conserved in Euarchontoglires	H1F0	44286	conserved in Eukaryota	Ngdn
136781	conserved in Euarchontoglires	COX6C	44220	conserved in Bilateria	Fbxl15
136776	conserved in Bilateria	HIST1H4F	44215	conserved in Opisthokonta	Sat2
136775	conserved in Bilateria	HIST1H3B	44067	conserved in Bilateria	Igbp1
136774	conserved in Boreoeutheria	HIST1H2BC	44022	conserved in Bilateria	Papd4
136773	conserved in Boreoeutheria	HIST1H2BE	43142	conserved in Bilateria	Nostrin
136772	conserved in Boreoeutheria	HIST1H2BM	42951	conserved in Eukaryota	Wdr82
136771	conserved in Boreoeutheria	HIST1H2BL	41872	conserved in Euarchontoglires	Mrpl36
136770	conserved in Opisthokonta	HIST1H2BG	41860	conserved in Bilateria	Eif1Ad
136769	conserved in Boreoeutheria	HIST1H2AM	41856	conserved in Boreoeutheria	Txndc2
136768	conserved in Boreoeutheria	HIST1H2AL	41847	conserved in Bilateria	Mrpl43
136766	conserved in Euarchontoglires	ZNF124	41786	conserved in Eukaryota	Atg16L1
136765	conserved in Boreoeutheria	SNRPE	41760	conserved in Euteleostomi	Exoc3L4
136756	conserved in Amniota	MUC5B	41756	conserved in Eukaryota	Phospho2
136755	conserved in Boreoeutheria	MUC2	41718	conserved in Eukaryota	Far1
136741	conserved in Murinae	Skint2	41717	conserved in Eukaryota	Ppil3
136728	conserved in Murinae	Gm11780	41674	conserved in Eukaryota	Iah1
136723	conserved in Murinae	Srrm3	41671	conserved in Tetrapoda	Reg4
136716	conserved in Euteleostomi	DST	41610	conserved in Boreoeutheria	Cenpt
136663	conserved in Bilateria	Mug1	41601	conserved in Euteleostomi	Rmi1
136639	conserved in Euarchontoglires	LOC703853	41572	conserved in Bilateria	Rnaseh2B
136638	conserved in Euarchontoglires	TTC30A	41520	conserved in Tetrapoda	Ndnl2
136636	conserved in Tetrapoda	COL26A1	41504	conserved in Euteleostomi	Reep1
136634	conserved in Murinae	Apoc3	41503	conserved in Bilateria	Slc30A5
136630	conserved in Euteleostomi	GUCY1B2	41495	conserved in Eukaryota	Ippk
136629	conserved in Murinae	4930402K13Rik	41494	conserved in Bilateria	Sfxn1
136628	conserved in Euteleostomi	ASCL5	41457	conserved in Tetrapoda	Slc22A23
136626	exclusive to M.musculus	Gm10256	41431	conserved in Bilateria	Peli2
136625	exclusive to M.musculus	Plac9b	41380	conserved in Eukaryota	Apmap
136624	conserved in Boreoeutheria	C4H10orf57	41370	conserved in Bilateria	Gpr84
136623	conserved in Murinae	9230110F15Rik	41331	conserved in Euteleostomi	Styx
136612	conserved in Opisthokonta	Scd2	41329	conserved in Euteleostomi	Arhgef3
136564	conserved in Euarchontoglires	LOC695373	41307	conserved in Eukaryota	Wdr5B
136556	conserved in Euteleostomi	SSUH2	41247	conserved in Euteleostomi	Klhl26
136548	conserved in Murinae	9030624G23Rik	41214	conserved in Amniota	Lims2
136544	conserved in Murinae	Gm933	41210	conserved in Amniota	Nol8
136539	conserved in Murinae	3110021N24Rik	41130	conserved in Amniota	Trat1
136535	conserved in Murinae	D430019H16Rik	41111	conserved in Eukaryota	Rab10
136516	conserved in Boreoeutheria	RANBP3	41083	conserved in Eukaryota	Ndufa13
136510	exclusive to M.musculus	5430401F13Rik	41080	conserved in Eukaryota	Get4
136501	conserved in Euteleostomi	Gm13213	41046	conserved in Eukaryota	Rnf167
136500	conserved in Euteleostomi	BOLA2B	41040	conserved in Eukaryota	Cnot10
136499	conserved in Murinae	2010315B03Rik	41034	conserved in Eukaryota	Samm50
136498	conserved in Murinae	Zfp939	41009	conserved in Eukaryota	Smc5
136495	conserved in Euarchontoglires	C1orf234	41006	conserved in Euteleostomi	Mrps27
136493	conserved in Boreoeutheria	CASP4	40975	conserved in Boreoeutheria	Gprin2
136488	conserved in Boreoeutheria	NCL	40971	conserved in Eukaryota	Nup93
136487	conserved in Boreoeutheria	NES	40966	conserved in Bilateria	Ttc37
136486	conserved in Opisthokonta	LOC102151172	40960	conserved in Bilateria	Znrd1
136485	conserved in Boreoeutheria	ADAM1B	40934	conserved in Euteleostomi	Cnpy2
136482	conserved in Murinae	Crxos	40929	conserved in Eukaryota	Ube2T
136480	conserved in Murinae	Kat6b	40893	conserved in Euteleostomi	Add3
136465	conserved in Eukaryota	RBM39	40876	conserved in Tetrapoda	Uqcr10
136447	conserved in Euarchontoglires	LOC102723899	40863	conserved in Eukaryota	Poll
136441	exclusive to M.musculus	Olfr1354	40859	conserved in Opisthokonta	Prelid1
136435	conserved in Murinae	BC049352	40794	conserved in Eukaryota	Esyt1
136426	conserved in Boreoeutheria	APOC1	40785	conserved in Bilateria	Slc6A18
136423	conserved in Murinae	S100a2	40774	conserved in Bilateria	Tcf12
136420	conserved in Euteleostomi	Cngb1	40717	conserved in Eukaryota	Grik2
136417	conserved in Murinae	Gm3336	40678	conserved in Bilateria	Vamp1
136408	conserved in Murinae	Idi2	40654	conserved in Bilateria	Exoc4
136406	conserved in Euteleostomi	Fhod1	40641	conserved in Euteleostomi	Rab24
136402	conserved in Murinae	Tmem223	40604	conserved in Eukaryota	Fkbp2
136398	conserved in Euarchontoglires	FLJ22184	39330	conserved in Bilateria	Btrc
136396	conserved in Murinae	Ces2a	39087	conserved in Eukaryota	Ormdl2
136395	conserved in Boreoeutheria	RPS24	38685	conserved in Opisthokonta	Wdr59
136393	conserved in Euarchontoglires	LOC100427254	38373	conserved in Opisthokonta	Utp20
136368	conserved in Eukaryota	ABCB4	38296	conserved in Bilateria	Exoc3
136363	conserved in Murinae	4930480E11Rik	38288	conserved in Euteleostomi	Sec23Ip
136362	conserved in Murinae	2410141K09Rik	38276	conserved in Euteleostomi	Tfdp1
136361	conserved in Murinae	9830107B12Rik	38268	conserved in Bilateria	Cdc37
136358	conserved in Boreoeutheria	HIST1H2BF	38251	conserved in Bilateria	Sumo3
136357	exclusive to M.musculus	Esp8	38170	conserved in Euteleostomi	Fbln5
136356	conserved in Murinae	Esp4	38131	conserved in Euteleostomi	Htr3B
136355	conserved in Murinae	Ccdc162	38111	conserved in Boreoeutheria	Map1B
136354	conserved in Euarchontoglires	KRTAP9-8	38057	conserved in Bilateria	Ranbp9
136351	conserved in Murinae	Spint3	38021	conserved in Euteleostomi	Crkl
136350	conserved in Murinae	Gm13547	38009	conserved in Bilateria	Golga5
136349	conserved in Murinae	4933403O08Rik	37982	conserved in Euteleostomi	Mrpl49
136348	conserved in Murinae	Gm6760	37980	conserved in Eukaryota	Minpp1
136347	conserved in Murinae	G630090E17Rik	37958	conserved in Euteleostomi	Map3K13
136346	conserved in Murinae	1700019G17Rik	37955	conserved in Euteleostomi	Pcsk7
136312	conserved in Murinae	Zfp40	37927	conserved in Euteleostomi	Fgl1
136311	conserved in Murinae	Foxb2	37897	conserved in Eukaryota	Gbf1
136309	exclusive to M.musculus	Clec2g	37852	conserved in Opisthokonta	Gpaa1
136307	conserved in Boreoeutheria	LOC100607986	37838	conserved in Bilateria	Mknk1
136306	conserved in Murinae	Vmn1r230	37827	conserved in Bilateria	Gemin2
136304	conserved in Euarchontoglires	TAS2R31	37824	conserved in Euteleostomi	Vapa
136303	conserved in Murinae	Zfp882	37765	conserved in Opisthokonta	Vdac2
136302	conserved in Murinae	Zfp651	37707	conserved in Euteleostomi	Rdx
136301	conserved in Euarchontoglires	HAVCR1	37694	conserved in Tetrapoda	Ptprm
136300	conserved in Opisthokonta	BC005561	37665	conserved in Bilateria	Prkar1B
136296	conserved in Euarchontoglires	ZNF726	37650	conserved in Eukaryota	Pkm
136295	conserved in Euarchontoglires	DMKN	37647	conserved in Eukaryota	Pgam1
136292	exclusive to M.musculus	Skint11	37618	conserved in Eukaryota	Map3K11
136291	conserved in Amniota	UBAP2L	37562	conserved in Bilateria	Fau
136288	conserved in Boreoeutheria	FAM156B	37558	conserved in Eukaryota	Ephx2
136287	conserved in Murinae	Zfp229	37550	conserved in Eukaryota	Ctsb
136286	conserved in Murinae	Zfp961	37530	conserved in Euteleostomi	Ckb
136285	conserved in Amniota	NEB	37526	conserved in Bilateria	Cd63
136281	conserved in Boreoeutheria	LOC478994	37490	conserved in Euteleostomi	Gtf3C2
136280	conserved in Murinae	Pom121l12	37482	conserved in Euteleostomi	Slc37A4
136279	conserved in Murinae	Prl7a1	37480	conserved in Tetrapoda	Flnb
136278	conserved in Euteleostomi	C530008M17Rik	37464	conserved in Eukaryota	Clptm1
136277	conserved in Murinae	4930432K09Rik	37434	conserved in Bilateria	Cubn
136275	conserved in Murinae	Fscb	37423	conserved in Bilateria	Ryr2
136274	exclusive to M.musculus	Tmem92	37420	conserved in Eukaryota	Rps26
136273	conserved in Murinae	Tchh	37404	conserved in Amniota	Fndc9
136272	conserved in Euarchontoglires	ZNF559-ZNF177	37400	conserved in Euarchontoglires	Spink14
136271	exclusive to M.musculus	Gm3604	37349	conserved in Eukaryota	Cyp26A1
136270	conserved in Murinae	Cylc2	37304	conserved in Euteleostomi	Itga2B
136268	conserved in Murinae	Nipsnap3a	37277	conserved in Opisthokonta	Lipa
136267	conserved in Murinae	Wfdc11	37273	conserved in Eukaryota	Hk2
136264	conserved in Boreoeutheria	HIST2H2BF	37258	conserved in Eukaryota	Cbs
136254	conserved in Amniota	FIP1L1	36931	conserved in Boreoeutheria	Hspb6
136250	conserved in Murinae	R3hcc1	36871	conserved in Euteleostomi	Ccdc172
136248	conserved in Bilateria	HIST1H4L	36468	conserved in Euteleostomi	Lrg1
136247	conserved in Murinae	Reg3a	36421	conserved in Euteleostomi	Msantd2
136237	conserved in Murinae	1500009L16Rik	36388	conserved in Opisthokonta	Pdp2
136219	conserved in Bilateria	LOC739191	36231	conserved in Eukaryota	Tecr
136217	conserved in Euarchontoglires	CCDC121	36189	conserved in Amniota	Igsf6
136215	exclusive to M.musculus	Zfp937	36160	conserved in Euteleostomi	Nfkbie
136214	conserved in Euteleostomi	MALRD1	36099	conserved in Tetrapoda	Omg
136213	conserved in Tetrapoda	Brd4	36081	conserved in Euteleostomi	Cdkn2D
136207	conserved in Murinae	Ppp2r3d	36030	conserved in Euteleostomi	C4B
136199	conserved in Euarchontoglires	IFITM3	35477	conserved in Euteleostomi	Rapgef2
136197	conserved in Murinae	AA414768	21080	conserved in Amniota	Ccr8
136196	conserved in Boreoeutheria	C13H20orf144	35462	conserved in Tetrapoda	Zc3H12C
136191	conserved in Murinae	Macf1	35374	conserved in Euteleostomi	Ankrd28
136190	conserved in Euarchontoglires	SNRPG	35317	conserved in Euteleostomi	Plekhh2
136189	conserved in Murinae	LOC102634854	35308	conserved in Euteleostomi	Kif6
136186	conserved in Tetrapoda	TTLL13	35275	conserved in Euteleostomi	Fbxl22
136181	conserved in Murinae	Smco4	35064	conserved in Bilateria	Strip1
136180	conserved in Murinae	F830045P16Rik	34935	conserved in Euteleostomi	Msantd4
136176	conserved in Euteleostomi	MIER1	34920	conserved in Euteleostomi	Ankrd22
136171	conserved in Boreoeutheria	CLEC2A	34714	conserved in Euteleostomi	Trub1
136164	conserved in Murinae	Gpihbp1	34623	conserved in Bilateria	Dnal1
136161	conserved in Bilateria	Nisch	33850	conserved in Bilateria	Best3
136157	conserved in Euteleostomi	KIAA1958	33552	conserved in Eukaryota	Slc35F1
136130	conserved in Boreoeutheria	OBP2B	33303	conserved in Eukaryota	Clk2
136129	conserved in Boreoeutheria	LOC708174	33184	conserved in Euteleostomi	Lrrc30
136125	conserved in Euteleostomi	PRKAG2	32795	conserved in Euteleostomi	Pomgnt2
136123	conserved in Boreoeutheria	KLF16	32779	conserved in Euteleostomi	Dot1L
136097	conserved in Euteleostomi	SORT1	32764	conserved in Euteleostomi	Sprtn
136093	conserved in Euarchontoglires	KRTAP4-8	32760	conserved in Eukaryota	Ghdc
136092	conserved in Tetrapoda	NAIP	32757	conserved in Euteleostomi	Fbxw10
136091	conserved in Murinae	Pcp4l1	32743	conserved in Euteleostomi	Csrnp2
136090	conserved in Murinae	Mt4	32731	conserved in Opisthokonta	Abtb1
136079	conserved in Euarchontoglires	KRTAP2-1	32699	conserved in Eukaryota	Esyt2
136063	conserved in Murinae	LOC102636193	32691	conserved in Boreoeutheria	Arhgef25
136060	conserved in Boreoeutheria	MAGEB17	32688	conserved in Boreoeutheria	Spata24
136059	conserved in Euteleostomi	Ehbp1l1	32684	conserved in Bilateria	Wdr20
136043	conserved in Bilateria	Ugt1a7c	32677	conserved in Bilateria	Lrr1
136037	conserved in Bilateria	RBMX2	32636	conserved in Euteleostomi	Mrps15
136026	conserved in Boreoeutheria	NRGN	32633	conserved in Tetrapoda	Mplkip
136025	conserved in Euarchontoglires	NACA	32601	conserved in Euteleostomi	Armc5
136011	conserved in Boreoeutheria	CLDN24	32598	conserved in Euteleostomi	Klhl36
136010	exclusive to M.musculus	Omt2a	32594	conserved in Euteleostomi	Txndc15
135996	conserved in Murinae	Wasl	32562	conserved in Euteleostomi	Mrps34
135990	conserved in Bilateria	NOS1AP	32551	conserved in Euteleostomi	Deptor
135989	conserved in Murinae	Trpc2	32549	conserved in Tetrapoda	Ccdc14
135986	conserved in Murinae	LOC102639995	32494	conserved in Eukaryota	Tldc1
135985	conserved in Murinae	BC048671	32490	conserved in Euteleostomi	Stim2
135983	conserved in Euarchontoglires	BMP8A	32396	conserved in Amniota	N4Bp2
135982	conserved in Boreoeutheria	HIST1H2AB	32373	conserved in Euteleostomi	Tipin
135981	conserved in Murinae	Hist1h1b	32372	conserved in Euteleostomi	Ssh3
135980	conserved in Boreoeutheria	HIST1H2BK	32367	conserved in Bilateria	Kansl2
135977	conserved in Boreoeutheria	PRSS43	32365	conserved in Bilateria	Btbd2
135976	conserved in Murinae	C130060K24Rik	32357	conserved in Euteleostomi	Aspn
135975	conserved in Euarchontoglires	ASB10	32336	conserved in Euteleostomi	Nfatc1
135973	conserved in Murinae	LOC102632135	32310	conserved in Euteleostomi	Rhcg
135971	conserved in Murinae	Fam24a	32300	conserved in Euteleostomi	Heca
135967	conserved in Murinae	Elf5	32278	conserved in Bilateria	Gpkow
135966	conserved in Euteleostomi	D1Pas1	32236	conserved in Opisthokonta	Sv2B
135964	conserved in Tetrapoda	Tlr12	32219	conserved in Euteleostomi	Grhl1
135963	conserved in Murinae	1700013D24Rik	32153	conserved in Boreoeutheria	Ldoc1
135962	conserved in Euarchontoglires	LOC709992	32148	conserved in Euteleostomi	Tfec
135961	conserved in Boreoeutheria	HIST1H2BN	32141	conserved in Eukaryota	Rpl8
135959	conserved in Murinae	Rnf138rt1	32140	conserved in Opisthokonta	Polk
135957	conserved in Murinae	Rtp3	32123	conserved in Euteleostomi	Shcbp1
135955	conserved in Boreoeutheria	LOC100855955	32117	conserved in Eukaryota	Rad17
135954	conserved in Boreoeutheria	LOC489605	32114	conserved in Euteleostomi	Nfya
135953	conserved in Murinae	Dcaf12l1	32110	conserved in Euteleostomi	Mea1
135952	conserved in Euteleostomi	RBM28	32062	conserved in Eukaryota	Pxmp2
135951	conserved in Boreoeutheria	SPRR3	32051	conserved in Euteleostomi	Nrg3
135950	conserved in Murinae	Egfem1	32050	conserved in Euteleostomi	Npdc1
135946	conserved in Murinae	Zfp53	32045	conserved in Euteleostomi	Mybl1
135944	conserved in Boreoeutheria	HIST1H2BI	32011	conserved in Euteleostomi	Kif22
135943	conserved in Boreoeutheria	MAGEB5	31942	conserved in Eukaryota	Mpst
135942	conserved in Bilateria	FAM136A	31761	conserved in Bilateria	Pigo
135938	conserved in Murinae	Ifitm1	31589	conserved in Euteleostomi	Armc3
135937	conserved in Euarchontoglires	HIST1H1A	31512	conserved in Bilateria	Tssk2
135936	conserved in Murinae	2610528A11Rik	31432	conserved in Eukaryota	Rpl35
135931	conserved in Eukaryota	LOC735805	31420	conserved in Bilateria	Ate1
135930	conserved in Bilateria	Pbp2	31410	conserved in Euteleostomi	Ripk3
135927	conserved in Euteleostomi	SMARCA4	31409	conserved in Euteleostomi	Os9
135925	conserved in Euarchontoglires	LOC100609052	31403	conserved in Euteleostomi	Fosb
135924	conserved in Murinae	Zfp938	31281	conserved in Opisthokonta	Oxa1L
135922	conserved in Euteleostomi	CWC25	31276	conserved in Euteleostomi	Zfp36L1
135915	exclusive to M.musculus	Vmn2r24	31275	conserved in Amniota	Mtl5
135888	exclusive to M.musculus	Skint6	31267	conserved in Opisthokonta	Ggps1
135870	conserved in Boreoeutheria	PCDHA13	31259	conserved in Euteleostomi	Tbrg4
135865	conserved in Euteleostomi	NOP2	31247	conserved in Bilateria	Slc9A5
135857	exclusive to M.musculus	9130204L05Rik	31239	conserved in Euteleostomi	Dusp8
135851	conserved in Murinae	Ces2b	31231	conserved in Bilateria	Stk17B
135847	conserved in Boreoeutheria	FAM13A	31208	conserved in Boreoeutheria	Nol3
135840	conserved in Murinae	Cyp4f37	31159	conserved in Boreoeutheria	Trim26
135838	exclusive to M.musculus	1700047I17Rik2	31150	conserved in Euteleostomi	Uvrag
135835	conserved in Eukaryota	HSPA1L	31145	conserved in Euteleostomi	Clec3B
135827	conserved in Murinae	Gm20783	31144	conserved in Euteleostomi	Tmpo
135826	conserved in Murinae	Vmn2r23	31141	conserved in Euteleostomi	Tert
135824	conserved in Murinae	Vmn2r106	31115	conserved in Euteleostomi	Psd
135822	conserved in Euarchontoglires	LOC465563	31048	conserved in Euteleostomi	Bnc1
135821	conserved in Euarchontoglires	OBP2A	31040	conserved in Euteleostomi	Gtf3C1
135820	conserved in Murinae	1700042G07Rik	30999	conserved in Bilateria	Pnlip
135819	conserved in Euteleostomi	LOC713250	30970	conserved in Euteleostomi	Was
135814	conserved in Opisthokonta	FBXL2	28523	conserved in Boreoeutheria	Fignl2
135809	conserved in Euarchontoglires	CXorf30	28456	conserved in Bilateria	Arl5C
135808	exclusive to M.musculus	Gm6812	28448	conserved in Euteleostomi	Ccdc15
135794	conserved in Boreoeutheria	SNRNP27	28446	conserved in Euteleostomi	Arhgap42
135791	conserved in Boreoeutheria	HIST1H2AE	28267	conserved in Bilateria	Lipm
135779	conserved in Euteleostomi	LOC101907832	28256	conserved in Euarchontoglires	Odf3B
135775	conserved in Opisthokonta	CYP3A7	28173	conserved in Euteleostomi	Fnip1
135767	conserved in Amniota	Gm13124	28168	conserved in Euteleostomi	Mettl11B
135766	conserved in Euarchontoglires	KRTAP9-1	28133	conserved in Bilateria	Fam160B1
135765	exclusive to M.musculus	Gm436	27982	conserved in Euteleostomi	B4Galnt4
135763	conserved in Murinae	Klrb1	27952	conserved in Euteleostomi	Sh3Pxd2B
135762	conserved in Murinae	Klrb1f	27911	conserved in Euteleostomi	Odf3L1
135760	conserved in Euarchontoglires	MZT2A	27907	conserved in Bilateria	Agrn
135759	conserved in Eukaryota	LOC100426255	27834	conserved in Euteleostomi	Nhsl1
135743	conserved in Boreoeutheria	CD99L2	27549	conserved in Amniota	Tecrl
135720	conserved in Euarchontoglires	PCDHA12	27395	conserved in Euteleostomi	Sdk1
135719	conserved in Amniota	PCDHA2	27358	conserved in Euteleostomi	Slc8A2
135718	conserved in Murinae	C86695	27354	conserved in Tetrapoda	Mief2
135717	conserved in Euarchontoglires	LOC704832	27075	conserved in Bilateria	Klhl17
135713	conserved in Euarchontoglires	KRTAP12-2	27044	conserved in Euteleostomi	Eml3
135712	conserved in Euarchontoglires	MAMLD1	27037	conserved in Euteleostomi	Marveld2
135711	conserved in Eukaryota	MYO5C	27035	conserved in Euteleostomi	Sept10
135710	conserved in Euarchontoglires	PPP1R12B	27026	conserved in Tetrapoda	Capn13
135709	conserved in Murinae	L1td1	26818	conserved in Euteleostomi	Ccdc153
135708	conserved in Euteleostomi	KIF16B	26807	conserved in Euteleostomi	Eml5
135707	conserved in Tetrapoda	CDK13	26439	conserved in Tetrapoda	Carns1
135706	conserved in Euteleostomi	PTPN23	26435	conserved in Boreoeutheria	Fam208B
135705	conserved in Boreoeutheria	TAS2R46	25877	conserved in Euteleostomi	Tmc2
135701	conserved in Euarchontoglires	PRAMEF12	25286	conserved in Bilateria	Nim1K
135699	conserved in Murinae	Gm1123	25138	conserved in Tetrapoda	Pgpep1L
135698	conserved in Opisthokonta	LOC745681	25103	conserved in Bilateria	Trak1
135689	conserved in Euarchontoglires	ZNF878	24986	conserved in Boreoeutheria	Mrgprx2
135687	conserved in Boreoeutheria	KRTAP12-2	24944	conserved in Bilateria	Clasp2
135673	conserved in Murinae	Ces2f	24917	conserved in Boreoeutheria	Slc38A5
135671	conserved in Amniota	Rcor3	24912	conserved in Euteleostomi	Cntnap4
135665	conserved in Boreoeutheria	CRISP3	24911	conserved in Euteleostomi	Micall1
135651	conserved in Bilateria	KCNN2	24625	conserved in Euteleostomi	Hmx2
135649	conserved in Tetrapoda	Nrbp2	24504	conserved in Eukaryota	Slc35B2
135640	conserved in Tetrapoda	FBXO27	23717	conserved in Euteleostomi	Tspan14
135639	conserved in Tetrapoda	EMID1	23672	conserved in Bilateria	Elovl7
135633	conserved in Euteleostomi	ANG	23571	conserved in Boreoeutheria	Klhl13
135631	conserved in Boreoeutheria	RPL36	23543	conserved in Euteleostomi	Cenpp
135620	conserved in Boreoeutheria	FMNL1	23522	conserved in Euteleostomi	Rufy1
135613	conserved in Euarchontoglires	BEX1	23488	conserved in Boreoeutheria	Tubal3
135610	conserved in Murinae	Clca4	23430	conserved in Euteleostomi	Yipf2
135605	conserved in Euteleostomi	LOC610304	23394	conserved in Bilateria	Sfxn3
135597	exclusive to M.musculus	Zfp874b	23391	conserved in Boreoeutheria	Acd
135594	conserved in Amniota	LOC100684953	23382	conserved in Tetrapoda	Aen
135470	conserved in Eukaryota	Cyp2d40	23356	conserved in Euteleostomi	Spata1
135447	conserved in Eukaryota	LOC457708	23290	conserved in Euteleostomi	Myl7
135423	conserved in Eukaryota	Ppp1cc	23251	conserved in Bilateria	Nceh1
135387	conserved in Eukaryota	LOC707204	23132	conserved in Euteleostomi	Slc38A2
135303	conserved in Eukaryota	LOC100686305	23070	conserved in Euteleostomi	Crtac1
135281	conserved in Eukaryota	LOC102635781	23048	conserved in Euteleostomi	Rpp25
135207	conserved in Eukaryota	Tmem115	23036	conserved in Euteleostomi	Klhl28
135114	conserved in Eukaryota	LOC722263	22994	conserved in Euteleostomi	Gipc2
135015	conserved in Eukaryota	Gm16381	22983	conserved in Bilateria	Gmpr2
134984	conserved in Eukaryota	LOC735869	22894	conserved in Eukaryota	Rchy1
134982	conserved in Eukaryota	LOC741548	22888	conserved in Boreoeutheria	Fam19A5
134955	conserved in Eukaryota	LOC100687510	22865	conserved in Euteleostomi	Colgalt2
134916	conserved in Eukaryota	CTSL3	22815	conserved in Bilateria	Rab30
134887	conserved in Eukaryota	UBE2D4	22761	conserved in Euteleostomi	Dsc1
134867	conserved in Eukaryota	EEF2	22752	conserved in Boreoeutheria	Prickle4
134838	conserved in Eukaryota	NAA16	22747	conserved in Euteleostomi	Purg
134785	conserved in Eukaryota	ME1	22687	conserved in Amniota	Ern2
134772	conserved in Eukaryota	HIST1H2BH	22673	conserved in Bilateria	Tenm3
134761	conserved in Murinae	Ccl27a	22630	conserved in Euteleostomi	Slc22A3
134760	conserved in Euarchontoglires	CCDC7	22558	conserved in Euteleostomi	Dlx1
134745	conserved in Murinae	Aph1c	22516	conserved in Euteleostomi	Syt2
134743	conserved in Eukaryota	GK	22482	conserved in Euteleostomi	Mmp8
134741	conserved in Euteleostomi	MPHOSPH10	22431	conserved in Tetrapoda	Dhh
134740	conserved in Boreoeutheria	HIST1H2BD	22370	conserved in Eukaryota	Rrp12
134739	conserved in Boreoeutheria	GSTT1	22219	conserved in Eukaryota	Eif1B
134736	conserved in Tetrapoda	NELFE	22068	conserved in Opisthokonta	Vps13A
134718	conserved in Euteleostomi	RPL22L1	21417	conserved in Euteleostomi	Klf12
134711	conserved in Eukaryota	TOP2B	21398	conserved in Euteleostomi	Utrn
134697	conserved in Eukaryota	Cyp4a14	21252	conserved in Eukaryota	Plcd1
134692	conserved in Amniota	LOC745902	21248	conserved in Tetrapoda	Serpini2
134676	conserved in Euteleostomi	SMAP1	21222	conserved in Euteleostomi	Lamc3
134663	conserved in Bilateria	AMY2B	21196	conserved in Bilateria	Smad1
134662	conserved in Bilateria	LGALS9B	21168	conserved in Euteleostomi	Tspan3
134660	conserved in Tetrapoda	PIGY	21151	conserved in Euteleostomi	Atp8B1
134654	conserved in Murinae	Setd1b	21135	conserved in Euteleostomi	Ccr4
134644	conserved in Bilateria	ZNF91	21113	conserved in Tetrapoda	Myo1A
134636	conserved in Bilateria	FNBP1L	21098	conserved in Euteleostomi	Grpr
134635	conserved in Amniota	Evi5l	21097	conserved in Euteleostomi	Mchr1
134632	conserved in Tetrapoda	EWSR1	21096	conserved in Euteleostomi	Npbwr1
134631	conserved in Boreoeutheria	LOC720058	21080	conserved in Amniota	Ccr8
134630	conserved in Murinae	Zfp951	21047	conserved in Euteleostomi	Ppara
134629	conserved in Boreoeutheria	RBFOX3	21045	conserved in Bilateria	Serpini1
134628	conserved in Amniota	LOC737627	21040	conserved in Bilateria	Mmp14
134626	conserved in Amniota	LDB3	21007	conserved in Euteleostomi	Grap2
134625	conserved in Tetrapoda	NHLRC4	21001	conserved in Euteleostomi	Mmp20
134624	conserved in Amniota	ZNF207	20993	conserved in Bilateria	Gcnt3
134623	conserved in Bilateria	PRSS1	20968	conserved in Tetrapoda	Tspan8
134613	conserved in Euteleostomi	EIF5B	20959	conserved in Euteleostomi	Pou4F2
134610	conserved in Boreoeutheria	IFI27	20916	conserved in Bilateria	Cd151
134609	conserved in Boreoeutheria	RIPPLY1	20889	conserved in Euteleostomi	Syt7
134606	exclusive to M.musculus	Gm20736	20874	conserved in Euteleostomi	Gng10
134600	conserved in Murinae	Gm15056	20811	conserved in Bilateria	Hsd17B6
134598	conserved in Murinae	Defb20	20712	conserved in Euteleostomi	Tyk2
134597	conserved in Murinae	Defb25	20689	conserved in Bilateria	Tgm4
134596	conserved in Murinae	Defb14	20663	conserved in Bilateria	Slc34A1
134595	conserved in Murinae	Defb28	20626	conserved in Euteleostomi	Ptprs
134588	conserved in Boreoeutheria	PCDHGA12	20579	conserved in Opisthokonta	Pfkp
134587	conserved in Murinae	Defb36	20562	conserved in Eukaryota	Nme3
134586	conserved in Boreoeutheria	NXF2	20546	conserved in Amniota	Mmp10
134585	conserved in Euteleostomi	ACOT1	20532	conserved in Euteleostomi	Lrch4
134583	conserved in Murinae	Akap9	20518	conserved in Euteleostomi	Kcns3
134571	conserved in Eukaryota	Ube2dnl2	20479	conserved in Tetrapoda	Gpx2
134555	conserved in Euteleostomi	LSM4	20454	conserved in Tetrapoda	Cela1
134552	conserved in Murinae	Zfp748	20396	conserved in Euteleostomi	Aplp2
134548	conserved in Euteleostomi	SFSWAP	20391	conserved in Bilateria	Acvr2A
134546	conserved in Boreoeutheria	ZNF850	20386	conserved in Euteleostomi	Ndst1
134545	exclusive to M.musculus	Gm4981	20380	conserved in Euteleostomi	Gpr39
134543	conserved in Boreoeutheria	SNRPB	20362	conserved in Euteleostomi	Dtna
134540	conserved in Boreoeutheria	PINX1	20350	conserved in Amniota	Cx3Cr1
134539	conserved in Euteleostomi	MAPRE2	20344	conserved in Boreoeutheria	Ccr1
134538	conserved in Boreoeutheria	GNL3L	20322	conserved in Bilateria	Bmpr1B
134537	conserved in Boreoeutheria	SPRR1A	20288	conserved in Euteleostomi	Tacr1
134536	conserved in Boreoeutheria	C1orf35	20286	conserved in Bilateria	Sstr4
134535	conserved in Boreoeutheria	MPTX	20243	conserved in Bilateria	Htr4
134533	conserved in Opisthokonta	NEDD4	20220	conserved in Bilateria	Gabra6
134531	conserved in Murinae	Spdyb	20219	conserved in Euteleostomi	Gabra5
134530	conserved in Eukaryota	LOC780968	20171	conserved in Bilateria	Adrb1
134529	conserved in Bilateria	MFAP4	20162	conserved in Eukaryota	Adh4
134527	conserved in Bilateria	TUBA1B	20148	conserved in Bilateria	Htr1A
134524	conserved in Euarchontoglires	KHDC1L	20146	conserved in Eukaryota	Hexa
134522	conserved in Murinae	9130409I23Rik	20144	conserved in Euteleostomi	Epx
134521	exclusive to M.musculus	4930567H17Rik	20101	conserved in Bilateria	Pfkm
134520	exclusive to M.musculus	Gm904	20092	conserved in Euteleostomi	Itgb2
134519	conserved in Boreoeutheria	CDKN1C	20089	conserved in Euteleostomi	Hsd17B3
134516	conserved in Bilateria	AW146154	20081	conserved in Tetrapoda	Gipr
134515	conserved in Boreoeutheria	MAGEB2	20063	conserved in Eukaryota	Atp7B
134514	conserved in Boreoeutheria	LOC101903854	20046	conserved in Euteleostomi	Pfn4
134513	conserved in Tetrapoda	Gm1673	19885	conserved in Euteleostomi	Tmem240
134512	exclusive to M.musculus	Gm906	19844	conserved in Boreoeutheria	Foxr1
134511	conserved in Murinae	Gm884	19835	conserved in Tetrapoda	Topaz1
134510	conserved in Euteleostomi	CDHR2	19711	conserved in Euteleostomi	Dstyk
134509	conserved in Murinae	Gm561	19680	conserved in Euteleostomi	Hpse2
134508	conserved in Murinae	1700057G04Rik	19600	conserved in Tetrapoda	Tmed8
134504	conserved in Eukaryota	PPIA	19567	conserved in Bilateria	Shc4
134501	conserved in Eukaryota	CYP46A1	19551	conserved in Boreoeutheria	Fam26D
134500	conserved in Euteleostomi	PRRT1	19526	conserved in Euteleostomi	Susd5
134496	conserved in Bilateria	HIST1H3I	19477	conserved in Tetrapoda	Ubap1L
134495	conserved in Bilateria	HIST1H3C	19365	conserved in Euteleostomi	Tmem151B
134494	conserved in Bilateria	HIST2H4B	19354	conserved in Euteleostomi	C1Ql4
134493	conserved in Bilateria	HIST1H4B	19287	conserved in Euteleostomi	Hhatl
134492	conserved in Bilateria	HIST1H4J	19173	conserved in Euteleostomi	Larp4
134491	conserved in Bilateria	HIST1H3H	19123	conserved in Eukaryota	Slc35D3
134489	conserved in Bilateria	HIST2H3D	19063	conserved in Euteleostomi	Gareml
134487	conserved in Bilateria	HIST1H3D	19056	conserved in Euteleostomi	Pwwp2B
134485	conserved in Bilateria	HIST1H3G	19035	conserved in Euteleostomi	Syde2
134482	conserved in Eukaryota	HIST1H4I	19012	conserved in Euteleostomi	C2Cd4C
134481	conserved in Eukaryota	HIST1H4A	19010	conserved in Euteleostomi	Ceacam20
134480	conserved in Eukaryota	LOC488308	18989	conserved in Euteleostomi	Ccdc173
134479	conserved in Eukaryota	HIST1H3J	18948	conserved in Boreoeutheria	Bex4
134478	conserved in Opisthokonta	HIST1H4D	18923	conserved in Euteleostomi	Secisbp2L
134475	conserved in Bilateria	HIST2H3C	18903	conserved in Euteleostomi	Ccdc88C
134474	conserved in Bilateria	HIST1H4K	18901	conserved in Tetrapoda	Rasal3
134472	conserved in Bilateria	HIST1H3F	18893	conserved in Boreoeutheria	Mrgprd
134468	conserved in Eukaryota	HIST4H4	18869	conserved in Euteleostomi	Cmip
134466	conserved in Eukaryota	HIST2H4A	18839	conserved in Boreoeutheria	Slfn5
134464	conserved in Bilateria	LOC695663	18819	conserved in Euteleostomi	Ccnb1Ip1
134461	conserved in Eukaryota	HIST1H4H	18769	conserved in Tetrapoda	Ffar4
134447	conserved in Tetrapoda	MCUR1	18749	conserved in Euteleostomi	Fam89B
134446	conserved in Amniota	SRSF7	18721	conserved in Boreoeutheria	Slc51B
134442	conserved in Euteleostomi	HIST1H2BO	18716	conserved in Euteleostomi	Layn
134440	conserved in Amniota	Dazap1	18649	conserved in Tetrapoda	Amigo2
134437	conserved in Euteleostomi	PDK1	18573	conserved in Euteleostomi	Gpr157
134430	conserved in Euteleostomi	LOC100428263	18487	conserved in Boreoeutheria	Swsap1
134426	conserved in Eukaryota	LOC100688308	18468	conserved in Boreoeutheria	Nlrp10
134421	conserved in Bilateria	IWS1	18457	conserved in Tetrapoda	Gpr150
134420	conserved in Eukaryota	GABARAPL1	18414	conserved in Euteleostomi	Stox2
134407	conserved in Euteleostomi	TRPC2	18373	conserved in Euteleostomi	Zfand4
134404	conserved in Euteleostomi	FOXP2	18357	conserved in Euteleostomi	Helt
134399	conserved in Murinae	Cmtm1	18293	conserved in Amniota	Dleu7
134398	conserved in Tetrapoda	NOVA2	18282	conserved in Euteleostomi	Rfesd
134384	conserved in Eukaryota	GPX4	18269	conserved in Euteleostomi	Aqp11
134361	conserved in Euarchontoglires	TTLL3	18258	conserved in Eukaryota	Ankk1
134354	conserved in Murinae	4933402E13Rik	18243	conserved in Tetrapoda	Bnc2
134353	conserved in Murinae	Gm324	18225	conserved in Boreoeutheria	Zc3H12D
134352	conserved in Murinae	Crb3	18182	conserved in Euteleostomi	Dcaf15
134350	exclusive to M.musculus	Gm5168	18153	conserved in Euteleostomi	Lcor
134349	conserved in Euarchontoglires	LOC100424515	18028	conserved in Bilateria	Ccdc58
134343	conserved in Eukaryota	ENO1	17853	conserved in Bilateria	Fam151B
134342	conserved in Murinae	Zfp943	17817	conserved in Euteleostomi	Scarf2
134341	conserved in Murinae	Gm6040	17810	conserved in Euteleostomi	Dpm3
134338	conserved in Euarchontoglires	DMRTC1B	17780	conserved in Euteleostomi	Mdga1
134336	exclusive to M.musculus	Krtap31-2	17722	conserved in Euteleostomi	Mamdc2
134333	conserved in Bilateria	ALPI	17717	conserved in Tetrapoda	Tmem252
134332	conserved in Eukaryota	HIST1H3A	17711	conserved in Euteleostomi	Tmem174
134331	conserved in Amniota	TRIM35	17695	conserved in Boreoeutheria	Padi6
134327	conserved in Tetrapoda	SDE2	17692	conserved in Amniota	Gjd4
134325	conserved in Boreoeutheria	NKAP	17684	conserved in Euteleostomi	Tmem74
134324	conserved in Euarchontoglires	ZNF442	17582	conserved in Euteleostomi	Lrfn5
134323	conserved in Amniota	Sct	17576	conserved in Euteleostomi	Ptpdc1
134322	exclusive to M.musculus	C330021F23Rik	17571	conserved in Euteleostomi	Klhl40
134321	conserved in Euarchontoglires	ZNF780A	17562	conserved in Boreoeutheria	Ankle1
134319	conserved in Boreoeutheria	ZNF814	17559	conserved in Boreoeutheria	Cldnd2
134317	conserved in Boreoeutheria	PI16	17544	conserved in Euteleostomi	Clrn3
134314	conserved in Eukaryota	TUBB2A	17136	conserved in Amniota	Lemd2
134311	conserved in Murinae	Ces1f	17134	conserved in Euteleostomi	Nrros
134310	conserved in Murinae	Als2cr11	17113	conserved in Euteleostomi	Rgs9Bp
134309	conserved in Tetrapoda	TPM2	17111	conserved in Euteleostomi	Dmrt2
134307	conserved in Boreoeutheria	GIMAP7	16981	conserved in Tetrapoda	Pp2D1
134306	conserved in Murinae	Clasrp	16937	conserved in Amniota	Lypd1
134305	conserved in Boreoeutheria	HIST1H2AK	16927	conserved in Euteleostomi	Cabp4
134303	conserved in Boreoeutheria	PCDHB14	16813	conserved in Euteleostomi	Slc22A6
134302	conserved in Amniota	PCDHB11	16533	conserved in Euteleostomi	Ccdc151
134288	conserved in Euteleostomi	ABT1	16408	conserved in Boreoeutheria	Lgi4
134278	exclusive to M.musculus	Lce3f	16385	conserved in Eukaryota	Dpp9
134277	conserved in Boreoeutheria	SERBP1	16375	conserved in Euteleostomi	Tpcn2
134276	conserved in Boreoeutheria	ACTBL2	16373	conserved in Euteleostomi	Adamts17
134268	conserved in Eukaryota	BDH2	16363	conserved in Euteleostomi	A1Cf
134266	conserved in Euteleostomi	LOC473737	16359	conserved in Tetrapoda	Gpr149
134253	conserved in Bilateria	PEX19	16350	conserved in Bilateria	Pld4
134245	conserved in Tetrapoda	LOC454540	16322	conserved in Tetrapoda	Cmtm5
134244	conserved in Euteleostomi	PPA2	16321	conserved in Bilateria	Wdr92
134234	conserved in Eukaryota	HIST1H4C	16301	conserved in Tetrapoda	Pced1B
134231	conserved in Eukaryota	GPT	16299	conserved in Boreoeutheria	Ap5B1
134227	conserved in Tetrapoda	LOC102638696	16283	conserved in Boreoeutheria	Cstl1
134226	conserved in Eukaryota	XPR1	16205	conserved in Bilateria	Dnaaf3
134217	conserved in Euteleostomi	LOC706270	16062	conserved in Bilateria	Mib2
134211	conserved in Bilateria	LOC702859	15882	conserved in Euteleostomi	Cmtm7
134201	conserved in Eukaryota	H2AFX	15868	conserved in Euteleostomi	Spata4
134198	conserved in Opisthokonta	LOC532875	15866	conserved in Tetrapoda	Atp6V1C2
134192	conserved in Opisthokonta	Fmo9	15863	conserved in Euteleostomi	Ppp1R32
134180	conserved in Euteleostomi	TOMM40L	15858	conserved in Euteleostomi	Kcnh5
134179	conserved in Euteleostomi	FLT1	15853	conserved in Euteleostomi	Acer1
134172	conserved in Boreoeutheria	ABI3BP	15850	conserved in Bilateria	Nipbl
134171	conserved in Boreoeutheria	LOC101907157	15778	conserved in Euteleostomi	Amot
134170	conserved in Bilateria	H3F3A	15655	conserved in Euteleostomi	Lin52
134158	conserved in Murinae	Poteg	15633	conserved in Euteleostomi	S100Z
134156	conserved in Boreoeutheria	MYZAP	15570	conserved in Bilateria	Mmgt1
134155	conserved in Boreoeutheria	FAM48A	15558	conserved in Eukaryota	Cyb561A3
134153	conserved in Bilateria	UTP14A	15494	conserved in Bilateria	Krtcap2
134152	conserved in Euteleostomi	Plscr2	15481	conserved in Eukaryota	Prepl
134150	conserved in Boreoeutheria	MAGEA11	15442	conserved in Euteleostomi	Socs4
134149	conserved in Murinae	Alg13	15425	conserved in Boreoeutheria	Zc3Hav1L
134148	conserved in Eukaryota	Aldoart2	15412	conserved in Euteleostomi	Atraid
134147	conserved in Tetrapoda	MAML2	15399	conserved in Boreoeutheria	Gjc3
134146	conserved in Boreoeutheria	FLG2	15333	conserved in Euteleostomi	Npas4
134145	conserved in Eukaryota	Akr1c19	15174	conserved in Euteleostomi	Mblac2
134144	conserved in Amniota	LOC101928991	15058	conserved in Bilateria	Micu3
134143	conserved in Boreoeutheria	LOC102156373	15037	conserved in Bilateria	Slc39A14
134142	conserved in Opisthokonta	Ces1a	14597	conserved in Bilateria	Pgam5
134140	conserved in Opisthokonta	H3F3C	14460	conserved in Bilateria	B3Gntl1
134126	conserved in Amniota	CPSF6	14345	conserved in Eukaryota	U2Af1
134124	conserved in Eukaryota	LOC482707	14289	conserved in Euteleostomi	P2Ry6
134119	conserved in Euteleostomi	GABARAP	14206	conserved in Euteleostomi	Snap47
134118	conserved in Euteleostomi	SCOC	14190	conserved in Euteleostomi	Lrrc3B
134116	conserved in Murinae	Gm4756	14167	conserved in Euteleostomi	Mal2
134115	conserved in Murinae	Raet1d	14164	conserved in Bilateria	Snx18
134114	conserved in Eukaryota	AKR1C1	14160	conserved in Euarchontoglires	Scgb3A1
134113	conserved in Eukaryota	HIST1H3E	14156	conserved in Euteleostomi	Wdr34
134112	conserved in Euarchontoglires	SECTM1	14052	conserved in Bilateria	Polr3E
134107	conserved in Murinae	Wfdc13	14036	conserved in Amniota	Rnf6
134103	conserved in Tetrapoda	ARFGAP3	13226	conserved in Bilateria	Ccdc65
134102	conserved in Euteleostomi	CELF1	13222	conserved in Euteleostomi	Nek9
134096	conserved in Euarchontoglires	ZNF429	13165	conserved in Euteleostomi	Tmem60
134095	conserved in Euteleostomi	NSRP1	13161	conserved in Bilateria	Ppp1R16A
134093	exclusive to M.musculus	Olfr857	13156	conserved in Bilateria	Atg4D
134091	conserved in Boreoeutheria	FUS	13137	conserved in Euteleostomi	Dirc2
134090	conserved in Amniota	HSFY1	13121	conserved in Bilateria	Ado
134089	conserved in Murinae	Irgm1	13041	conserved in Euteleostomi	Arhgap9
134086	conserved in Euteleostomi	SF3B4	12951	conserved in Boreoeutheria	Qrich2
134085	conserved in Amniota	PRPF4B	12949	conserved in Boreoeutheria	Plekhn1
134083	exclusive to M.musculus	Ang6	12926	conserved in Bilateria	Rassf4
134082	conserved in Murinae	Olfr1331	12904	conserved in Euteleostomi	Ropn1L
134081	exclusive to M.musculus	Olfr748	12902	conserved in Euteleostomi	Syt16
134080	exclusive to M.musculus	Olfr761	12832	conserved in Boreoeutheria	Il23A
134079	conserved in Murinae	Olfr1318	12819	conserved in Bilateria	Ift122
134078	conserved in Boreoeutheria	LOC102155554	12805	conserved in Euteleostomi	Ppp1R14C
134077	exclusive to M.musculus	Olfr1116-ps	12804	conserved in Euteleostomi	Amn
134075	conserved in Boreoeutheria	HNRNPA1L2	12745	conserved in Tetrapoda	Slc38A1
134065	conserved in Euteleostomi	SF1	12713	conserved in Euteleostomi	Fbxo34
134055	conserved in Bilateria	LOC100616521	12700	conserved in Tetrapoda	Fam122B
134053	conserved in Euteleostomi	LOC100423334	12697	conserved in Euteleostomi	Htra3
134051	conserved in Tetrapoda	SRSF10	12691	conserved in Euteleostomi	Phf23
134049	conserved in Euteleostomi	PPAP2A	12674	conserved in Euteleostomi	Ankrd55
134044	conserved in Eukaryota	CYP4A22	12672	conserved in Euteleostomi	Crebrf
134040	exclusive to M.musculus	Taar7b	12637	conserved in Euteleostomi	Asb5
134037	conserved in Boreoeutheria	WBP11	12632	conserved in Euteleostomi	Pcgf5
134034	conserved in Murinae	Vmn1r19	12613	conserved in Euteleostomi	Pcdh1
134032	conserved in Euarchontoglires	UQCRHL	12609	conserved in Boreoeutheria	Spata9
134028	conserved in Boreoeutheria	LILRB3	12603	conserved in Amniota	Pfn3
134024	conserved in Murinae	Vmn1r24	12602	conserved in Boreoeutheria	Spata19
134023	conserved in Murinae	Vmn1r87	12553	conserved in Euteleostomi	Dnajc14
134022	conserved in Murinae	Vmn1r179	12552	conserved in Eukaryota	Mettl23
134021	conserved in Murinae	Vmn1r46	12534	conserved in Euteleostomi	Tjap1
134018	conserved in Euarchontoglires	HLA-E	12499	conserved in Tetrapoda	Dcbld2
134017	conserved in Murinae	Spink2	12477	conserved in Bilateria	Mob2
134014	conserved in Boreoeutheria	U2AF1L4	12450	conserved in Euteleostomi	Cenpn
134007	conserved in Tetrapoda	Zfp658	12425	conserved in Tetrapoda	Endod1
134005	conserved in Euarchontoglires	ENAH	12408	conserved in Tetrapoda	Tmprss6
134004	conserved in Euarchontoglires	ZNF14	12401	conserved in Euteleostomi	Acy3
134003	conserved in Euarchontoglires	ZNF761	12347	conserved in Euteleostomi	Lysmd2
134002	conserved in Murinae	Prr13	12330	conserved in Eukaryota	Tmem147
133986	conserved in Bilateria	NCAPH	12300	conserved in Euteleostomi	Kbtbd3
133984	conserved in Eukaryota	SHMT2	12296	conserved in Tetrapoda	Zg16
133981	conserved in Euteleostomi	SURF6	12267	conserved in Tetrapoda	Ppp1R14A
133978	conserved in Euarchontoglires	KLF2	12247	conserved in Amniota	Fam166A
133976	conserved in Murinae	Gm6558	12243	conserved in Opisthokonta	Ebpl
133975	conserved in Murinae	Qars	12232	conserved in Bilateria	Atp5S
133974	conserved in Murinae	Ccl7	12213	conserved in Amniota	Spert
133956	conserved in Murinae	Tdpoz2	12149	conserved in Bilateria	Ccdc39
133951	conserved in Boreoeutheria	SHISA5	12146	conserved in Euteleostomi	Rnf151
133950	conserved in Euarchontoglires	TCEAL6	12141	conserved in Euteleostomi	Poc5
133948	conserved in Euteleostomi	REXO4	12121	conserved in Amniota	Gtf3C6
133944	conserved in Bilateria	LOC100856518	12103	conserved in Euteleostomi	Cinp
133942	conserved in Euteleostomi	TAF7	12047	conserved in Boreoeutheria	Clec14A
133938	conserved in Eukaryota	ACTA2	12037	conserved in Euteleostomi	Dtnbp1
133933	conserved in Opisthokonta	NAP1L4	12036	conserved in Eukaryota	Atg10
133932	conserved in Opisthokonta	MSMO1	11975	conserved in Euteleostomi	Ska1
133930	conserved in Bilateria	ARF1	11930	conserved in Bilateria	Nudt14
133923	conserved in Euteleostomi	ANGPTL7	11917	conserved in Boreoeutheria	Tmem42
133917	conserved in Euteleostomi	LOC710186	11892	conserved in Euteleostomi	Cd276
133916	conserved in Euteleostomi	SCOC	11885	conserved in Euteleostomi	Traf3Ip3
133911	conserved in Euteleostomi	FFAR2	11875	conserved in Euteleostomi	Pdgfd
133910	conserved in Murinae	Clec4a4	11870	conserved in Tetrapoda	Plekho2
133907	conserved in Bilateria	CRYZ	11853	conserved in Tetrapoda	Rab11Fip1
133900	conserved in Euteleostomi	CNOT3	11817	conserved in Tetrapoda	Lrrc8E
133899	exclusive to M.musculus	Olfr707	11799	conserved in Eukaryota	Ubtd1
133895	conserved in Euteleostomi	LEO1	11777	conserved in Bilateria	Dnajc22
133894	conserved in Tetrapoda	NASP	11773	conserved in Euteleostomi	Dennd1C
133893	conserved in Bilateria	RPS25	11771	conserved in Euteleostomi	Syndig1
133892	conserved in Euteleostomi	RSRC2	11770	conserved in Euteleostomi	Plekhs1
133891	conserved in Boreoeutheria	OR2T8	11738	conserved in Eukaryota	Uba5
133890	conserved in Boreoeutheria	OR6C65	11731	conserved in Euteleostomi	Cpsf7
133889	conserved in Boreoeutheria	OR5D16	11719	conserved in Euteleostomi	Pdzd3
133888	conserved in Boreoeutheria	OR5B17	11717	conserved in Euteleostomi	Rnf122
133886	conserved in Boreoeutheria	OR5B3	11705	conserved in Euteleostomi	Clmp
133885	conserved in Eukaryota	HIST2H3A	11662	conserved in Tetrapoda	Clip4
133884	exclusive to M.musculus	Zfp960	11615	conserved in Bilateria	Ppp1R3B
133882	conserved in Boreoeutheria	OR8K3	11571	conserved in Eukaryota	Cdc73
133881	conserved in Boreoeutheria	OR6C76	11564	conserved in Euteleostomi	Fam65A
133879	conserved in Eukaryota	NME2	11538	conserved in Bilateria	Ubxn6
133875	conserved in Eukaryota	LOC703344	11517	conserved in Bilateria	Mfsd11
133873	conserved in Opisthokonta	ATP5G3	11510	conserved in Bilateria	Mboat7
133871	conserved in Bilateria	RPL17-C18orf32	11500	conserved in Euteleostomi	Mxra8
133868	conserved in Bilateria	RTF1	11491	conserved in Bilateria	Kif23
133863	conserved in Opisthokonta	LOC100610204	11472	conserved in Boreoeutheria	Taf1D
133862	conserved in Euteleostomi	CDV3	11409	conserved in Euteleostomi	Arhgef11
133861	conserved in Opisthokonta	LOC100612887	11397	conserved in Euteleostomi	Dlk2
133852	conserved in Euteleostomi	Otud5	11384	conserved in Euteleostomi	Tbx18
133842	conserved in Opisthokonta	Srsf5	11377	conserved in Bilateria	Zdhhc16
133833	conserved in Euteleostomi	REEP6	11367	conserved in Bilateria	Kdelc1
133825	conserved in Euarchontoglires	OR2AK2	11359	conserved in Bilateria	Slc44A4
133824	conserved in Boreoeutheria	RNF113A	11329	conserved in Eukaryota	Dctpp1
133823	conserved in Eukaryota	Sf3a2	11321	conserved in Euteleostomi	Kcnk10
133822	conserved in Eukaryota	LOC518027	11293	conserved in Bilateria	Mrpl44
133820	conserved in Murinae	Nlrp1a	11286	conserved in Eukaryota	Actr8
133819	conserved in Murinae	Cyp2j11	11259	conserved in Euteleostomi	Efcab6
133818	conserved in Euteleostomi	ZNF208	11236	conserved in Euteleostomi	Parp12
133815	conserved in Boreoeutheria	PPP3R2	11222	conserved in Tetrapoda	Rem2
133813	conserved in Boreoeutheria	DPCR1	11166	conserved in Euteleostomi	Asic4
133812	conserved in Euteleostomi	PRSS57	11126	conserved in Bilateria	Galnt11
133811	conserved in Murinae	Sval3	11113	conserved in Tetrapoda	Ube2O
133808	conserved in Euteleostomi	KCNK18	11098	conserved in Euteleostomi	Perp
133805	conserved in Euteleostomi	Gm10193	11090	conserved in Euteleostomi	Fxyd6
133804	conserved in Boreoeutheria	LOC451917	11035	conserved in Euteleostomi	Cenpk
133803	conserved in Euteleostomi	EIF5A	11030	conserved in Euteleostomi	Cep78
133801	conserved in Euteleostomi	TMF1	10966	conserved in Euteleostomi	Caln1
133800	conserved in Eukaryota	HSD17B14	10935	conserved in Euteleostomi	Dmrt3
133790	conserved in Boreoeutheria	GP2	10910	conserved in Boreoeutheria	Ccar2
133786	conserved in Boreoeutheria	LOC697705	10875	conserved in Bilateria	Rap2A
133785	conserved in Eukaryota	HSP70	10833	conserved in Euteleostomi	Islr2
133782	conserved in Boreoeutheria	KLRA1	10815	conserved in Euteleostomi	Igsf9
133779	conserved in Eukaryota	ABCC1	10766	conserved in Tetrapoda	Fam3B
133777	conserved in Boreoeutheria	CD8A	10756	conserved in Bilateria	Herpud2
133775	exclusive to M.musculus	4932416K20Rik	10744	conserved in Euteleostomi	Mcoln1
133770	conserved in Euteleostomi	SART1	10721	conserved in Euteleostomi	Fam219B
133769	conserved in Eukaryota	NIPAL4	10711	conserved in Eukaryota	Slc44A2
133768	conserved in Euteleostomi	SERPINB1	10702	conserved in Bilateria	Ddx24
133765	conserved in Euteleostomi	SOX1	10695	conserved in Bilateria	Gopc
133755	conserved in Euteleostomi	TMEM30B	10676	conserved in Euteleostomi	Pcnp
133751	conserved in Euteleostomi	LOC102638382	10642	conserved in Boreoeutheria	Scand1
133743	conserved in Euteleostomi	AKR1B1	10626	conserved in Euteleostomi	Rgma
133742	conserved in Bilateria	KRI1	10615	conserved in Euteleostomi	Yae1D1
133740	conserved in Bilateria	CLINT1	10588	conserved in Eukaryota	Tm9Sf3
133739	conserved in Boreoeutheria	OR5D18	10570	conserved in Euteleostomi	Igdcc4
133732	conserved in Euarchontoglires	LOC100424348	10527	conserved in Euteleostomi	Fgf20
133731	conserved in Bilateria	PRSS48	10515	conserved in Euteleostomi	Gkap1
133729	conserved in Euarchontoglires	ZNF676	10506	conserved in Eukaryota	Pdcd5
133728	conserved in Tetrapoda	OR12D2	10481	conserved in Bilateria	Susd2
133727	conserved in Murinae	Olfr1269	10431	conserved in Tetrapoda	Klhl4
133726	conserved in Euarchontoglires	OR10H5	10373	conserved in Boreoeutheria	Armcx6
133725	conserved in Boreoeutheria	LOC100611256	10368	conserved in Euteleostomi	Fam134B
133723	conserved in Murinae	BC061194	10325	conserved in Tetrapoda	Fut2
133722	exclusive to M.musculus	Pramel4	10310	conserved in Eukaryota	Asah2
133721	conserved in Murinae	Olfr585	10291	conserved in Euteleostomi	Elp5
133718	conserved in Tetrapoda	MYH1	10284	conserved in Euteleostomi	Cep41
133713	conserved in Euteleostomi	ZNF729	10280	conserved in Euteleostomi	Elmod1
133712	conserved in Eukaryota	LOC735377	10273	conserved in Euteleostomi	Nxt2
133709	conserved in Boreoeutheria	ZNF420	10268	conserved in Euteleostomi	Cemip
133705	conserved in Boreoeutheria	LOC100686139	10260	conserved in Euteleostomi	Smpd3
133704	conserved in Boreoeutheria	LOC482733	10235	conserved in Euteleostomi	Usp49
133703	conserved in Boreoeutheria	cOR8S16	10233	conserved in Boreoeutheria	Gabrq
133702	conserved in Murinae	Olfr835	10220	conserved in Bilateria	Actr10
133701	conserved in Murinae	Olfr457	10212	conserved in Bilateria	Cisd1
133700	conserved in Murinae	Olfr47	10195	conserved in Tetrapoda	Dok5
133698	conserved in Murinae	Olfr955	10194	conserved in Euteleostomi	Tsnaxip1
133694	conserved in Boreoeutheria	LOC466061	10126	conserved in Bilateria	Tbc1D23
133693	conserved in Murinae	Olfr215	10123	conserved in Tetrapoda	Prr11
133690	conserved in Murinae	Olfr828	10097	conserved in Euteleostomi	Tmem206
133689	conserved in Murinae	Olfr845	10086	conserved in Euteleostomi	Ccar1
133688	conserved in Murinae	Olfr77	10077	conserved in Bilateria	Parva
133687	conserved in Murinae	Olfr866	10071	conserved in Euteleostomi	Trim62
133683	conserved in Euteleostomi	OR8G5	10066	conserved in Bilateria	Exd2
133680	conserved in Boreoeutheria	OR8D2	10059	conserved in Eukaryota	Atad3A
133679	conserved in Murinae	Olfr1378	10019	conserved in Euteleostomi	Cep55
133678	conserved in Murinae	Olfr53	9991	conserved in Boreoeutheria	Trim68
133677	conserved in Murinae	Olfr1466	9970	conserved in Euteleostomi	Pacs1
133676	conserved in Murinae	Olfr1457	9960	conserved in Euteleostomi	Arglu1
133675	conserved in Boreoeutheria	OR5B2	9958	conserved in Euteleostomi	Tapbpl
133674	conserved in Murinae	Olfr630	9957	conserved in Euteleostomi	Fezf2
133673	conserved in Murinae	Olfr492	9954	conserved in Tetrapoda	Mreg
133672	conserved in Murinae	Olfr506	9941	conserved in Eukaryota	Mrpl20
133671	conserved in Murinae	Olfr186	9936	conserved in Euteleostomi	Cdca4
133670	conserved in Murinae	Olfr385	9927	conserved in Euteleostomi	Tmem255A
133669	conserved in Murinae	Olfr394	9915	conserved in Eukaryota	Ppp2R3C
133668	conserved in Boreoeutheria	LOC100610380	9905	conserved in Euteleostomi	Tpcn1
133665	conserved in Boreoeutheria	LOC100684126	9886	conserved in Euteleostomi	Pigx
133664	conserved in Murinae	Olfr1047	9878	conserved in Bilateria	Parp16
133660	conserved in Boreoeutheria	COR12E4	9845	conserved in Euteleostomi	Cmtm6
133659	conserved in Tetrapoda	LOC100686542	9828	conserved in Bilateria	Pxk
133657	conserved in Murinae	Olfr1283	9815	conserved in Euteleostomi	Lppr1
133656	conserved in Murinae	Olfr1311	9802	conserved in Bilateria	Tmem104
133654	conserved in Boreoeutheria	cOR8C4	9800	conserved in Tetrapoda	Ppp1R14D
133652	conserved in Boreoeutheria	LOC473009	9793	conserved in Bilateria	Pgpep1
133651	conserved in Boreoeutheria	LOC467784	9785	conserved in Bilateria	Esrp1
133650	conserved in Murinae	Gm13769	9741	conserved in Euteleostomi	Rnf111
133649	conserved in Murinae	Olfr1273-ps	9735	conserved in Tetrapoda	Zc3H7B
133648	conserved in Boreoeutheria	LOC506121	9734	conserved in Euteleostomi	Btg4
133647	conserved in Murinae	Olfr338	9714	conserved in Euteleostomi	Epdr1
133646	conserved in Murinae	Olfr706	9698	conserved in Boreoeutheria	Enam
133645	conserved in Boreoeutheria	OR56A5	9692	conserved in Euteleostomi	Mdm1
133644	conserved in Murinae	Olfr1406	9666	conserved in Tetrapoda	Tbx22
133643	conserved in Murinae	Olfr945	9656	conserved in Tetrapoda	Ubn1
133642	conserved in Boreoeutheria	OR14J1	9647	conserved in Euteleostomi	Deaf1
133641	conserved in Boreoeutheria	LOC789367	9603	conserved in Eukaryota	Spg21
133637	conserved in Boreoeutheria	LOC102151948	9594	conserved in Eukaryota	Ufm1
133635	conserved in Murinae	Olfr971	9585	conserved in Tetrapoda	Fam13B
133633	conserved in Murinae	Olfr44	9581	conserved in Euteleostomi	Fkbp11
133629	conserved in Murinae	Olfr904	9517	conserved in Euteleostomi	Cxxc5
133627	conserved in Murinae	Olfr143	9499	conserved in Eukaryota	Cwc15
133626	conserved in Murinae	Olfr893	9462	conserved in Eukaryota	Rsl24D1
133625	conserved in Murinae	Olfr887	9435	conserved in Euteleostomi	Gprc5B
133623	conserved in Boreoeutheria	OR7G2	9431	conserved in Eukaryota	Ddx41
133621	conserved in Boreoeutheria	LOC509508	9416	conserved in Boreoeutheria	Crnn
133620	conserved in Boreoeutheria	OR7A5	9380	conserved in Eukaryota	Eif3L
133619	conserved in Boreoeutheria	LOC473229	9361	conserved in Opisthokonta	Isoc1
133616	conserved in Murinae	Olfr346	9298	conserved in Bilateria	Srrt
133615	conserved in Murinae	Olfr339	9294	conserved in Euteleostomi	Pla1A
133614	conserved in Murinae	Olfr1276	9283	conserved in Opisthokonta	Ubxn1
133613	conserved in Murinae	Olfr1248	9268	conserved in Euteleostomi	Prok2
133610	conserved in Euarchontoglires	OR5T3	9256	conserved in Boreoeutheria	Caly
133609	conserved in Murinae	Olfr1094	9249	conserved in Bilateria	Sgsm3
133607	conserved in Murinae	Olfr1462	9210	conserved in Euteleostomi	Dcaf4
133606	conserved in Boreoeutheria	OR5B12	9205	conserved in Eukaryota	Pgm3
133605	conserved in Murinae	Olfr532	9174	conserved in Bilateria	Hinfp
133604	conserved in Murinae	Olfr482	9163	conserved in Euteleostomi	Kank2
133602	conserved in Murinae	Olfr494	9148	conserved in Bilateria	Mtmr9
133601	conserved in Boreoeutheria	OR10A3	9141	conserved in Euteleostomi	Tmem158
133600	conserved in Murinae	Olfr495	9130	conserved in Eukaryota	Aasdhppt
133598	conserved in Murinae	Olfr698	9128	conserved in Bilateria	Letmd1
133597	conserved in Murinae	Olfr695	9090	conserved in Euteleostomi	Ppp1R13B
133596	conserved in Boreoeutheria	OR56A4	9088	conserved in Euteleostomi	Arhgef12
133595	conserved in Boreoeutheria	OR52E8	9061	conserved in Euteleostomi	Dnmbp
133594	conserved in Boreoeutheria	OR56B4	9028	conserved in Euteleostomi	Dcun1D5
133592	conserved in Murinae	Olfr638	9004	conserved in Euteleostomi	Hecw1
133591	conserved in Murinae	Olfr623	8940	conserved in Euteleostomi	Dolk
133590	conserved in Euteleostomi	Olfr544	8897	conserved in Euteleostomi	Tecpr2
133589	conserved in Boreoeutheria	LOC102154596	8860	conserved in Tetrapoda	Tsc22D2
133588	conserved in Murinae	Olfr433	8849	conserved in Bilateria	Ist1
133587	conserved in Murinae	Olfr1404	8846	conserved in Euteleostomi	Snx19
133586	conserved in Boreoeutheria	OR6C68	8842	conserved in Bilateria	Spcs2
133585	conserved in Murinae	Olfr814	8775	conserved in Euteleostomi	Phf14
133584	conserved in Murinae	Olfr816	8752	conserved in Tetrapoda	Fam120A
133582	conserved in Boreoeutheria	LOC788160	8727	conserved in Tetrapoda	Tmod3
133581	conserved in Boreoeutheria	OR6C6	8709	conserved in Eukaryota	Dhdh
133580	conserved in Murinae	Olfr392	8699	conserved in Bilateria	Klhl20
133579	conserved in Tetrapoda	Olfr376	8667	conserved in Bilateria	Ghitm
133578	conserved in Murinae	Olfr51	8630	conserved in Tetrapoda	Vsig2
133576	conserved in Boreoeutheria	RPS4Y1	8628	conserved in Tetrapoda	Rasd2
133574	conserved in Bilateria	RPLP2	8614	conserved in Bilateria	Puf60
133572	conserved in Boreoeutheria	RPL36AL	8607	conserved in Boreoeutheria	Adam29
133571	conserved in Euteleostomi	RPL39	8575	conserved in Opisthokonta	Thyn1
133568	conserved in Bilateria	CYP3A5	8566	conserved in Bilateria	Mrpl18
133567	conserved in Bilateria	CYP2C18	8519	conserved in Bilateria	Mrps28
133566	conserved in Boreoeutheria	CYP2C9	8486	conserved in Euteleostomi	Cabp5
133564	conserved in Eukaryota	CYP3A7	8461	conserved in Euteleostomi	Npas3
133560	conserved in Bilateria	PMS2	8453	conserved in Eukaryota	Pald1
133559	conserved in Euarchontoglires	COL4A5	8446	conserved in Opisthokonta	Sgk2
133556	conserved in Tetrapoda	SLC4A1	8435	conserved in Bilateria	Ubp1
133555	conserved in Tetrapoda	SCNN1B	8434	conserved in Bilateria	Tcte1
133552	conserved in Euteleostomi	ERCC6	8428	conserved in Euteleostomi	Sema6B
133551	conserved in Amniota	ERCC5	8427	conserved in Bilateria	Sema5B
133547	exclusive to M.musculus	Gm5792	8400	conserved in Tetrapoda	Gpr162
133537	exclusive to M.musculus	Snrpa	8396	conserved in Boreoeutheria	Bcl2L10
133536	conserved in Euarchontoglires	MUC3A	8393	conserved in Tetrapoda	Baz2A
133479	conserved in Murinae	Gm6958	8389	conserved in Eukaryota	Stoml2
133438	conserved in Euteleostomi	C12orf55	8374	conserved in Euteleostomi	Usp25
133429	conserved in Euarchontoglires	LOC742802	8363	conserved in Euteleostomi	Zdhhc8
133400	conserved in Euarchontoglires	LOC698197	8309	conserved in Bilateria	Mylip
133381	conserved in Eukaryota	LOC693702	8301	conserved in Bilateria	Nxt1
133375	conserved in Boreoeutheria	LOC708995	8292	conserved in Eukaryota	Eif3K
133359	exclusive to M.musculus	AA792892	8289	conserved in Euteleostomi	Ankrd1
133341	conserved in Euarchontoglires	ZNF845	8216	conserved in Euteleostomi	Nufip1
133339	conserved in Bilateria	LRRC29	8215	conserved in Euteleostomi	Bambi
133296	conserved in Boreoeutheria	LOC462037	8138	conserved in Euteleostomi	Foxb1
133295	conserved in Murinae	1700055N04Rik	8111	conserved in Eukaryota	Chordc1
133294	conserved in Euarchontoglires	LOC737004	8109	conserved in Bilateria	Cdk20
133292	conserved in Euarchontoglires	LOC100613009	8104	conserved in Boreoeutheria	Tmem59L
133290	conserved in Murinae	1810037I17Rik	8078	conserved in Euteleostomi	Arhgef28
133281	conserved in Euarchontoglires	UGT1A10	8072	conserved in Boreoeutheria	Gprin1
133275	conserved in Euarchontoglires	GZMH	8038	conserved in Euteleostomi	Dazap2
133273	conserved in Boreoeutheria	GK2	7998	conserved in Boreoeutheria	Xirp1
133272	conserved in Euteleostomi	CASP1	7990	conserved in Euteleostomi	Uck1
133255	conserved in Euarchontoglires	HLA-G	7986	conserved in Boreoeutheria	Tyrobp
133253	exclusive to M.musculus	2210404O09Rik	7984	conserved in Boreoeutheria	Tsks
133246	conserved in Tetrapoda	Gm4944	7968	conserved in Euteleostomi	Tbx4
133239	conserved in Murinae	1700013H16Rik	7951	conserved in Tetrapoda	Spa17
133237	exclusive to M.musculus	Zfp942	7949	conserved in Euteleostomi	Sox7
133236	conserved in Euarchontoglires	SLFN12L	7936	conserved in Eukaryota	Cyfip2
133234	conserved in Boreoeutheria	LOC648044	7920	conserved in Euteleostomi	Rlim
133233	conserved in Murinae	Smlr1	7880	conserved in Opisthokonta	Pdcd6
133221	conserved in Murinae	Gm10778	7879	conserved in Eukaryota	Pdcd4
133218	conserved in Euarchontoglires	LOC100612398	7859	conserved in Tetrapoda	Ncoa1
133217	conserved in Murinae	Gm7168	7844	conserved in Boreoeutheria	Clec4D
133214	conserved in Boreoeutheria	LOC479758	7823	conserved in Euteleostomi	Cd93
133207	conserved in Euarchontoglires	SMIM22	7785	conserved in Euteleostomi	Ilf3
133205	conserved in Murinae	Slfn2	7762	conserved in Euteleostomi	Foxa2
133195	conserved in Opisthokonta	Cyp2j12	7747	conserved in Eukaryota	Gstz1
133194	conserved in Euarchontoglires	PRAMEF20	7714	conserved in Bilateria	Fem1B
133162	conserved in Eukaryota	ATP8B4	7674	conserved in Euteleostomi	Bcar1
133152	conserved in Eukaryota	TBPL2	7671	conserved in Euteleostomi	Cnih2
133143	conserved in Eukaryota	RPS8	7659	conserved in Tetrapoda	Rb1Cc1
133137	conserved in Eukaryota	LOC693947	7658	conserved in Tetrapoda	Cast
133125	conserved in Boreoeutheria	SLC22A24	7614	conserved in Bilateria	Adam11
133121	conserved in Boreoeutheria	HLA-F	7594	conserved in Euteleostomi	Vcl
133112	conserved in Murinae	4930430D24Rik	7537	conserved in Euteleostomi	Shd
133110	conserved in Murinae	7420426K07Rik	7536	conserved in Euteleostomi	Shc3
133109	conserved in Murinae	4930415L06Rik	7508	conserved in Tetrapoda	Rai1
133105	conserved in Murinae	Gm14288	7494	conserved in Bilateria	Ptdss1
133100	exclusive to M.musculus	Gm16367	7486	conserved in Euteleostomi	Ppfibp2
133090	conserved in Murinae	Arxes1	7464	conserved in Boreoeutheria	Pcp2
133081	conserved in Bilateria	LOC468520	7450	conserved in Boreoeutheria	Nrtn
133078	conserved in Eukaryota	CALML3	7428	conserved in Euteleostomi	Mast2
133076	conserved in Boreoeutheria	ZNF616	7409	conserved in Tetrapoda	Tm4Sf1
133069	conserved in Euarchontoglires	OR5H6	7405	conserved in Euteleostomi	Ltbp3
133063	conserved in Boreoeutheria	DYNLL1	7399	conserved in Euteleostomi	Lgals1
133056	conserved in Bilateria	UBE2L3	7387	conserved in Opisthokonta	Stt3B
133055	conserved in Opisthokonta	CYCS	7324	conserved in Bilateria	Fst
133054	conserved in Bilateria	CYP4V2	7322	conserved in Euteleostomi	Folr1
133052	conserved in Boreoeutheria	SSX4B	7317	conserved in Euteleostomi	Sh3Pxd2A
133051	conserved in Boreoeutheria	LOC785779	7282	conserved in Boreoeutheria	Csf1
133046	conserved in Boreoeutheria	OR52E2	7260	conserved in Amniota	Cd5
133040	conserved in Murinae	Olfr209	7258	conserved in Bilateria	Cckbr
133035	conserved in Boreoeutheria	LOC610539	7255	conserved in Euteleostomi	Cav3
133029	conserved in Murinae	Olfr561	7229	conserved in Euteleostomi	Alx4
133021	conserved in Boreoeutheria	OR4C13	7192	conserved in Eukaryota	Aaed1
133019	conserved in Murinae	Olfr1131	7047	conserved in Eukaryota	Dimt1
133015	conserved in Boreoeutheria	OR2T4	6872	conserved in Eukaryota	Rbx1
133014	conserved in Eukaryota	RPL31	6843	conserved in Eukaryota	Cbwd1
133013	conserved in Euarchontoglires	HSD3B1	6835	conserved in Opisthokonta	Pelo
132951	conserved in Murinae	Gm7429	6821	conserved in Opisthokonta	Aarsd1
132942	conserved in Boreoeutheria	LOC479816	6787	conserved in Bilateria	Nmrk1
132734	conserved in Euteleostomi	LOC102153632	6754	conserved in Eukaryota	Ssu72
132671	conserved in Murinae	1700015G11Rik	6599	conserved in Opisthokonta	Ube2G2
132668	conserved in Murinae	Chil5	6526	conserved in Eukaryota	Lars2
132499	conserved in Murinae	Gm5481	6520	conserved in Eukaryota	Nit2
132455	conserved in Boreoeutheria	TEX34	6447	conserved in Eukaryota	Rexo2
132439	conserved in Boreoeutheria	LOC788607	6431	conserved in Bilateria	Ddx27
132401	conserved in Boreoeutheria	cOR52AB3	6384	conserved in Eukaryota	Dnm1L
132352	conserved in Boreoeutheria	LOC100615391	6320	conserved in Eukaryota	Sacm1L
132337	conserved in Boreoeutheria	LOC100682697	6257	conserved in Eukaryota	Skiv2L2
132326	conserved in Boreoeutheria	OR1L8	6099	conserved in Eukaryota	Ppme1
132323	conserved in Boreoeutheria	TEX19	5970	conserved in Eukaryota	Pfas
132262	conserved in Tetrapoda	LOC100424733	5960	conserved in Eukaryota	Atad1
132253	conserved in Boreoeutheria	LOC100425118	5918	conserved in Opisthokonta	Pan2
132205	conserved in Boreoeutheria	SMPD5	5742	conserved in Eukaryota	Pitrm1
132187	conserved in Euarchontoglires	LOC100428327	5666	conserved in Eukaryota	Idnk
132185	conserved in Boreoeutheria	LOC479459	5656	conserved in Eukaryota	Tcp1
132184	conserved in Murinae	4930412D23Rik	5568	conserved in Eukaryota	Rpl13
132183	conserved in Murinae	LOC102631503	5431	conserved in Eukaryota	Hddc2
132179	conserved in Euarchontoglires	LOC735988	5332	conserved in Euteleostomi	Napb
132117	conserved in Amniota	LOC475605	5249	conserved in Tetrapoda	Pnma2
132095	conserved in Euarchontoglires	IQCJ	5222	conserved in Bilateria	Rnf139
132087	conserved in Euteleostomi	FSBP	5215	conserved in Euteleostomi	Dusp10
132038	conserved in Tetrapoda	LOC644070	5198	conserved in Eukaryota	Treh
132023	conserved in Amniota	LOC745486	5144	conserved in Euteleostomi	Fstl1
132017	conserved in Boreoeutheria	RPL27A	5134	conserved in Bilateria	Kat7
131934	conserved in Boreoeutheria	DCDC2C	5128	conserved in Amniota	Cdc42Ep1
131918	conserved in Boreoeutheria	LOC100615719	5100	conserved in Bilateria	Dusp14
131872	conserved in Euarchontoglires	RPL28	5092	conserved in Amniota	Zpbp
131804	conserved in Boreoeutheria	LOC456137	5090	conserved in Eukaryota	Nudt21
131802	conserved in Euarchontoglires	LOC709411	5076	conserved in Euteleostomi	Cldn10
131789	conserved in Bilateria	LOC710137	5064	conserved in Eukaryota	Taf5
131784	conserved in Boreoeutheria	C6orf229	5055	conserved in Euteleostomi	Sox10
131747	conserved in Euarchontoglires	LOC738736	5048	conserved in Euteleostomi	Pmel
131742	conserved in Euteleostomi	LOC744958	5001	conserved in Euteleostomi	Rab31
131736	conserved in Euarchontoglires	LOC712536	4989	conserved in Euteleostomi	Ccdc85B
131709	conserved in Euteleostomi	LOC285556	4975	conserved in Eukaryota	Clp1
131708	conserved in Boreoeutheria	LOC468016	4970	conserved in Tetrapoda	Ckap4
131699	conserved in Euarchontoglires	LOC712771	4935	conserved in Bilateria	Zfpl1
131669	conserved in Tetrapoda	IGLL5	4933	conserved in Euteleostomi	Cdc42Ep2
131655	conserved in Euteleostomi	LOC701071	4931	conserved in Euteleostomi	Zbtb33
131644	conserved in Amniota	MYO10	4924	conserved in Amniota	Kat6A
131643	conserved in Euarchontoglires	LOC702641	4920	conserved in Boreoeutheria	Upk2
131603	conserved in Boreoeutheria	SUMO2	4882	conserved in Eukaryota	Cops8
131587	conserved in Boreoeutheria	ARMCX4	4880	conserved in Eukaryota	Glo1
131552	conserved in Tetrapoda	LOC465222	4846	conserved in Euteleostomi	Frs2
131540	conserved in Boreoeutheria	LOC100612130	4797	conserved in Euteleostomi	B3Gnt2
131539	conserved in Tetrapoda	LOC741116	4790	conserved in Boreoeutheria	Cgref1
131416	conserved in Euarchontoglires	LOC458285	4784	conserved in Euteleostomi	Lbx1
131356	conserved in Boreoeutheria	LOC488312	4745	conserved in Tetrapoda	Rasa2
131345	conserved in Boreoeutheria	LOC507726	4705	conserved in Eukaryota	Smc2
131343	conserved in Euarchontoglires	SYTL2	4696	conserved in Eukaryota	Cct2
131340	conserved in Tetrapoda	Tlr13	4692	conserved in Euteleostomi	Siva1
131315	conserved in Boreoeutheria	LOC471141	4667	conserved in Bilateria	Dctn2
131294	conserved in Euteleostomi	Gm4887	4663	conserved in Euteleostomi	Sssca1
131290	conserved in Euarchontoglires	FAHD2B	4659	conserved in Eukaryota	Ipo7
131278	exclusive to M.musculus	Serpinb3b	4628	conserved in Euteleostomi	Pibf1
131277	conserved in Tetrapoda	LOC607038	4622	conserved in Bilateria	Mcrs1
131269	conserved in Euteleostomi	RNF212	4621	conserved in Bilateria	Zer1
131266	conserved in Murinae	2310005G13Rik	4619	conserved in Euteleostomi	C1D
131253	conserved in Amniota	POLN	4605	conserved in Bilateria	Pcgf3
131234	conserved in Amniota	NANOS1	4572	conserved in Euteleostomi	St3Gal4
131225	conserved in Amniota	Spink10	4567	conserved in Euteleostomi	S100B
131221	conserved in Boreoeutheria	LOC102153811	4558	conserved in Boreoeutheria	Prop1
131217	conserved in Boreoeutheria	SIMC1	4543	conserved in Tetrapoda	Pou2Af1
131211	conserved in Murinae	Snhg11	4531	conserved in Eukaryota	Pin1
131210	conserved in Murinae	Ceacam15	4521	conserved in Euteleostomi	Pde6C
131208	conserved in Euarchontoglires	LOC100610623	4514	conserved in Euteleostomi	Pax1
131194	conserved in Boreoeutheria	LOC100609530	4490	conserved in Euteleostomi	Neurog1
131186	conserved in Euarchontoglires	TEDDM1	4479	conserved in Euteleostomi	Irf6
131164	conserved in Amniota	Clec2e	4474	conserved in Bilateria	Dync1Li2
131160	conserved in Murinae	Abca8a	4455	conserved in Bilateria	Cd2Bp2
131159	exclusive to M.musculus	Mrgpra3	4436	conserved in Euteleostomi	Irf9
131143	conserved in Boreoeutheria	LOC782658	4427	conserved in Boreoeutheria	Pkdrej
131142	conserved in Boreoeutheria	cOR51H5	4394	conserved in Eukaryota	Cdc123
131141	conserved in Boreoeutheria	OR7C1	4385	conserved in Eukaryota	Clpp
131140	conserved in Boreoeutheria	LOC782913	4377	conserved in Eukaryota	Uchl3
131139	conserved in Boreoeutheria	LOC713246	4351	conserved in Euteleostomi	Mxi1
131138	conserved in Amniota	LOC707398	4337	conserved in Eukaryota	Mipep
131129	exclusive to M.musculus	Olfr190	4335	conserved in Bilateria	Mfi2
131128	conserved in Boreoeutheria	LOC782791	4324	conserved in Eukaryota	Mdh1
131127	conserved in Boreoeutheria	OR10A11	4320	conserved in Euteleostomi	Mc4R
131124	conserved in Boreoeutheria	TIGD4	4302	conserved in Eukaryota	Katnb1
131117	conserved in Euteleostomi	DNHD1	4283	conserved in Euteleostomi	Net1
131088	conserved in Tetrapoda	TAF15	4281	conserved in Eukaryota	Stub1
131081	conserved in Amniota	AHNAK2	4260	conserved in Boreoeutheria	Slc17A2
131060	conserved in Murinae	Vmn1r4	4210	conserved in Opisthokonta	Cebpz
130991	conserved in Euteleostomi	CCM2L	4205	conserved in Euteleostomi	Clec3A
130985	conserved in Bilateria	RCAN2	4195	conserved in Euteleostomi	Rasgrp1
130979	conserved in Eukaryota	TBXAS1	4174	conserved in Euteleostomi	Ust
130947	conserved in Bilateria	NEK10	4173	conserved in Bilateria	Col4A3Bp
130945	conserved in Bilateria	KIF28P	4170	conserved in Euteleostomi	Pdcd7
130906	conserved in Euarchontoglires	LOC722416	4150	conserved in Amniota	Psca
130791	conserved in Murinae	Mmp1b	4134	conserved in Bilateria	Tfcp2
130788	conserved in Boreoeutheria	LOC100685327	4132	conserved in Bilateria	Tdo2
130782	conserved in Murinae	Slco1a4	4102	conserved in Boreoeutheria	Rnase6
130780	conserved in Murinae	Cox7b2	4100	conserved in Euteleostomi	Rgs4
130777	conserved in Murinae	9430038I01Rik	4083	conserved in Eukaryota	Mre11A
130776	conserved in Boreoeutheria	LOC102156939	4078	conserved in Euteleostomi	Lyl1
130773	conserved in Boreoeutheria	C2orf53	4061	conserved in Euteleostomi	Lamp1
130772	conserved in Murinae	Ly6k	4053	conserved in Eukaryota	Kars
130770	conserved in Murinae	Il31	4026	conserved in Amniota	Mlana
130767	conserved in Murinae	4930519F16Rik	4011	conserved in Boreoeutheria	Cst8
130765	conserved in Murinae	Ms4a6c	4003	conserved in Tetrapoda	Chaf1A
130761	conserved in Boreoeutheria	LOC101929469	3974	conserved in Eukaryota	Smc3
130759	conserved in Murinae	2310061N02Rik	3956	conserved in Boreoeutheria	Tff2
130756	conserved in Amniota	LOC102151511	3948	conserved in Euteleostomi	Skil
130755	conserved in Boreoeutheria	MS4A6A	3919	conserved in Euteleostomi	Mos
130754	conserved in Boreoeutheria	LOC610614	3916	conserved in Euteleostomi	Mb
130753	conserved in Boreoeutheria	LOC713290	3901	conserved in Euteleostomi	Nckap1L
130752	conserved in Boreoeutheria	LOC100423661	3884	conserved in Euteleostomi	Gsc2
130751	conserved in Murinae	D730048I06Rik	3876	conserved in Boreoeutheria	Ffar1
130749	conserved in Murinae	1700129C05Rik	3864	conserved in Bilateria	Gpm6A
130742	conserved in Tetrapoda	PIGZ	3838	conserved in Euteleostomi	Ets2
130732	conserved in Euarchontoglires	ZKSCAN3	3829	conserved in Euteleostomi	S1Pr3
130728	conserved in Euarchontoglires	ZNF700	3802	conserved in Euteleostomi	Cbl
130712	conserved in Boreoeutheria	STARD9	3789	conserved in Amniota	Ascl2
130704	conserved in Murinae	Pfpl	3785	conserved in Bilateria	Akt1
130700	conserved in Boreoeutheria	PCDHA10	3768	conserved in Tetrapoda	Rec8
130690	conserved in Euarchontoglires	MS4A12	3762	conserved in Eukaryota	Ccs
130673	conserved in Tetrapoda	SCHIP1	3745	conserved in Amniota	Exog
130669	conserved in Euarchontoglires	SIGLEC9	3725	conserved in Euteleostomi	Pla2G7
130666	conserved in Euteleostomi	ASTE1	3702	conserved in Eukaryota	Pwp2
130665	conserved in Boreoeutheria	OR10H3	3690	conserved in Opisthokonta	Plk1
130660	conserved in Tetrapoda	Cyp2d26	3684	conserved in Boreoeutheria	Pfn1
130658	conserved in Boreoeutheria	OR52A1	3672	conserved in Eukaryota	Nhp2L1
130657	conserved in Bilateria	TLK1	3627	conserved in Bilateria	Ddx1
130652	conserved in Murinae	Slc6a20b	3626	conserved in Bilateria	Dapk1
130651	exclusive to M.musculus	Vmn1r51	3615	conserved in Opisthokonta	Sec24C
130650	conserved in Euteleostomi	TTN	3591	conserved in Tetrapoda	Apba3
130645	conserved in Boreoeutheria	LOC100684210	3584	conserved in Euteleostomi	Bag5
130643	conserved in Murinae	Klrc2	3548	conserved in Euteleostomi	Cdyl
130642	conserved in Euteleostomi	HOXC8	3541	conserved in Euteleostomi	Tjp2
130637	conserved in Boreoeutheria	PRAP1	3540	conserved in Euteleostomi	Fam189A2
130632	exclusive to M.musculus	Orm1	3486	conserved in Euteleostomi	Dlg5
130629	conserved in Murinae	Fpr-rs4	3472	conserved in Bilateria	Slc24A1
130627	exclusive to M.musculus	Ctla2a	3458	conserved in Eukaryota	Nemf
130626	conserved in Tetrapoda	PCDHA4	3448	conserved in Eukaryota	Fam50A
130625	conserved in Murinae	Bmp8b	3435	conserved in Amniota	Map3K6
130559	conserved in Euarchontoglires	SERPINB3	3388	conserved in Bilateria	Tbca
130558	conserved in Euteleostomi	HOXC9	3374	conserved in Eukaryota	Sco1
130554	conserved in Euarchontoglires	RSC1A1	3373	conserved in Euteleostomi	Scn2B
130552	conserved in Bilateria	ATP5H	3331	conserved in Euteleostomi	Mybpc2
130545	conserved in Boreoeutheria	RPL10	3322	conserved in Bilateria	Kif11
130530	conserved in Bilateria	DCLK1	3315	conserved in Eukaryota	Idi1
130508	conserved in Bilateria	PLXNB1	3307	conserved in Euteleostomi	Foxa1
130506	conserved in Euarchontoglires	REG3A	3295	conserved in Bilateria	Frg1
130502	conserved in Euarchontoglires	LTK	3279	conserved in Opisthokonta	Dpp4
130480	conserved in Boreoeutheria	TTC34	3265	conserved in Euteleostomi	Elf3
130478	conserved in Euteleostomi	C1orf233	3240	conserved in Euteleostomi	Dffa
130470	conserved in Tetrapoda	SMIM18	3238	conserved in Eukaryota	Ddx6
130462	conserved in Euarchontoglires	DPPA4	3213	conserved in Bilateria	Clcn2
130459	conserved in Boreoeutheria	HIST1H2AC	3201	conserved in Bilateria	Osgin2
130458	conserved in Euteleostomi	TMEFF1	3165	conserved in Opisthokonta	Gtpbp1
130394	conserved in Euarchontoglires	C15orf65	3162	conserved in Euteleostomi	Bag3
130380	conserved in Boreoeutheria	TRPC5OS	3159	conserved in Eukaryota	Pigl
130379	conserved in Boreoeutheria	PRR9	3157	conserved in Euteleostomi	Akap6
130378	conserved in Euarchontoglires	LOC100132146	3156	conserved in Euteleostomi	Chst3
130376	conserved in Boreoeutheria	LOC100129520	3134	conserved in Bilateria	Prlhr
130375	conserved in Boreoeutheria	TGFBR3L	3125	conserved in Eukaryota	Trip13
130370	conserved in Boreoeutheria	LOC730159	3119	conserved in Eukaryota	Atp6V1F
130366	conserved in Opisthokonta	SNRPF	3118	conserved in Euteleostomi	S1Pr2
130364	conserved in Amniota	BC048679	3114	conserved in Euteleostomi	Mfhas1
130362	conserved in Euteleostomi	HOXC11	3113	conserved in Boreoeutheria	Gpr50
130357	conserved in Boreoeutheria	C17orf72	3106	conserved in Bilateria	Fibp
130350	conserved in Euarchontoglires	CLEC4C	3070	conserved in Euteleostomi	Rbp2
130122	conserved in Murinae	Rfpl4b	3058	conserved in Euteleostomi	Myo9B
130121	exclusive to M.musculus	Gm4858	3038	conserved in Euteleostomi	Fkbp5
130118	conserved in Boreoeutheria	LOC699778	3036	conserved in Euteleostomi	Fgf13
130114	conserved in Murinae	Zfp964	3022	conserved in Euteleostomi	Eif4Ebp2
130110	conserved in Boreoeutheria	LOC613677	3014	conserved in Euteleostomi	Dntt
130099	conserved in Eukaryota	MGAM	3012	conserved in Tetrapoda	Ddit3
130095	conserved in Euteleostomi	FAM193B	3006	conserved in Boreoeutheria	Cox8A
130087	conserved in Murinae	Fpr-rs3	2942	conserved in Euteleostomi	Ch25H
130079	conserved in Murinae	Gm17677	2923	conserved in Eukaryota	Top3B
130076	conserved in Murinae	Tas2r103	2872	conserved in Euteleostomi	Fgf17
130075	conserved in Murinae	Tas2r113	2859	conserved in Tetrapoda	Il18Rap
130074	conserved in Murinae	Tas2r129	2840	conserved in Euteleostomi	Mtmr1
130073	conserved in Murinae	Tas2r117	2824	conserved in Euteleostomi	Tnfsf10
130072	conserved in Boreoeutheria	T2R10C	2822	conserved in Boreoeutheria	Tnfsf14
130071	conserved in Murinae	Tas2r106	2821	conserved in Euteleostomi	Cradd
130070	conserved in Murinae	Tas2r116	2807	conserved in Euteleostomi	Tradd
130069	conserved in Murinae	Tas2r110	2799	conserved in Euteleostomi	S1Pr4
130068	exclusive to M.musculus	Gm4302	2784	conserved in Eukaryota	Eif3G
130066	conserved in Tetrapoda	ZBED6	2778	conserved in Euteleostomi	Irs2
130065	conserved in Boreoeutheria	LOC100683920	2764	conserved in Euteleostomi	Skap1
130062	conserved in Boreoeutheria	LOC712069	2758	conserved in Bilateria	Pde8B
130058	conserved in Euteleostomi	BBIP1	2726	conserved in Eukaryota	Prpf18
130057	conserved in Bilateria	PGLYRP4	2702	conserved in Bilateria	Gcm1
130056	conserved in Boreoeutheria	PET117	2694	conserved in Euteleostomi	Enc1
130055	conserved in Murinae	9530053A07Rik	2690	conserved in Euteleostomi	Pik3R3
130054	conserved in Euteleostomi	IGFN1	2683	conserved in Bilateria	Map4K3
130047	conserved in Euarchontoglires	H2BFM	2558	conserved in Tetrapoda	Zfp36
130045	conserved in Tetrapoda	C10orf105	2534	conserved in Euteleostomi	Vegfa
130044	conserved in Euteleostomi	CHADL	2490	conserved in Eukaryota	Tufm
130042	conserved in Murinae	4930444G20Rik	2444	conserved in Euteleostomi	Timp2
130040	conserved in Murinae	Gm17660	2341	conserved in Euteleostomi	Sp4
130039	conserved in Tetrapoda	SMIM1	2334	conserved in Euteleostomi	Sod3
130035	conserved in Boreoeutheria	LOC100129361	2322	conserved in Euteleostomi	Sncg
130033	conserved in Murinae	Gm12169	2297	conserved in Euteleostomi	Slc34A2
130030	conserved in Boreoeutheria	PGBD1	2272	conserved in Tetrapoda	Sftpd
130028	conserved in Murinae	4930544G11Rik	2260	conserved in Euteleostomi	Selp
130011	conserved in Boreoeutheria	EFCC1	2189	conserved in Euteleostomi	Rfx1
130008	conserved in Boreoeutheria	GPX6	2138	conserved in Tetrapoda	Pvrl1
130007	conserved in Bilateria	SLC16A12	2121	conserved in Bilateria	Ptpn9
130006	conserved in Murinae	4930571K23Rik	2104	conserved in Eukaryota	Psmd7
130005	conserved in Euteleostomi	CTXN2	2100	conserved in Eukaryota	Psmd1
129994	conserved in Boreoeutheria	LOC705299	2082	conserved in Eukaryota	Psma3
129991	exclusive to M.musculus	Tgtp2	2056	conserved in Bilateria	Prkcsh
129990	conserved in Murinae	4933412E24Rik	2027	conserved in Bilateria	Ppm1B
129987	conserved in Amniota	HHLA1	2014	conserved in Eukaryota	Pold1
129975	exclusive to M.musculus	Apol11b	2001	conserved in Euteleostomi	Plin1
129974	conserved in Murinae	BC024139	1993	conserved in Euteleostomi	Plag1
129967	conserved in Tetrapoda	CMKLR1	1990	conserved in Boreoeutheria	Pip
129962	conserved in Euteleostomi	RGSL1	1966	conserved in Tetrapoda	Per1
129958	conserved in Euteleostomi	FAM47E	1937	conserved in Euteleostomi	Palm
129935	conserved in Amniota	SLC6A11	1932	conserved in Bilateria	Pafah1B2
129934	conserved in Boreoeutheria	LOC736010	1901	conserved in Bilateria	Nup88
129932	conserved in Murinae	Spata31d1d	1897	conserved in Opisthokonta	Nthl1
129931	conserved in Murinae	2010001E11Rik	1879	conserved in Euteleostomi	Nkx2-2
129930	conserved in Murinae	Zfp949	1870	conserved in Bilateria	Neo1
129928	conserved in Boreoeutheria	LOC476006	1866	conserved in Eukaryota	Ndufs4
129924	conserved in Murinae	Smim11	1855	conserved in Euteleostomi	Ppp1R12A
129919	exclusive to M.musculus	LOC100039029	1843	conserved in Eukaryota	Mvd
129908	conserved in Boreoeutheria	PATE3	1795	conserved in Tetrapoda	Slc3A2
129897	conserved in Murinae	Cts8	1792	conserved in Euteleostomi	Mdk
129891	conserved in Murinae	Gm5134	1768	conserved in Eukaryota	Mad2L1
129883	exclusive to M.musculus	Gm13088	1720	conserved in Boreoeutheria	Lalba
129880	conserved in Tetrapoda	CELA3A	1718	conserved in Tetrapoda	Aff3
129879	conserved in Euteleostomi	USP43	1708	conserved in Bilateria	Kpna2
129878	conserved in Tetrapoda	TIGD5	1662	conserved in Euteleostomi	Itga2
129861	conserved in Boreoeutheria	SPATC1	1648	conserved in Euteleostomi	Il12B
129859	conserved in Euteleostomi	Ankrd50	1612	conserved in Euteleostomi	Nr4A1
129855	conserved in Murinae	Gm3045	1609	conserved in Eukaryota	Hmgcs1
129854	conserved in Eukaryota	POLR2L	1596	conserved in Euteleostomi	Hivep1
129849	conserved in Murinae	BC021785	1568	conserved in Opisthokonta	Gns
129848	conserved in Boreoeutheria	C14orf2	1547	conserved in Eukaryota	Gars
129842	conserved in Bilateria	DPF3	1534	conserved in Eukaryota	Fnta
129841	conserved in Boreoeutheria	LOC748852	1522	conserved in Euteleostomi	Fgf4
129835	conserved in Opisthokonta	MYH9	1521	conserved in Euteleostomi	Fgf2
129823	conserved in Euteleostomi	CLDN22	1483	conserved in Euteleostomi	Egf
129811	conserved in Murinae	Ctag2	1471	conserved in Euteleostomi	E2F4
129806	conserved in Boreoeutheria	TNFRSF10A	1453	conserved in Eukaryota	Dhps
129804	conserved in Murinae	Gm17727	1433	conserved in Tetrapoda	Ctnna1
129803	conserved in Boreoeutheria	LOC482194	1418	conserved in Bilateria	Crhbp
129795	conserved in Tetrapoda	TIGD3	1354	conserved in Opisthokonta	Sept7
129793	conserved in Boreoeutheria	LOC102156157	1338	conserved in Tetrapoda	Cd2
129792	conserved in Murinae	Zfp954	1284	conserved in Eukaryota	Auh
129791	conserved in Murinae	Zfp54	1261	conserved in Tetrapoda	Arnt
129785	conserved in Tetrapoda	MSL1	1256	conserved in Opisthokonta	Arf6
129780	conserved in Boreoeutheria	LOC787809	1251	conserved in Bilateria	Trim23
129779	conserved in Murinae	Lage3	1223	conserved in Amniota	Adrbk1
129778	conserved in Amniota	LOC703126	1186	conserved in Euteleostomi	Id4
129777	conserved in Murinae	Tescl	1180	conserved in Euteleostomi	Hspb1
129776	conserved in Murinae	Pabpc6	1161	conserved in Opisthokonta	Brf1
129775	conserved in Murinae	Slc25a2	1148	conserved in Opisthokonta	Gclc
129774	conserved in Bilateria	LOC701252	1146	conserved in Boreoeutheria	Gfra3
129771	conserved in Euteleostomi	CLEC4M	1065	conserved in Eukaryota	Dusp4
129763	conserved in Boreoeutheria	KRTAP1-1	1064	conserved in Euteleostomi	Ecm2
129760	conserved in Euteleostomi	PRDM8	1058	conserved in Eukaryota	Dpagt1
129754	exclusive to M.musculus	Vmn2r4	1016	conserved in Boreoeutheria	Ctf1
129753	conserved in Murinae	Vmn2r2	997	conserved in Boreoeutheria	Cort
129751	exclusive to M.musculus	Vmn2r94	995	conserved in Bilateria	Cnn1
129750	conserved in Murinae	Vmn2r107	994	conserved in Bilateria	Cnga3
129735	conserved in Tetrapoda	GRAMD1C	992	conserved in Amniota	Ackr2
129731	conserved in Boreoeutheria	ZNF420	984	conserved in Boreoeutheria	Clca1
129720	conserved in Euteleostomi	PDK4	931	conserved in Tetrapoda	Klf9
129719	conserved in Boreoeutheria	CD300LD	915	conserved in Boreoeutheria	Azgp1
129714	conserved in Murinae	F830016B08Rik	910	conserved in Bilateria	Arntl
129713	conserved in Euarchontoglires	LOC719246	907	conserved in Euteleostomi	Arhgap5
129708	conserved in Eukaryota	TGDS	900	conserved in Bilateria	Birc2
129707	conserved in Boreoeutheria	ZNF274	896	conserved in Bilateria	Nudt2
129704	conserved in Euteleostomi	CRYGA	748	conserved in Eukaryota	Rpl4
129702	conserved in Murinae	Lcn11	741	conserved in Euteleostomi	Ptgfr
129700	conserved in Eukaryota	Srp54c	739	conserved in Euteleostomi	Ptger2
129692	conserved in Euteleostomi	FBXL19	736	conserved in Tetrapoda	Ptgdr
129687	conserved in Murinae	Vmn2r118	726	conserved in Eukaryota	Ppib
129683	conserved in Murinae	Vmn2r61	723	conserved in Euteleostomi	Pomc
129680	conserved in Murinae	Vmn2r105	681	conserved in Boreoeutheria	Il12A
129678	conserved in Murinae	Vmn2r109	621	conserved in Euteleostomi	Dio2
129674	conserved in Euteleostomi	C2orf80	615	conserved in Bilateria	Dbh
129669	conserved in Euteleostomi	Gm21451	601	conserved in Euteleostomi	Csf3R
129667	conserved in Boreoeutheria	CXorf49B	585	conserved in Tetrapoda	Cd3D
129642	conserved in Murinae	Pramef17	583	conserved in Tetrapoda	Cck
129636	conserved in Tetrapoda	C17orf67	578	conserved in Bilateria	Cacna1D
129625	conserved in Bilateria	ARF5	540	conserved in Euteleostomi	Tgfb1
129620	conserved in Boreoeutheria	PJA1	537	conserved in Euteleostomi	Ccr2
129614	conserved in Euarchontoglires	PCDHA9	523	conserved in Euteleostomi	Il10Rb
129613	conserved in Boreoeutheria	PCDHA3	492	conserved in Boreoeutheria	Il9
129611	conserved in Boreoeutheria	PCDHGA6	489	conserved in Euteleostomi	C7
129606	exclusive to M.musculus	Vmn2r84	465	conserved in Euteleostomi	Vhl
129605	exclusive to M.musculus	Vmn2r28	456	conserved in Tetrapoda	Sftpb
129604	conserved in Bilateria	MARC1	446	conserved in Eukaryota	Otc
129603	conserved in Bilateria	TIGD2	443	conserved in Bilateria	Vldlr
129602	conserved in Euarchontoglires	CNTNAP3	437	conserved in Eukaryota	Hexb
129601	conserved in Euteleostomi	ARHGEF17	413	conserved in Eukaryota	Aprt
129600	conserved in Bilateria	ALPPL2	394	conserved in Eukaryota	Suox
129598	conserved in Boreoeutheria	LOC525818	339	conserved in Amniota	Csf2Rb
129597	conserved in Murinae	Bsph2	315	conserved in Euteleostomi	Tshr
129594	conserved in Boreoeutheria	LOC101907637	308	conserved in Tetrapoda	Thbd
129589	conserved in Euteleostomi	C20orf112	276	conserved in Boreoeutheria	Rom1
129585	conserved in Euteleostomi	BAHCC1	226	conserved in Bilateria	Nf1
129584	conserved in Euteleostomi	KIAA1751	206	conserved in Euteleostomi	Met
129582	conserved in Murinae	Zfp958	203	conserved in Tetrapoda	Maoa
129567	conserved in Bilateria	DIAPH1	199	conserved in Euteleostomi	Lipc
129566	conserved in Amniota	2900026A02Rik	168	conserved in Boreoeutheria	Icam1
129555	conserved in Boreoeutheria	ZSCAN5B	158	conserved in Eukaryota	Hmbs
129551	conserved in Eukaryota	LOC100613341	149	conserved in Eukaryota	Msh6
129541	conserved in Boreoeutheria	HAVCR2	142	conserved in Bilateria	Glra3
129540	conserved in Boreoeutheria	LOC102723903	132	conserved in Opisthokonta	Gch1
129534	conserved in Amniota	NDUFB1	124	conserved in Bilateria	Galc
129532	conserved in Euteleostomi	Sult5a1	117	conserved in Euteleostomi	Fshr
129530	conserved in Euteleostomi	Zfp740	110	conserved in Eukaryota	Fah
129517	conserved in Boreoeutheria	H2AFB1	104	conserved in Euteleostomi	F5
129516	conserved in Boreoeutheria	LOC609513	85	conserved in Bilateria	Dpyd
129514	conserved in Euteleostomi	RDH16	84	conserved in Eukaryota	Dld
129510	conserved in Boreoeutheria	LOC703768	79	conserved in Euteleostomi	Cstb
129509	conserved in Euteleostomi	PDZD7	78	conserved in Tetrapoda	Cst3
129474	conserved in Eukaryota	SLC4A3	61	conserved in Euteleostomi	Lyst
129435	conserved in Eukaryota	Uba1y	44	conserved in Euteleostomi	Serping1
129318	conserved in Euteleostomi	CELF6	32	conserved in Eukaryota	Asl
129218	conserved in Eukaryota	NAP1L1	27	conserved in Euteleostomi	Fas
129170	conserved in Eukaryota	RNF14
129146	conserved in Eukaryota	KDELR2
129115	conserved in Eukaryota	CFL2
129020	conserved in Eukaryota	RPL35A
128982	conserved in Eukaryota	RPS15A
128937	conserved in Eukaryota	HKDC1
128838	conserved in Euteleostomi	RAB1B
128818	exclusive to M.musculus	Spink11
128812	conserved in Euarchontoglires	LOC749652
128811	conserved in Boreoeutheria	CD163
128807	conserved in Amniota	MROH2B
128806	conserved in Euteleostomi	Cntnap5c
128795	conserved in Euteleostomi	CHRDL2
128791	conserved in Opisthokonta	CTDSP2
128790	conserved in Murinae	Zfp952
128765	conserved in Murinae	LOC102637435
128762	conserved in Bilateria	CERS1
128746	conserved in Amniota	AAK1
128744	conserved in Tetrapoda	SWI5
128738	conserved in Murinae	Smok3b
128731	conserved in Euteleostomi	GBP6
128728	conserved in Eukaryota	PNCK
128726	conserved in Murinae	4930467E23Rik
128723	conserved in Euteleostomi	ZDHHC11
128718	conserved in Murinae	Zkscan4
128711	conserved in Bilateria	MOSPD1
128710	conserved in Boreoeutheria	MGC133636
128699	conserved in Eukaryota	SLC4A2
128665	conserved in Eukaryota	PPP2R5C
128661	conserved in Boreoeutheria	AKR1C3
128660	conserved in Eukaryota	PDXP
128656	conserved in Murinae	Gm5891
128653	conserved in Euarchontoglires	LOC100613090
128645	conserved in Boreoeutheria	CES2
128637	conserved in Euteleostomi	TPM1
128636	conserved in Murinae	H2-Eb2
128632	conserved in Tetrapoda	CDK12
128630	conserved in Boreoeutheria	CEACAM1
128628	conserved in Murinae	4930428D18Rik
128627	conserved in Murinae	B020004J07Rik
128626	conserved in Euarchontoglires	PIN1
128624	conserved in Euteleostomi	IRF7
128623	conserved in Euteleostomi	CYP4F2
128621	conserved in Tetrapoda	ART1
128618	conserved in Boreoeutheria	LRCOL1
128615	conserved in Boreoeutheria	NUTM2A
128613	conserved in Tetrapoda	GRIN3A
128610	conserved in Boreoeutheria	CCDC114
128606	conserved in Tetrapoda	CXCL12
128601	conserved in Euarchontoglires	EPPIN
128597	conserved in Bilateria	ZNF226
128596	conserved in Eukaryota	HIST2H2AC
128594	conserved in Bilateria	HIST1H2BJ
128584	conserved in Amniota	CD69
128578	conserved in Amniota	HDAC9
128575	conserved in Bilateria	H2AFJ
128570	conserved in Bilateria	KCNA3
128539	conserved in Euarchontoglires	ZNF773
128538	conserved in Boreoeutheria	LOC152586
128537	conserved in Amniota	LOC749317
128535	exclusive to M.musculus	Bpifb9b
128534	exclusive to M.musculus	Gm14685
128524	conserved in Euarchontoglires	ZNF471
128518	conserved in Boreoeutheria	NAF1
128516	conserved in Boreoeutheria	ACTL10
128515	conserved in Boreoeutheria	LOC781439
128514	conserved in Eukaryota	NME1
128512	conserved in Euteleostomi	MYH11
128511	conserved in Bilateria	TVP23B
128491	conserved in Opisthokonta	GPX7
128480	conserved in Euteleostomi	C15orf38-AP3S2
128476	conserved in Euteleostomi	LOC451397
128474	conserved in Boreoeutheria	THEGL
128467	conserved in Euteleostomi	ANGPTL1
128466	conserved in Opisthokonta	EIF4E2
128456	exclusive to M.musculus	Sprr2a2
128454	conserved in Euarchontoglires	LOC695067
128452	exclusive to M.musculus	Gm5800
128450	conserved in Eukaryota	1700009N14Rik
128449	conserved in Murinae	Zfp956
128448	conserved in Murinae	Msl3l2
128447	conserved in Tetrapoda	CCDC81
128446	conserved in Murinae	Zfp819
128442	conserved in Eukaryota	Aldoart1
128441	conserved in Boreoeutheria	LOC102151417
128440	conserved in Tetrapoda	LOC715661
128439	conserved in Euteleostomi	RLTPR
128438	conserved in Euarchontoglires	KRTAP4-3
128432	conserved in Eukaryota	TPI1
128431	conserved in Euteleostomi	Nebl
128423	exclusive to M.musculus	Gm11487
128422	conserved in Amniota	CBX6
128418	conserved in Eukaryota	UBC
128417	conserved in Euteleostomi	LOC711450
128415	conserved in Amniota	GYPC
128413	conserved in Amniota	ZNF383
128412	conserved in Euarchontoglires	LOC706293
128411	conserved in Euarchontoglires	PCDHB12
128406	conserved in Eukaryota	UBE2N
128399	conserved in Euteleostomi	RIMS1
128393	conserved in Boreoeutheria	PRAMEF8
128391	conserved in Boreoeutheria	SP140
128384	conserved in Murinae	Olfr530
128383	conserved in Boreoeutheria	LOC788790
128382	conserved in Boreoeutheria	LOC526765
128379	conserved in Boreoeutheria	OR10AD1
128369	conserved in Amniota	OASL
128366	conserved in Boreoeutheria	ARMCX5
128364	conserved in Boreoeutheria	ADAM20
128363	exclusive to M.musculus	Adam26b
128362	exclusive to M.musculus	Adam6b
128359	conserved in Euteleostomi	EPS15
128357	conserved in Boreoeutheria	MRFAP1
128355	conserved in Boreoeutheria	TAS2R10
128353	conserved in Euarchontoglires	CD209
128352	conserved in Euteleostomi	HLA-A
128345	conserved in Euarchontoglires	PANTROV1R201
128344	conserved in Murinae	Vmn1r67
128343	conserved in Murinae	Vmn1r233
128342	conserved in Murinae	Vmn1r79
128341	conserved in Murinae	Vmn1r171
128340	conserved in Murinae	Vmn1r6
128326	conserved in Euteleostomi	CCDC177
128318	conserved in Tetrapoda	KIAA1107
128316	conserved in Euteleostomi	F8A2
128308	exclusive to M.musculus	Gm10696
128307	conserved in Boreoeutheria	IGIP
128306	conserved in Murinae	Ms4a6b
128301	conserved in Opisthokonta	PRPS2
128279	conserved in Boreoeutheria	OR8B3
128277	conserved in Boreoeutheria	LOC611218
128276	conserved in Eukaryota	YPEL4
128275	conserved in Euarchontoglires	CR1L
128271	conserved in Boreoeutheria	LOC100683327
128266	conserved in Boreoeutheria	OR4N2
128262	conserved in Boreoeutheria	OR2M5
128251	conserved in Euarchontoglires	UGT2B7
128249	conserved in Murinae	Clec4b2
128246	conserved in Boreoeutheria	OR8J3
128243	conserved in Euteleostomi	ABHD12B
128238	conserved in Boreoeutheria	TRIM6-TRIM34
128235	conserved in Bilateria	ZNF706
128229	conserved in Bilateria	TUBA3E
128227	conserved in Tetrapoda	CELA3B
128226	conserved in Amniota	HMGA1
128225	conserved in Tetrapoda	SLC6A12
128224	conserved in Boreoeutheria	SULT1A4
128216	conserved in Boreoeutheria	REG3G
128215	conserved in Boreoeutheria	OR8D2
128202	conserved in Eukaryota	TXN
128200	conserved in Eukaryota	PLS3
128199	conserved in Tetrapoda	FMO3
128197	conserved in Euteleostomi	PTGES3
128192	conserved in Opisthokonta	STX12
128191	conserved in Bilateria	ASTL
128189	conserved in Tetrapoda	GPM6B
128188	conserved in Amniota	C15orf52
128182	conserved in Eukaryota	RPS13
128172	conserved in Boreoeutheria	LOC100688692
128170	conserved in Euarchontoglires	ZNF43
128168	conserved in Murinae	BC051142
128165	conserved in Murinae	Olfr1413
128162	conserved in Euarchontoglires	OR5H14
128157	conserved in Boreoeutheria	OR4A47
128156	conserved in Boreoeutheria	OR4A15
128155	conserved in Boreoeutheria	OR4C16
128152	conserved in Boreoeutheria	OR7D1
128151	conserved in Tetrapoda	OR2F1
128150	conserved in Boreoeutheria	LOC782678
128144	conserved in Boreoeutheria	OR7G1
128143	conserved in Boreoeutheria	OR7G3
128141	conserved in Tetrapoda	OR2F2
128138	conserved in Murinae	Olfr921
128136	conserved in Boreoeutheria	LOC715028
128134	conserved in Boreoeutheria	LOC614090
128133	conserved in Boreoeutheria	LOC100685932
128128	conserved in Murinae	Olfr305
128127	conserved in Murinae	Olfr153
128125	conserved in Boreoeutheria	LOC100687011
128122	conserved in Boreoeutheria	LOC698919
128115	conserved in Boreoeutheria	LOC100848076
128112	conserved in Murinae	Olfr1461
128111	conserved in Boreoeutheria	LOC100688668
128109	conserved in Boreoeutheria	OR5K3
128108	conserved in Boreoeutheria	LOC512627
128097	conserved in Boreoeutheria	LOC747929
128094	conserved in Murinae	Olfr1250
128093	conserved in Boreoeutheria	OR4A5
128092	conserved in Boreoeutheria	LOC466534
128091	conserved in Boreoeutheria	LOC528722
128087	conserved in Boreoeutheria	OR5M1
128086	conserved in Euarchontoglires	OR5M10
128084	conserved in Boreoeutheria	LOC471930
128082	conserved in Murinae	Olfr1451
128080	conserved in Boreoeutheria	LOC100856761
128079	conserved in Boreoeutheria	LOC609729
128078	conserved in Boreoeutheria	OR4D11
128076	conserved in Murinae	Olfr478
128075	conserved in Boreoeutheria	OR2AG1
128074	conserved in Boreoeutheria	LOC466410
128072	conserved in Boreoeutheria	LOC714357
128070	conserved in Boreoeutheria	OR52A5
128067	conserved in Euarchontoglires	OR14C36
128066	conserved in Murinae	Olfr310
128065	conserved in Murinae	Olfr1347
128063	conserved in Boreoeutheria	OR11G2
128062	conserved in Murinae	Olfr1408
128058	conserved in Boreoeutheria	LOC100427785
128057	conserved in Euarchontoglires	LOC706439
128054	conserved in Boreoeutheria	OR1E2
128048	conserved in Eukaryota	RPL21
128047	conserved in Eukaryota	RPL12
128045	conserved in Euteleostomi	CYP4B1
128044	conserved in Euarchontoglires	CYP4A11
128039	conserved in Tetrapoda	CRP
128035	conserved in Euteleostomi	CYP11B1
128034	conserved in Bilateria	UGT1A1
128033	conserved in Euteleostomi	SAA1
128032	conserved in Tetrapoda	HBG2
125376	conserved in Euteleostomi	OFCC1
124711	conserved in Boreoeutheria	KRT28
124643	conserved in Boreoeutheria	GPR110
124486	conserved in Euarchontoglires	KRTAP4-9
124481	conserved in Euteleostomi	PKD1L2
124480	conserved in Euteleostomi	Wdr95
124477	conserved in Boreoeutheria	LOC102154497
124473	conserved in Bilateria	ANO8
124469	conserved in Boreoeutheria	MUC4
124466	conserved in Murinae	Pbsn
124464	conserved in Tetrapoda	LOC101058512
124461	conserved in Boreoeutheria	SPEN
124458	conserved in Tetrapoda	SIGLEC1
124438	conserved in Bilateria	TTC39C
124432	conserved in Bilateria	RPRD1A
124423	conserved in Euteleostomi	PARP4
124421	conserved in Euteleostomi	KIFC3
124417	conserved in Boreoeutheria	ZAN
124416	conserved in Euteleostomi	TNR
124414	conserved in Euteleostomi	MYH6
124404	conserved in Amniota	C18orf63
124392	conserved in Boreoeutheria	ZNF268
124386	conserved in Amniota	KIAA0040
124356	conserved in Euteleostomi	PIEZO1
124284	conserved in Tetrapoda	SKA3
124277	conserved in Tetrapoda	LOC100652824
124247	conserved in Euteleostomi	ARID3A
124236	conserved in Euteleostomi	KCNF1
124206	conserved in Boreoeutheria	SAMD1
124204	conserved in Euteleostomi	LCT
124163	conserved in Boreoeutheria	FAM127A
124162	conserved in Boreoeutheria	DNTTIP2
124071	conserved in Eukaryota	DNMT1
123981	conserved in Boreoeutheria	MR1
123971	conserved in Eukaryota	SKIV2L
123944	conserved in Boreoeutheria	LOC480476
123941	conserved in Euarchontoglires	LOC100170034
123939	conserved in Euteleostomi	PALM2
123934	conserved in Eukaryota	ATP6V1A
123932	conserved in Boreoeutheria	APCS
123930	conserved in Euteleostomi	TNFSF12-TNFSF13
123926	conserved in Eukaryota	KIAA1033
123916	conserved in Opisthokonta	RHEB
123914	conserved in Eukaryota	UBE2D3
123905	conserved in Bilateria	DNM1
123896	conserved in Eukaryota	ALDOA
123880	conserved in Euteleostomi	MYH4
123874	conserved in Euarchontoglires	FAM127C
123852	conserved in Boreoeutheria	ZCCHC12
123845	conserved in Eukaryota	ACTG2
123829	conserved in Bilateria	BRSK2
123826	conserved in Murinae	Vmn1r15
123821	conserved in Murinae	Vmn1r16
123820	conserved in Boreoeutheria	HLA-DQA1
123817	conserved in Eukaryota	EIF4E
123813	conserved in Bilateria	TSTD3
123803	conserved in Euarchontoglires	OR51D1
123798	conserved in Bilateria	CKS1B
123776	conserved in Boreoeutheria	LOC100140445
123775	conserved in Eukaryota	ATP2B3
123770	conserved in Boreoeutheria	LOC100688263
123536	conserved in Boreoeutheria	POM121L2
123521	conserved in Boreoeutheria	MROH9
123510	conserved in Euteleostomi	DTHD1
123434	conserved in Tetrapoda	FAM227A
122945	exclusive to M.musculus	Vmn1r168
122921	conserved in Boreoeutheria	C22orf15
122792	conserved in Tetrapoda	COL6A5
122787	conserved in Boreoeutheria	UGT3A1
122786	conserved in Boreoeutheria	LOC716640
122781	conserved in Boreoeutheria	LOC100684572
122779	conserved in Boreoeutheria	LOC527415
122778	conserved in Boreoeutheria	LOC472614
122777	conserved in Murinae	Olfr122
122414	conserved in Bilateria	ALPP
122246	conserved in Bilateria	FIBCD1
122243	conserved in Bilateria	UNC80
122226	conserved in Murinae	Ctsq
122222	exclusive to M.musculus	Josd1
122221	conserved in Boreoeutheria	WFDC3
122220	conserved in Boreoeutheria	TCP11X2
122214	conserved in Boreoeutheria	TMEM239
122202	conserved in Eukaryota	ENTPD7
122176	conserved in Amniota	AKR1B15
122152	conserved in Tetrapoda	STON1
122148	conserved in Amniota	NKTR
122146	conserved in Boreoeutheria	ZNF235
122141	conserved in Bilateria	PRSS2
122138	conserved in Opisthokonta	CPA3
122136	conserved in Boreoeutheria	ZSCAN18
122133	conserved in Boreoeutheria	C20orf173
122131	conserved in Boreoeutheria	SPATA31D1
122129	conserved in Euteleostomi	SHISA7
122125	conserved in Boreoeutheria	BTBD18
122123	conserved in Bilateria	EFCAB8
122116	conserved in Boreoeutheria	HSBP1L1
122114	conserved in Euteleostomi	SMIM13
122081	conserved in Boreoeutheria	LOC728392
122080	conserved in Boreoeutheria	IZUMO3
122079	conserved in Boreoeutheria	IQCF4
122031	conserved in Bilateria	ALDH1L1
121963	conserved in Euteleostomi	RASSF10
121939	conserved in Bilateria	PLEKHH1
121937	conserved in Euteleostomi	HIGD1A
121932	conserved in Tetrapoda	FAM174B
121907	conserved in Opisthokonta	PIN4
121902	conserved in Eukaryota	EVI5
121891	conserved in Eukaryota	ERMP1
121860	conserved in Opisthokonta	SLC36A1
121858	conserved in Eukaryota	CAMK1D
121782	conserved in Bilateria	RDH13
121779	conserved in Amniota	ZFP2
121778	conserved in Tetrapoda	FMN1
121756	conserved in Boreoeutheria	HP
121755	conserved in Bilateria	ASIC1
121722	conserved in Boreoeutheria	ZCCHC18
121718	conserved in Opisthokonta	PRKACB
121711	conserved in Euteleostomi	RNF224
121703	conserved in Euteleostomi	GGA3
121702	conserved in Eukaryota	ACTA1
121695	conserved in Eukaryota	CSNK1E
121676	conserved in Bilateria	UGP2
121661	conserved in Eukaryota	DDI2
121650	conserved in Bilateria	CSNK1G3
121637	conserved in Euarchontoglires	MAGEA11
121627	conserved in Boreoeutheria	PABPC1L2A
121622	conserved in Boreoeutheria	PAPOLB
121621	conserved in Boreoeutheria	MAGEA10
121617	conserved in Bilateria	SLC17A6
121614	conserved in Boreoeutheria	RNASE2
121611	conserved in Murinae	Vmn1r232
121602	conserved in Euteleostomi	DUSP13
121600	conserved in Bilateria	NELFB
121591	conserved in Boreoeutheria	OR4A16
121585	conserved in Bilateria	AMPH
121574	conserved in Opisthokonta	PRKACA
121570	conserved in Euteleostomi	SUPT3H
121568	conserved in Bilateria	EEF1A2
121567	conserved in Euteleostomi	FAM32A
121565	conserved in Bilateria	TPH1
121560	conserved in Murinae	Olfr1245
121559	conserved in Murinae	Olfr667
121556	conserved in Boreoeutheria	LOC100686868
121552	conserved in Boreoeutheria	LOC512624
121549	conserved in Boreoeutheria	LOC100686641
121547	conserved in Boreoeutheria	cOR8C5
121542	conserved in Euarchontoglires	LOC100425929
121541	conserved in Boreoeutheria	LOC707183
121540	conserved in Boreoeutheria	LOC100425540
121538	conserved in Boreoeutheria	LOC512085
121536	conserved in Murinae	Olfr1247
121535	conserved in Boreoeutheria	LOC715726
121533	conserved in Boreoeutheria	LOC100300546
121532	conserved in Murinae	Olfr969
121530	conserved in Boreoeutheria	LOC782221
121527	conserved in Boreoeutheria	LOC715861
121524	conserved in Boreoeutheria	LOC531090
121523	conserved in Boreoeutheria	LOC505451
121521	conserved in Murinae	Olfr1298
121520	conserved in Boreoeutheria	LOC100684249
121518	conserved in Boreoeutheria	LOC787642
121517	conserved in Boreoeutheria	LOC538839
121514	conserved in Boreoeutheria	OR2D3
121512	conserved in Boreoeutheria	LOC100688194
121509	conserved in Boreoeutheria	cOR52N8
121507	conserved in Boreoeutheria	LOC466347
121503	conserved in Boreoeutheria	OR9K2
121502	conserved in Boreoeutheria	LOC100687215
121500	conserved in Euarchontoglires	OR5K2
121495	conserved in Euteleostomi	NR3C2
121492	conserved in Tetrapoda	GSTM1
121491	conserved in Eukaryota	PDHA1
121490	conserved in Tetrapoda	LYZ
121208	conserved in Murinae	Akr1c12
120934	conserved in Bilateria	PRTN3
120881	conserved in Opisthokonta	Gm4984
120804	conserved in Murinae	H60b
120487	conserved in Tetrapoda	LOC100615434
120374	conserved in Murinae	Gm7157
120348	conserved in Euteleostomi	LOC100288814
120261	conserved in Boreoeutheria	RTL1
120258	conserved in Euarchontoglires	ZNF595
120241	conserved in Boreoeutheria	TARM1
120227	conserved in Boreoeutheria	ZNF660
120222	conserved in Murinae	Serpina3j
120159	exclusive to M.musculus	Olfr1454
120153	conserved in Boreoeutheria	VN1R2
120027	conserved in Murinae	Cyp2c70
119890	conserved in Boreoeutheria	ZNF416
119758	conserved in Murinae	Olfr136
119757	conserved in Opisthokonta	Ces1h
119667	conserved in Boreoeutheria	HIST1H2AH
119224	conserved in Euteleostomi	SDR42E2
118818	conserved in Eukaryota	Map3k7
118005	exclusive to M.musculus	9130019O22Rik
117995	exclusive to M.musculus	Gm2663
117991	conserved in Amniota	CYP4F11
117988	conserved in Euteleostomi	CCDC180
117983	conserved in Euteleostomi	WIPI1
117973	exclusive to M.musculus	H2-M10.1
117962	conserved in Euarchontoglires	PCDHA7
117959	exclusive to M.musculus	Zfp93
117950	conserved in Murinae	Gstm6
117949	conserved in Murinae	Fcna
117948	conserved in Euarchontoglires	CYP2C8
117703	conserved in Tetrapoda	SYNJ2
117700	conserved in Euarchontoglires	ZNF267
117695	conserved in Euarchontoglires	CXCL3
117682	conserved in Opisthokonta	WDR6
117615	conserved in Boreoeutheria	ZNF146
117490	conserved in Euteleostomi	TAAR3
117485	conserved in Tetrapoda	Mettl7a3
117484	exclusive to M.musculus	Ces1b
117483	conserved in Bilateria	Cyp2b23
117476	conserved in Euarchontoglires	ZNF433
117464	conserved in Murinae	Sbpl
117458	conserved in Eukaryota	CAMK1
117451	conserved in Bilateria	FBXW7
117445	conserved in Boreoeutheria	ZNF397
117389	conserved in Euarchontoglires	UGT2B10
116530	conserved in Eukaryota	Cyp2j5
116462	conserved in Eukaryota	AKR1B10
116234	conserved in Eukaryota	PLD1
116117	conserved in Eukaryota	CALM1
116108	conserved in Euteleostomi	FAM228B
116072	exclusive to M.musculus	Nlrp9c
116071	conserved in Boreoeutheria	HIST2H2AA4
116067	conserved in Boreoeutheria	PEG10
116064	conserved in Euarchontoglires	C19H19orf55
116060	exclusive to M.musculus	Tmsb10
116059	exclusive to M.musculus	Gm6583
116010	conserved in Eukaryota	YPEL3
115938	exclusive to M.musculus	Ceacam5
115933	conserved in Euteleostomi	MAP2K5
115930	conserved in Boreoeutheria	ATXN7L3B
115929	conserved in Euarchontoglires	IFI16
115928	conserved in Euteleostomi	KIAA1549L
115927	conserved in Murinae	Serpina3f
115911	conserved in Euteleostomi	PPP6R3
115910	conserved in Eukaryota	TIMM17A
115908	conserved in Eukaryota	CTPS2
115814	conserved in Bilateria	MFSD8
115787	conserved in Bilateria	NXNL2
115748	conserved in Boreoeutheria	LRRC56
115745	exclusive to M.musculus	Cma2
115744	conserved in Euarchontoglires	KRTAP10-7
115736	conserved in Euarchontoglires	UGT2A2
115690	conserved in Eukaryota	RFK
115686	exclusive to M.musculus	Gm5622
115665	conserved in Euteleostomi	PCDHB3
115660	conserved in Euarchontoglires	CES1
115653	conserved in Murinae	Taar7d
115644	conserved in Murinae	Vmn1r32
115643	conserved in Murinae	Vmn1r17
115637	conserved in Murinae	Gimap9
115622	conserved in Eukaryota	STX6
115602	conserved in Murinae	Stfa3
115598	conserved in Opisthokonta	FLAD1
115597	conserved in Eukaryota	DYNLL2
115575	conserved in Murinae	Mrgprb4
115574	conserved in Eukaryota	RPL17
115565	conserved in Eukaryota	RFWD2
115563	conserved in Tetrapoda	LOC100688697
115562	conserved in Murinae	Olfr92
115559	conserved in Murinae	Olfr775
115555	conserved in Tetrapoda	Olfr103
115545	conserved in Murinae	Olfr1297
115540	conserved in Boreoeutheria	LOC484976
115537	conserved in Murinae	Olfr1338
115535	conserved in Boreoeutheria	OR8G1
115532	conserved in Murinae	Olfr1459
115530	conserved in Murinae	Olfr1411
115528	conserved in Boreoeutheria	OR7E24
115526	conserved in Murinae	Olfr295
115518	conserved in Boreoeutheria	LOC100685491
115514	conserved in Murinae	Olfr1412
115513	conserved in Boreoeutheria	OR8G2
115511	conserved in Murinae	Olfr914
115510	conserved in Murinae	Olfr910
115507	conserved in Murinae	Olfr836
115503	conserved in Murinae	Olfr353
115501	conserved in Boreoeutheria	OR4C13
115499	conserved in Murinae	Olfr1015
115498	conserved in Murinae	Olfr107
115497	conserved in Murinae	Olfr115
115496	conserved in Boreoeutheria	LOC617507
115495	conserved in Murinae	Olfr1431
115489	conserved in Murinae	Olfr299
115483	conserved in Murinae	Olfr390
115482	conserved in Murinae	Olfr1
115479	conserved in Boreoeutheria	cOR1X2
115477	conserved in Eukaryota	RPL27A
115474	conserved in Euarchontoglires	GSTM5
115470	conserved in Eukaryota	ALDH1B1
115468	conserved in Euarchontoglires	NAT2
115466	exclusive to M.musculus	Vmn2r66
115390	conserved in Boreoeutheria	IFGGB2
115380	conserved in Amniota	N4BP2L2
115302	conserved in Bilateria	TMPRSS9
115256	conserved in Euteleostomi	PLA2G4C
115024	exclusive to M.musculus	Vmn2r95
114777	conserved in Boreoeutheria	LOC789457
114744	conserved in Tetrapoda	OR1L6
114633	conserved in Amniota	OR14J1
114519	conserved in Boreoeutheria	CD209
114502	conserved in Euarchontoglires	PILRB
[truncated: 17,033 more rows]

## Sheet: PhylomeDB
PhylomeDB_ALL			PhylomeDB_24h			PhylomeDB_12h			PhylomeDB_8h
Ensembl_Gene_ID	Gene_symbol	Taxon	Ensembl_Gene_ID	Gene_symbol	Taxon	Ensembl_Gene_ID	Gene_symbol	Taxon	Ensembl_Gene_ID	Gene_symbol	Taxon
ENSMUSG00000096386	Vmn1r100	Eutheria	ENSMUSG00000096386	Vmn1r100	Eutheria	ENSMUSG00000022204	Ngdn	Eukaryota	ENSMUSG00000031517	Gpm6a	Opisthokonta
ENSMUSG00000047654	Tssk6	Eukaryota	ENSMUSG00000047654	Tssk6	Eukaryota	ENSMUSG00000009293	Ube2g2	NotFound	ENSMUSG00000048832	Vps37c	Eutheria
ENSMUSG00000063380	Olfr945	Amniota	ENSMUSG00000047898	Ccr4	NotFound	ENSMUSG00000021629	Slc30a5	Opisthokonta	ENSMUSG00000021576	Pdcd6	Eukaryota
ENSMUSG00000047898	Ccr4	NotFound	ENSMUSG00000090641	Zfp712	Teleostomi	ENSMUSG00000020982	Nemf	Eukaryota	ENSMUSG00000022130	Tgds	NotFound
ENSMUSG00000090641	Zfp712	Teleostomi	ENSMUSG00000020213	Glipr1l1	Eukaryota	ENSMUSG00000032557	Uba5	<Eukaryota	ENSMUSG00000024759	Atl3	Opisthokonta
ENSMUSG00000020213	Glipr1l1	Eukaryota	ENSMUSG00000097327	E030030I06Rik	NotFound	ENSMUSG00000033863	Klf9	NotFound	ENSMUSG00000058558	Rpl5	Eukaryota
ENSMUSG00000097327	E030030I06Rik	NotFound	ENSMUSG00000046258	Adam29	NotFound	ENSMUSG00000058569	Tmed9	NotFound	ENSMUSG00000021891	Mettl6	Eukaryota
ENSMUSG00000046258	Adam29	NotFound	ENSMUSG00000019909	Fam162b	Opisthokonta	ENSMUSG00000054277	Arfgap3	Eukaryota	ENSMUSG00000078817	Nlrp12	Teleostomi
ENSMUSG00000019909	Fam162b	Opisthokonta	ENSMUSG00000094860	Gm3763	Opisthokonta	ENSMUSG00000031984	2810004N23Rik	Teleostomi	ENSMUSG00000056153	Socs6	NotFound
ENSMUSG00000094860	Gm3763	Opisthokonta	ENSMUSG00000060260	Pwwp2b	Teleostomi	ENSMUSG00000025026	Add3	NotFound	ENSMUSG00000031546	Gins4	Eukaryota
ENSMUSG00000060260	Pwwp2b	Teleostomi	ENSMUSG00000094719	Gm5108	NotFound	ENSMUSG00000026047	Kdelc1	Eukaryota	ENSMUSG00000039018	Mtg1	Eukaryota
ENSMUSG00000047880	Cxcr5	NotFound	ENSMUSG00000025019	Lcor	NotFound	ENSMUSG00000093930	Hmgcs1	Eukaryota	ENSMUSG00000073471	Rsph3a	Opisthokonta
ENSMUSG00000094719	Gm5108	NotFound	ENSMUSG00000022204	Ngdr	Eukaryota	ENSMUSG00000073079	Srp54a	<Eukaryota	ENSMUSG00000040331	Nsmce4a	NotFound
ENSMUSG00000025019	Lcor	NotFound	ENSMUSG00000079014	Serpina3i	NotFound	ENSMUSG00000033933	Vhl	Teleostomi	ENSMUSG00000022003	Slc25a30	Eukaryota
ENSMUSG00000022204	Ngdn	Eukaryota	ENSMUSG00000049103	Ccr2	Teleostomi	ENSMUSG00000062901	Klhl24	Opisthokonta	ENSMUSG00000023074	Mospd1	Opisthokonta
ENSMUSG00000079014	Serpina3i	NotFound	ENSMUSG00000041632	Mrps27	NotFound	ENSMUSG00000025408	Ddit3	Eutheria	ENSMUSG00000036632	Alg5	NotFound
ENSMUSG00000049103	Ccr2	Teleostomi	ENSMUSG00000024778	Fas	NotFound	ENSMUSG00000040374	Pex2	NotFound	ENSMUSG00000033411	Ctdspl2	Opisthokonta
ENSMUSG00000041632	Mrps27	NotFound	ENSMUSG00000103421	Golt1a	NotFound	ENSMUSG00000056131	Pgm3	Eukaryota	ENSMUSG00000019988	Nedd1	Eukaryota
ENSMUSG00000024778	Fas	NotFound	ENSMUSG00000024887	Asah2	Eukaryota	ENSMUSG00000078970	Wdr92	Eukaryota	ENSMUSG00000027187	Cat	NotFound
ENSMUSG00000103421	Golt1a	NotFound	ENSMUSG00000102418	Sh2d1b1	NotFound	ENSMUSG00000005483	Dnajb1	<Eukaryota	ENSMUSG00000021112	Mpp5	Opisthokonta
ENSMUSG00000024887	Asah2	Eukaryota	ENSMUSG00000039238	Zfp750	Teleostomi	ENSMUSG00000027660	Skil	Teleostomi	ENSMUSG00000002588	Pon1	Opisthokonta
ENSMUSG00000102418	Sh2d1b1	NotFound	ENSMUSG00000021764	Ndufs4	NotFound	ENSMUSG00000048249	Crebrf	Teleostomi	ENSMUSG00000028691	Prdx1	<Eukaryota
ENSMUSG00000039238	Zfp750	Teleostomi	ENSMUSG00000024352	Spata24	Eutheria	ENSMUSG00000039182	AW209491	Eukaryota	ENSMUSG00000029128	Rab28	Eukaryota
ENSMUSG00000021764	Ndufs4	NotFound	ENSMUSG00000050100	Hmx2	Teleostomi	ENSMUSG00000050213	Snip1	Opisthokonta	ENSMUSG00000002102	Psmc3	NotFound
ENSMUSG00000024352	Spata24	Eutheria	ENSMUSG00000036560	Lgi4	Teleostomi	ENSMUSG00000032267	Usp28	Opisthokonta	ENSMUSG00000026955	Sapcd2	Opisthokonta
ENSMUSG00000050100	Hmx2	Teleostomi	ENSMUSG00000017466	Timp2	NotFound	ENSMUSG00000025220	Mgea5	Opisthokonta	ENSMUSG00000026385	Dbi	Eukaryota
ENSMUSG00000036560	Lgi4	Teleostomi	ENSMUSG00000044117	2900011O08Rik	Teleostomi	ENSMUSG00000025358	Cdk2	Eukaryota	ENSMUSG00000020780	Srp68	NotFound
ENSMUSG00000017466	Timp2	NotFound	ENSMUSG00000033007	Asic4	Opisthokonta	ENSMUSG00000069089	Cdk7	Eukaryota	ENSMUSG00000033487	Fndc3a	Opisthokonta
ENSMUSG00000050147	F2rl3	NotFound	ENSMUSG00000078346	Gm5382	NotFound	ENSMUSG00000032062	2310030G06Rik	Eutheria	ENSMUSG00000021458	2010111I01Rik	Eukaryota
ENSMUSG00000044117	2900011O08Rik	Teleostomi	ENSMUSG00000029727	Cyp3a13	Eukaryota	ENSMUSG00000033114	Slc35d2	Eukaryota	ENSMUSG00000039768	Dnajc11	NotFound
ENSMUSG00000033007	Asic4	Opisthokonta	ENSMUSG00000040124	Gorab	Eukaryota	ENSMUSG00000018068	Ints2	Eukaryota	ENSMUSG00000045519	Zfp560	Teleostomi
ENSMUSG00000078346	Gm5382	NotFound	ENSMUSG00000069844	Sco1	Eukaryota	ENSMUSG00000030876	Mettl9	Eukaryota	ENSMUSG00000038648	Creb3l2	Teleostomi
ENSMUSG00000029727	Cyp3a13	Eukaryota	ENSMUSG00000032350	Gclc	Eukaryota	ENSMUSG00000005656	Snx6	NotFound	ENSMUSG00000017697	Ada	<Eukaryota
ENSMUSG00000040124	Gorab	Eukaryota	ENSMUSG00000055228	Zfp935	Amniota	ENSMUSG00000020946	Gosr2	Eukaryota	ENSMUSG00000049606	Zfp644	Opisthokonta
ENSMUSG00000069844	Sco1	Eukaryota	ENSMUSG00000034239	Gm884	Eutheria	ENSMUSG00000028907	Utp11l	Eukaryota	ENSMUSG00000030216	Wbp11	Teleostomi
ENSMUSG00000032350	Gclc	Eukaryota	ENSMUSG00000009293	Ube2g2	NotFound	ENSMUSG00000024991	Eif3a	NotFound	ENSMUSG00000026915	Strbp	Opisthokonta
ENSMUSG00000055228	Zfp935	Amniota	ENSMUSG00000000889	Dbh	Opisthokonta	ENSMUSG00000038422	Hdhd3	Eukaryota	ENSMUSG00000004070	Hmox2	Opisthokonta
ENSMUSG00000034239	Gm884	Eutheria	ENSMUSG00000094018	S100a2	NotFound	ENSMUSG00000024097	Srsf7	NotFound	ENSMUSG00000061808	Ttr	<Eukaryota
ENSMUSG00000009293	Ube2g2	NotFound	ENSMUSG00000047264	Zfp358	Opisthokonta	ENSMUSG00000024474	Ik	NotFound	ENSMUSG00000028211	Trp53inp1	Teleostomi
ENSMUSG00000000889	Dbh	Opisthokonta	ENSMUSG00000064288	Hist1h4k	Eukaryota	ENSMUSG00000034893	Cog3	NotFound	ENSMUSG00000005681	Apoa2	NotFound
ENSMUSG00000094018	S100a2	NotFound	ENSMUSG00000031173	Otc	<Eukaryota	ENSMUSG00000024580	Grpel2	<Eukaryota	ENSMUSG00000031641	Cbr4	<Eukaryota
ENSMUSG00000047264	Zfp358	Opisthokonta	ENSMUSG00000030083	Abtb1	Eukaryota	ENSMUSG00000035840	Lysmd3	Teleostomi	ENSMUSG00000032309	Fbxo22	Teleostomi
ENSMUSG00000064288	Hist1h4k	Eukaryota	ENSMUSG00000050503	Fbxl22	Eukaryota	ENSMUSG00000031578	Mak16	Eukaryota	ENSMUSG00000037523	Mavs	Eutheria
ENSMUSG00000031173	Otc	<Eukaryota	ENSMUSG00000032649	Colgalt2	Opisthokonta	ENSMUSG00000020952	Scfd1	Eukaryota	ENSMUSG00000010517	Faf1	NotFound
ENSMUSG00000030083	Abtb1	Eukaryota	ENSMUSG00000074596	Spint3	NotFound	ENSMUSG00000032238	Rora	Opisthokonta	ENSMUSG00000028522	Mier1	Opisthokonta
ENSMUSG00000050503	Fbxl22	Eukaryota	ENSMUSG00000029397	Rchy1	Eukaryota	ENSMUSG00000057137	Tmem140	Eutheria	ENSMUSG00000048706	Lurap1l	Teleostomi
ENSMUSG00000032649	Colgalt2	Opisthokonta	ENSMUSG00000028974	Dffa	NotFound	ENSMUSG00000029103	Lrpap1	Eukaryota	ENSMUSG00000031668	Eif2ak3	Opisthokonta
ENSMUSG00000074596	Spint3	NotFound	ENSMUSG00000040746	Rnf167	Eukaryota	ENSMUSG00000002289	Angptl4	Opisthokonta	ENSMUSG00000032083	Apoa1	NotFound
ENSMUSG00000029397	Rchy1	Eukaryota	ENSMUSG00000061028	Clasrp	Teleostomi	ENSMUSG00000032553	Srprb	Eukaryota	ENSMUSG00000055172	C1ra	Teleostomi
ENSMUSG00000028974	Dffa	NotFound	ENSMUSG00000020472	Zkscan17	Amniota	ENSMUSG00000094441	Zfp955a	Teleostomi	ENSMUSG00000015488	Cacfd1	Opisthokonta
ENSMUSG00000029307	Dmp1	NotFound	ENSMUSG00000022419	Deptor	Teleostomi	ENSMUSG00000038736	Nudcd1	Opisthokonta	ENSMUSG00000074882	Cyp2c68	Teleostomi
ENSMUSG00000040746	Rnf167	Eukaryota	ENSMUSG00000073764	Gm12888	Eutheria	ENSMUSG00000023272	Creld2	Eukaryota	ENSMUSG00000024048	Myl12a	Eukaryota
ENSMUSG00000025262	Fam120c	NotFound	ENSMUSG00000025162	Csnk1d	Eukaryota	ENSMUSG00000050079	Rspry1	Opisthokonta	ENSMUSG00000026678	Rgs5	NotFound
ENSMUSG00000061028	Clasrp	Teleostomi	ENSMUSG00000095390	Olfr229	Amniota	ENSMUSG00000043091	Tuba1c	Eukaryota	ENSMUSG00000026484	Rnf2	Opisthokonta
ENSMUSG00000020472	Zkscan17	Amniota	ENSMUSG00000055978	Fut2	Opisthokonta	ENSMUSG00000033931	Rbm34	Opisthokonta	ENSMUSG00000028013	Ppa2	Eukaryota
ENSMUSG00000050296	Abca12	Eukaryota	ENSMUSG00000031928	Mre11a	Eukaryota	ENSMUSG00000057561	Eif1a	Eukaryota	ENSMUSG00000026365	Cfh	NotFound
ENSMUSG00000022419	Deptor	Teleostomi	ENSMUSG00000036855	Gjd4	Eutheria	ENSMUSG00000049717	Lig4	NotFound
ENSMUSG00000073764	Gm12888	Eutheria	ENSMUSG00000051650	B3gnt2	Eukaryota	ENSMUSG00000037104	Socs5	NotFound
ENSMUSG00000025162	Csnk1d	Eukaryota	ENSMUSG00000032305	Fam219b	Teleostomi	ENSMUSG00000020326	Ccng1	Eukaryota
ENSMUSG00000095390	Olfr229	Amniota	ENSMUSG00000052384	Nrros	Eukaryota	ENSMUSG00000043998	Mgat2	Eukaryota
ENSMUSG00000055978	Fut2	Opisthokonta	ENSMUSG00000066359	Tcl1b1	Eutheria	ENSMUSG00000070923	Klhl9	Opisthokonta
ENSMUSG00000031928	Mre11a	Eukaryota	ENSMUSG00000075088	Olfr1239	Eutheria	ENSMUSG00000024487	Yipf5	Eukaryota
ENSMUSG00000028125	Abca4	Eukaryota	ENSMUSG00000091055	Siglec15	Teleostomi	ENSMUSG00000005897	Nr2c1	NotFound
ENSMUSG00000036855	Gjd4	Eutheria	ENSMUSG00000002820	Atg4d	Eukaryota	ENSMUSG00000014504	Srp19	NotFound
ENSMUSG00000051650	B3gnt2	Eukaryota	ENSMUSG00000031561	Tenm3	NotFound	ENSMUSG00000001785	Pwp1	Eukaryota
ENSMUSG00000096097	Gm14477	NotFound	ENSMUSG00000095385	D630033O11Rik	NotFound	ENSMUSG00000021149	Gtpbp4	Eukaryota
ENSMUSG00000032305	Fam219b	Teleostomi	ENSMUSG00000061614	Olfr845	Eutheria	ENSMUSG00000029176	Anapc4	Eukaryota
ENSMUSG00000052384	Nrros	Eukaryota	ENSMUSG00000022226	Mcpt2	Teleostomi	ENSMUSG00000046434	Hnrnpa1	Eukaryota
ENSMUSG00000066359	Tcl1b1	Eutheria	ENSMUSG00000025474	Tubgcp2	NotFound	ENSMUSG00000014905	Dnajb9	NotFound
ENSMUSG00000075088	Olfr1239	Eutheria	ENSMUSG00000031772	Cntnap4	NotFound	ENSMUSG00000038510	Rpf2	Eukaryota
ENSMUSG00000091055	Siglec15	Teleostomi	ENSMUSG00000036412	Arsi	<Eukaryota	ENSMUSG00000036977	Anapc10	Eukaryota
ENSMUSG00000002820	Atg4d	Eukaryota	ENSMUSG00000021993	Mipep	<Eukaryota	ENSMUSG00000020075	Ddx21	NotFound
ENSMUSG00000031561	Tenm3	NotFound	ENSMUSG00000049350	Zg16	Eukaryota	ENSMUSG00000025724	Sec11a	NotFound
ENSMUSG00000095385	D630033O11Rik	NotFound	ENSMUSG00000073974	Olfr551	Amniota	ENSMUSG00000021273	Fdft1	NotFound
ENSMUSG00000061614	Olfr845	Eutheria	ENSMUSG00000099909	Olfr1240	Eutheria	ENSMUSG00000031711	Zfp330	Opisthokonta
ENSMUSG00000022226	Mcpt2	Teleostomi	ENSMUSG00000031530	Dusp4	Eukaryota	ENSMUSG00000021916	Glt8d1	Eukaryota
ENSMUSG00000025474	Tubgcp2	NotFound	ENSMUSG00000042041	2010003K11Rik	Eutheria	ENSMUSG00000022828	Gtf2e1	Opisthokonta
ENSMUSG00000031772	Cntnap4	NotFound	ENSMUSG00000071521	Try10	Opisthokonta	ENSMUSG00000001700	Gramd3	NotFound
ENSMUSG00000036412	Arsi	<Eukaryota	ENSMUSG00000070509	Rgma	Teleostomi	ENSMUSG00000025484	Bet1l	Eukaryota
ENSMUSG00000021993	Mipep	<Eukaryota	ENSMUSG00000061068	Mcpt4	NotFound	ENSMUSG00000041264	Uspl1	Amniota
ENSMUSG00000049350	Zg16	Eukaryota	ENSMUSG00000042787	Exog	Eukaryota	ENSMUSG00000018846	Pank3	Eukaryota
ENSMUSG00000073974	Olfr551	Amniota	ENSMUSG00000030144	Clec4d	Opisthokonta	ENSMUSG00000021796	Bmpr1a	Eukaryota
ENSMUSG00000099909	Olfr1240	Eutheria	ENSMUSG00000035371	Ssx9	Eutheria	ENSMUSG00000045854	Lyrm2	Opisthokonta
ENSMUSG00000060254	Olfr980	Amniota	ENSMUSG00000032112	Trappc4	Opisthokonta	ENSMUSG00000026019	Wdr12	Eukaryota
ENSMUSG00000031530	Dusp4	Eukaryota	ENSMUSG00000031993	Snx19	Teleostomi	ENSMUSG00000054814	Usp46	Eukaryota
ENSMUSG00000042041	2010003K11Rik	Eutheria	ENSMUSG00000032024	Clmp	Teleostomi	ENSMUSG00000045294	Insig1	Opisthokonta
ENSMUSG00000042705	Commd10	Eukaryota	ENSMUSG00000051243	Islr2	Teleostomi	ENSMUSG00000032575	Manf	Opisthokonta
ENSMUSG00000071521	Try10	Opisthokonta	ENSMUSG00000022270	Fam134b	Teleostomi	ENSMUSG00000005893	Nr2c2	Opisthokonta
ENSMUSG00000070509	Rgma	Teleostomi	ENSMUSG00000030069	Prok2	Teleostomi	ENSMUSG00000020869	Lrrc59	Amniota
ENSMUSG00000061068	Mcpt4	NotFound	ENSMUSG00000041000	Trim62	Teleostomi	ENSMUSG00000032712	2810474O19Rik	Amniota
ENSMUSG00000073966	Olfr561	Amniota	ENSMUSG00000076433	BC100451	Eutheria	ENSMUSG00000001158	Snrnp27	NotFound
ENSMUSG00000042787	Exog	Eukaryota	ENSMUSG00000037759	Ptger2	Teleostomi	ENSMUSG00000030291	Med21	Opisthokonta
ENSMUSG00000030144	Clec4d	Opisthokonta	ENSMUSG00000095970	Gm19402	NotFound	ENSMUSG00000040321	Zfp770	Teleostomi
ENSMUSG00000035371	Ssx9	Eutheria	ENSMUSG00000023159	Psg29	Teleostomi	ENSMUSG00000028318	Polr1e	Opisthokonta
ENSMUSG00000032112	Trappc4	Opisthokonta	ENSMUSG00000027690	Slc2a2	<Eukaryota	ENSMUSG00000070372	Capza1	NotFound
ENSMUSG00000031993	Snx19	Teleostomi	ENSMUSG00000044068	Zrsr1	Opisthokonta	ENSMUSG00000029234	Tmem165	Eukaryota
ENSMUSG00000032024	Clmp	Teleostomi	ENSMUSG00000040722	Scamp5	Eukaryota	ENSMUSG00000002017	Fam98a	Opisthokonta
ENSMUSG00000051243	Islr2	Teleostomi	ENSMUSG00000048077	H1fnt	NotFound	ENSMUSG00000019579	Mydgf	Teleostomi
ENSMUSG00000022270	Fam134b	Teleostomi	ENSMUSG00000003131	Pafah1b2	Opisthokonta	ENSMUSG00000038374	Rbm8a	Eukaryota
ENSMUSG00000030069	Prok2	Teleostomi	ENSMUSG00000024251	Thada	Eukaryota	ENSMUSG00000026499	Acbd3	Opisthokonta
ENSMUSG00000041000	Trim62	Teleostomi	ENSMUSG00000030043	Tacr1	NotFound	ENSMUSG00000010110	Stx5a	Eukaryota
ENSMUSG00000076433	BC100451	Eutheria	ENSMUSG00000073968	Trim68	NotFound	ENSMUSG00000008976	Gabpa	NotFound
ENSMUSG00000037759	Ptger2	Teleostomi	ENSMUSG00000045201	Lrrc3b	Opisthokonta	ENSMUSG00000024083	Pja2	Teleostomi
ENSMUSG00000095970	Gm19402	NotFound	ENSMUSG00000044139	Prss53	Opisthokonta	ENSMUSG00000028889	Yrdc	Eukaryota
ENSMUSG00000023159	Psg29	Teleostomi	ENSMUSG00000018924	Alox15	Eukaryota	ENSMUSG00000070284	Gmppb	<Eukaryota
ENSMUSG00000027690	Slc2a2	<Eukaryota	ENSMUSG00000022571	Pycrl	<Eukaryota	ENSMUSG00000050567	Maml1	Teleostomi
ENSMUSG00000044068	Zrsr1	Opisthokonta	ENSMUSG00000022969	Il10rb	Teleostomi	ENSMUSG00000027255	Arfgap2	NotFound
ENSMUSG00000040722	Scamp5	Eukaryota	ENSMUSG00000062604	Srpk2	Eukaryota	ENSMUSG00000060477	Irak2	Eukaryota
ENSMUSG00000014547	Wdfy2	NotFound	ENSMUSG00000021743	Fezf2	Teleostomi	ENSMUSG00000071172	Srsf3	Teleostomi
ENSMUSG00000048077	H1fnt	NotFound	ENSMUSG00000062997	Rpl35	Eukaryota	ENSMUSG00000043702	Pde12	Eukaryota
ENSMUSG00000003131	Pafah1b2	Opisthokonta	ENSMUSG00000071489	Ptgdr	Teleostomi	ENSMUSG00000030557	Mef2a	NotFound
ENSMUSG00000024251	Thada	Eukaryota	ENSMUSG00000024383	Map3k2	NotFound	ENSMUSG00000021770	Samd8	Opisthokonta
ENSMUSG00000030043	Tacr1	NotFound	ENSMUSG00000095125	Vmn1r198	Eutheria	ENSMUSG00000032932	Hspa13	<Eukaryota
ENSMUSG00000073968	Trim68	NotFound	ENSMUSG00000032436	Cmtm7	Teleostomi	ENSMUSG00000041396	Mettl18	Eukaryota
ENSMUSG00000045201	Lrrc3b	Opisthokonta	ENSMUSG00000075086	Olfr1241	Eutheria	ENSMUSG00000027180	Fbxo3	Eukaryota
ENSMUSG00000044139	Prss53	Opisthokonta	ENSMUSG00000040345	Arhgap9	Eukaryota	ENSMUSG00000035898	Uba6	Eukaryota
ENSMUSG00000018924	Alox15	Eukaryota	ENSMUSG00000006720	Zfp184	Teleostomi	ENSMUSG00000027405	Nop56	Eukaryota
ENSMUSG00000022571	Pycrl	<Eukaryota	ENSMUSG00000037797	Adh4	NotFound	ENSMUSG00000040359	Ufl1	Eukaryota
ENSMUSG00000028189	Ctbs	Eukaryota	ENSMUSG00000007338	Mrpl49	Opisthokonta	ENSMUSG00000027944	Hax1	Teleostomi
ENSMUSG00000022969	Il10rb	Teleostomi	ENSMUSG00000060594	Layn	NotFound	ENSMUSG00000044641	Pard6b	NotFound
ENSMUSG00000026269	Rnpepl1	<Eukaryota	ENSMUSG00000058692	Olfr846	Eutheria	ENSMUSG00000027879	Sec22b	Eukaryota
ENSMUSG00000062604	Srpk2	Eukaryota	ENSMUSG00000021629	Slc30a5	Opisthokonta	ENSMUSG00000024331	Dsc2	Opisthokonta
ENSMUSG00000021743	Fezf2	Teleostomi	ENSMUSG00000044286	Olfr221	Amniota	ENSMUSG00000028466	Creb3	NotFound
ENSMUSG00000062997	Rpl35	Eukaryota	ENSMUSG00000040441	Slc26a10	Eukaryota	ENSMUSG00000018547	Pip4k2b	Eukaryota
ENSMUSG00000021375	Kif13a	NotFound	ENSMUSG00000033308	Dpyd	Eukaryota	ENSMUSG00000044252	Osbpl1a	Opisthokonta
ENSMUSG00000071489	Ptgdr	Teleostomi	ENSMUSG00000056043	Rgs9bp	Teleostomi	ENSMUSG00000026353	Ubxn4	Eukaryota
ENSMUSG00000020089	Ppa1	Eukaryota	ENSMUSG00000070719	Pla2g4d	NotFound	ENSMUSG00000090877	Hspa1b	<Eukaryota
ENSMUSG00000024383	Map3k2	NotFound	ENSMUSG00000032413	Rasa2	NotFound	ENSMUSG00000031060	Rbm10	NotFound
ENSMUSG00000095125	Vmn1r198	Eutheria	ENSMUSG00000048994	4930557A04Rik	NotFound	ENSMUSG00000030264	Thumpd3	Opisthokonta
ENSMUSG00000032436	Cmtm7	Teleostomi	ENSMUSG00000021385	Ippk	Eukaryota	ENSMUSG00000028044	Cks1b	Eukaryota
ENSMUSG00000075086	Olfr1241	Eutheria	ENSMUSG00000034152	Exoc3	Eukaryota	ENSMUSG00000022863	Btg3	Teleostomi
ENSMUSG00000040345	Arhgap9	Eukaryota	ENSMUSG00000062309	Rpp25	Eukaryota	ENSMUSG00000060708	Bloc1s4	Teleostomi
ENSMUSG00000006720	Zfp184	Teleostomi	ENSMUSG00000079007	Tcl1b4	Eutheria	ENSMUSG00000031422	Morf4l2	Eukaryota
ENSMUSG00000037797	Adh4	NotFound	ENSMUSG00000021534	1700001L19Rik	Teleostomi	ENSMUSG00000036822	Topors	Eutheria
ENSMUSG00000007338	Mrpl49	Opisthokonta	ENSMUSG00000020834	Dhrs13	<Eukaryota	ENSMUSG00000031568	Rwdd4a	Eukaryota
ENSMUSG00000060594	Layn	NotFound	ENSMUSG00000020802	Ube2o	NotFound	ENSMUSG00000022247	Brix1	Eukaryota
ENSMUSG00000037071	Scd1	Eukaryota	ENSMUSG00000078257	2300003K06Rik	Opisthokonta	ENSMUSG00000023068	Nus1	Eukaryota
ENSMUSG00000058692	Olfr846	Eutheria	ENSMUSG00000037353	Letmd1	Eukaryota	ENSMUSG00000062198	2700097O09Rik	Eukaryota
ENSMUSG00000021629	Slc30a5	Opisthokonta	ENSMUSG00000058717	Gm4763	Eutheria	ENSMUSG00000041920	Slc16a6	Opisthokonta
ENSMUSG00000044286	Olfr221	Amniota	ENSMUSG00000070828	Zscan4f	NotFound	ENSMUSG00000027176	Cstf3	Eukaryota
ENSMUSG00000040441	Slc26a10	Eukaryota	ENSMUSG00000053070	9230110C19Rik	Teleostomi	ENSMUSG00000044221	Grsf1	Opisthokonta
ENSMUSG00000033308	Dpyd	Eukaryota	ENSMUSG00000020660	Pomc	Teleostomi	ENSMUSG00000024978	Gpam	Eukaryota
ENSMUSG00000056043	Rgs9bp	Teleostomi	ENSMUSG00000071531	Gprin2	Amniota	ENSMUSG00000025995	Wdr75	Eukaryota
ENSMUSG00000070719	Pla2g4d	NotFound	ENSMUSG00000038482	Tfdp1	Opisthokonta	ENSMUSG00000026966	Ssna1	Eukaryota
ENSMUSG00000042250	Pglyrp4	Opisthokonta	ENSMUSG00000061952	Olfr1377	Eutheria	ENSMUSG00000012422	Tmem167	Eukaryota
ENSMUSG00000032413	Rasa2	NotFound	ENSMUSG00000032532	Cck	NotFound	ENSMUSG00000038722	Bud31	Eukaryota
ENSMUSG00000048994	4930557A04Rik	NotFound	ENSMUSG00000046974	BC053393	Teleostomi	ENSMUSG00000023800	Tiam2	Opisthokonta
ENSMUSG00000024388	Myo7b	NotFound	ENSMUSG00000032419	Tbx18	NotFound	ENSMUSG00000024271	Elp2	Eukaryota
ENSMUSG00000021385	Ippk	Eukaryota	ENSMUSG00000098306	Gm28040	NotFound	ENSMUSG00000045969	Ing1	Eukaryota
ENSMUSG00000021390	Ogn	Opisthokonta	ENSMUSG00000095199	Gm14431	Eutheria	ENSMUSG00000011305	Plin5	Teleostomi
ENSMUSG00000034152	Exoc3	Eukaryota	ENSMUSG00000036752	Tubb4b	Eukaryota	ENSMUSG00000062937	Mtap	<Eukaryota
ENSMUSG00000028082	Sh3d19	Teleostomi	ENSMUSG00000025893	Kbtbd3	Opisthokonta	ENSMUSG00000058638	Zfp110	Eutheria
ENSMUSG00000062309	Rpp25	Eukaryota	ENSMUSG00000031787	Katnb1	Eukaryota	ENSMUSG00000027823	Gmps	<Eukaryota
ENSMUSG00000079007	Tcl1b4	Eutheria	ENSMUSG00000028859	Csf3r	NotFound	ENSMUSG00000024423	Impact	Eukaryota
ENSMUSG00000021534	1700001L19Rik	Teleostomi	ENSMUSG00000046169	Adamts6	Opisthokonta	ENSMUSG00000006740	Kif5b	NotFound
ENSMUSG00000020834	Dhrs13	<Eukaryota	ENSMUSG00000071691	Gm960	NotFound	ENSMUSG00000022299	Slc25a32	Eukaryota
ENSMUSG00000020802	Ube2o	NotFound	ENSMUSG00000038580	Sct	Eutheria	ENSMUSG00000036983	Tfb1m	<Eukaryota
ENSMUSG00000078257	2300003K06Rik	Opisthokonta	ENSMUSG00000091264	Smim13	Teleostomi	ENSMUSG00000028800	Hdac1	Eukaryota
ENSMUSG00000037353	Letmd1	Eukaryota	ENSMUSG00000006315	Tmem147	Eukaryota	ENSMUSG00000027883	Gpsm2	Opisthokonta
ENSMUSG00000058717	Gm4763	Eutheria	ENSMUSG00000045248	Med26	Teleostomi	ENSMUSG00000039735	Fnbp1l	Eukaryota
ENSMUSG00000070828	Zscan4f	NotFound	ENSMUSG00000035539	Ccdc180	NotFound	ENSMUSG00000041540	Sox5	NotFound
ENSMUSG00000053070	9230110C19Rik	Teleostomi	ENSMUSG00000042567	Nek10	Opisthokonta	ENSMUSG00000026864	Hspa5	<Eukaryota
ENSMUSG00000020660	Pomc	Teleostomi	ENSMUSG00000001467	Cyp51	Eukaryota	ENSMUSG00000079184	Mphosph8	NotFound
ENSMUSG00000039081	Zfp503	Teleostomi	ENSMUSG00000002808	Epdr1	Teleostomi	ENSMUSG00000046798	Cldn12	Teleostomi
ENSMUSG00000071531	Gprin2	Amniota	ENSMUSG00000036501	Fam13b	Teleostomi	ENSMUSG00000053044	Cd8b1	Teleostomi
ENSMUSG00000024136	Dnase1l2	Teleostomi	ENSMUSG00000032397	Tipin	Eukaryota	ENSMUSG00000007617	Homer1	Eukaryota
ENSMUSG00000038482	Tfdp1	Opisthokonta	ENSMUSG00000040054	Baz2a	NotFound	ENSMUSG00000032353	Tmed3	Eukaryota
ENSMUSG00000061952	Olfr1377	Eutheria	ENSMUSG00000031913	Vps4a	Eukaryota	ENSMUSG00000028330	Ncbp1	Eukaryota
ENSMUSG00000032532	Cck	NotFound	ENSMUSG00000095984	Gm4201	NotFound	ENSMUSG00000001674	Ddx18	<Eukaryota
ENSMUSG00000046974	BC053393	Teleostomi	ENSMUSG00000003545	Fosb	Teleostomi	ENSMUSG00000026692	Fmo4	Eukaryota
ENSMUSG00000082101	Slfn14	NotFound	ENSMUSG00000027404	Snrpb	Eukaryota	ENSMUSG00000036398	Ppp1r11	NotFound
ENSMUSG00000032419	Tbx18	NotFound	ENSMUSG00000023064	Sncg	Teleostomi	ENSMUSG00000032285	Dnaja4	<Eukaryota
ENSMUSG00000098306	Gm28040	NotFound	ENSMUSG00000040711	Sh3pxd2b	Teleostomi	ENSMUSG00000038335	Tsr1	Eukaryota
ENSMUSG00000095199	Gm14431	Eutheria	ENSMUSG00000036199	Ndufa13	Eukaryota	ENSMUSG00000026209	Dnpep	NotFound
ENSMUSG00000036752	Tubb4b	Eukaryota	ENSMUSG00000037216	Lipt1	<Eukaryota	ENSMUSG00000032478	Nme6	<Eukaryota
ENSMUSG00000025893	Kbtbd3	Opisthokonta	ENSMUSG00000001227	Sema6b	Opisthokonta	ENSMUSG00000037709	Fam13a	Teleostomi
ENSMUSG00000031787	Katnb1	Eukaryota	ENSMUSG00000023828	Slc22a3	Eukaryota	ENSMUSG00000020922	Lsm12	Eukaryota
ENSMUSG00000028859	Csf3r	NotFound	ENSMUSG00000040310	Alx4	Opisthokonta	ENSMUSG00000020708	Psmc5	<Eukaryota
ENSMUSG00000046169	Adamts6	Opisthokonta	ENSMUSG00000024028	Tff2	NotFound	ENSMUSG00000014074	Rnf168	Amniota
ENSMUSG00000071691	Gm960	NotFound	ENSMUSG00000020257	Wdr82	Eukaryota	ENSMUSG00000004270	Lpcat3	Eukaryota
ENSMUSG00000038580	Sct	Eutheria	ENSMUSG00000051977	Prdm9	Opisthokonta	ENSMUSG00000020349	Ppp2ca	Eukaryota
ENSMUSG00000091264	Smim13	Teleostomi	ENSMUSG00000061589	Dot1l	NotFound	ENSMUSG00000009030	Pdcl	Eukaryota
ENSMUSG00000006315	Tmem147	Eukaryota	ENSMUSG00000046668	Cxxc5	Teleostomi	ENSMUSG00000026511	Srp9	Eukaryota
ENSMUSG00000045248	Med26	Teleostomi	ENSMUSG00000031471	Defb8	NotFound	ENSMUSG00000018848	Rars	<Eukaryota
ENSMUSG00000035539	Ccdc180	NotFound	ENSMUSG00000050808	Muc15	Eutheria	ENSMUSG00000046314	Stxbp6	NotFound
ENSMUSG00000042567	Nek10	Opisthokonta	ENSMUSG00000062826	Ces2f	Eukaryota	ENSMUSG00000028577	Plaa	NotFound
ENSMUSG00000001467	Cyp51	Eukaryota	ENSMUSG00000038670	Mybpc2	Opisthokonta	ENSMUSG00000031381	Piga	Eukaryota
ENSMUSG00000002808	Epdr1	Teleostomi	ENSMUSG00000054938	Olfr1346	Amniota	ENSMUSG00000030188	Magohb	Eukaryota
ENSMUSG00000036501	Fam13b	Teleostomi	ENSMUSG00000053702	Nebl	Opisthokonta	ENSMUSG00000038733	Wdr26	NotFound
ENSMUSG00000032397	Tipin	Eukaryota	ENSMUSG00000056966	Gjc3	Teleostomi	ENSMUSG00000052656	Rnf103	NotFound
ENSMUSG00000040054	Baz2a	NotFound	ENSMUSG00000025226	Fbxl15	Eukaryota	ENSMUSG00000042349	Ikbke	NotFound
ENSMUSG00000032526	Deb1	NotFound	ENSMUSG00000040997	Abhd4	NotFound	ENSMUSG00000026999	Nup35	Teleostomi
ENSMUSG00000031913	Vps4a	Eukaryota	ENSMUSG00000021245	Mlh3	Teleostomi	ENSMUSG00000020290	Xpo1	Eukaryota
ENSMUSG00000095984	Gm4201	NotFound	ENSMUSG00000104713	Gbp6	NotFound	ENSMUSG00000026670	Uap1	Eukaryota
ENSMUSG00000003545	Fosb	Teleostomi	ENSMUSG00000003051	Elf3	Teleostomi	ENSMUSG00000002845	Tmem39a	Opisthokonta
ENSMUSG00000027404	Snrpb	Eukaryota	ENSMUSG00000025597	Klhl4	Opisthokonta	ENSMUSG00000053334	Ficd	Opisthokonta
ENSMUSG00000023064	Sncg	Teleostomi	ENSMUSG00000064057	Scgb3a1	Eutheria	ENSMUSG00000042079	Hnrnpf	Opisthokonta
ENSMUSG00000067813	Xkr9	Opisthokonta	ENSMUSG00000030376	Slc8a2	Opisthokonta	ENSMUSG00000025612	Bach1	Teleostomi
ENSMUSG00000040711	Sh3pxd2b	Teleostomi	ENSMUSG00000032315	Cyp1a1	Opisthokonta	ENSMUSG00000043019	Edem3	Opisthokonta
ENSMUSG00000036199	Ndufa13	Eukaryota	ENSMUSG00000042202	Slc35e2	Eukaryota	ENSMUSG00000027429	Sec23b	Eukaryota
ENSMUSG00000023350	4921501E09Rik	Teleostomi	ENSMUSG00000073730	4933415F23Rik	Teleostomi	ENSMUSG00000002728	Naa20	Eukaryota
ENSMUSG00000026021	Sumo1	Eukaryota	ENSMUSG00000039508	Fam26d	Opisthokonta	ENSMUSG00000036087	Slain2	NotFound
ENSMUSG00000070802	Pnmal2	Eutheria	ENSMUSG00000020428	Gabra6	NotFound
ENSMUSG00000037216	Lipt1	<Eukaryota	ENSMUSG00000042523	Dnal1	Eukaryota
ENSMUSG00000001227	Sema6b	Opisthokonta	ENSMUSG00000024899	Papss2	NotFound
ENSMUSG00000023828	Slc22a3	Eukaryota	ENSMUSG00000029451	Gm13103	Eutheria
ENSMUSG00000040310	Alx4	Opisthokonta	ENSMUSG00000005682	Pan2	Eukaryota
ENSMUSG00000024028	Tff2	NotFound	ENSMUSG00000026705	Klhl20	Opisthokonta
ENSMUSG00000020257	Wdr82	Eukaryota	ENSMUSG00000049985	Ankrd55	NotFound
ENSMUSG00000032334	Loxl1	Teleostomi	ENSMUSG00000040901	Kcnk18	Opisthokonta
ENSMUSG00000051977	Prdm9	Opisthokonta	ENSMUSG00000034959	5031414D18Rik	Amniota
ENSMUSG00000061589	Dot1l	NotFound	ENSMUSG00000050803	Olfr866	Eutheria
ENSMUSG00000046668	Cxxc5	Teleostomi	ENSMUSG00000097487	Ptges3l	NotFound
ENSMUSG00000031471	Defb8	NotFound	ENSMUSG00000003344	Btbd2	NotFound
ENSMUSG00000050808	Muc15	Eutheria	ENSMUSG00000084883	Ccdc85c	Opisthokonta
ENSMUSG00000062826	Ces2f	Eukaryota	ENSMUSG00000050195	Scd4	Eukaryota
ENSMUSG00000038670	Mybpc2	Opisthokonta	ENSMUSG00000032097	Ddx6	<Eukaryota
ENSMUSG00000054938	Olfr1346	Amniota	ENSMUSG00000035992	Fnip1	Opisthokonta
ENSMUSG00000053702	Nebl	Opisthokonta	ENSMUSG00000075590	Nrbp2	Eukaryota
ENSMUSG00000056966	Gjc3	Teleostomi	ENSMUSG00000061457	Olfr871	Eutheria
ENSMUSG00000025226	Fbxl15	Eukaryota	ENSMUSG00000032733	Snx33	Eukaryota
ENSMUSG00000040997	Abhd4	NotFound	ENSMUSG00000021662	Arhgef28	NotFound
ENSMUSG00000021245	Mlh3	Teleostomi	ENSMUSG00000025497	Cdhr5	NotFound
ENSMUSG00000104713	Gbp6	NotFound	ENSMUSG00000075085	Olfr1242	Eutheria
ENSMUSG00000003051	Elf3	Teleostomi	ENSMUSG00000019429	Ffar3	Teleostomi
ENSMUSG00000025597	Klhl4	Opisthokonta	ENSMUSG00000025359	Pmel	NotFound
ENSMUSG00000064057	Scgb3a1	Eutheria	ENSMUSG00000062232	Rapgef2	NotFound
ENSMUSG00000030376	Slc8a2	Opisthokonta	ENSMUSG00000027434	Nkx2-2	Opisthokonta
ENSMUSG00000032315	Cyp1a1	Opisthokonta	ENSMUSG00000030775	Trat1	Amniota
ENSMUSG00000042202	Slc35e2	Eukaryota	ENSMUSG00000068074	Gm10228	NotFound
ENSMUSG00000073730	4933415F23Rik	Teleostomi	ENSMUSG00000079105	C7	Teleostomi
ENSMUSG00000039508	Fam26d	Opisthokonta	ENSMUSG00000062782	Olfr527	Amniota
ENSMUSG00000020428	Gabra6	NotFound	ENSMUSG00000021795	Sftpd	Eutheria
ENSMUSG00000042523	Dnal1	Eukaryota	ENSMUSG00000021669	Col4a3bp	Opisthokonta
ENSMUSG00000024899	Papss2	NotFound	ENSMUSG00000031137	Fgf13	NotFound
ENSMUSG00000091375	Vmn2r15	Eutheria	ENSMUSG00000037683	Armc3	Teleostomi
ENSMUSG00000029451	Gm13103	Eutheria	ENSMUSG00000008682	Rpl10	Eukaryota
ENSMUSG00000019261	Map1s	NotFound	ENSMUSG00000046230	Vps13a	Eukaryota
ENSMUSG00000005682	Pan2	Eukaryota	ENSMUSG00000018572	Phf23	Teleostomi
ENSMUSG00000095887	Gm10096	Amniota	ENSMUSG00000018362	Kpna2	Eukaryota
ENSMUSG00000026705	Klhl20	Opisthokonta	ENSMUSG00000022987	Zfp641	Amniota
ENSMUSG00000049985	Ankrd55	NotFound	ENSMUSG00000042487	Leo1	NotFound
ENSMUSG00000040901	Kcnk18	Opisthokonta	ENSMUSG00000042045	Sln	Eutheria
ENSMUSG00000034959	5031414D18Rik	Amniota	ENSMUSG00000060332	Tmc2	Opisthokonta
ENSMUSG00000050803	Olfr866	Eutheria	ENSMUSG00000069292	Vmn1r199	Eutheria
ENSMUSG00000026564	Dusp27	Teleostomi	ENSMUSG00000030770	Parva	Opisthokonta
ENSMUSG00000040495	Chrm4	Opisthokonta	ENSMUSG00000037336	Mfsd2b	NotFound
ENSMUSG00000097487	Ptges3l	NotFound	ENSMUSG00000038390	Gpr162	Amniota
ENSMUSG00000003344	Btbd2	NotFound	ENSMUSG00000047259	Mc4r	NotFound
ENSMUSG00000084883	Ccdc85c	Opisthokonta	ENSMUSG00000073928	Olfr651	Amniota
ENSMUSG00000050195	Scd4	Eukaryota	ENSMUSG00000031996	Aplp2	NotFound
ENSMUSG00000030894	Tpp1	Eukaryota	ENSMUSG00000037034	Pax1	Teleostomi
ENSMUSG00000031791	Tmem38a	Opisthokonta	ENSMUSG00000057134	Ado	Eukaryota
ENSMUSG00000012282	Wnt8a	NotFound	ENSMUSG00000060038	Dhps	NotFound
ENSMUSG00000092486	2610524H06Rik	NotFound	ENSMUSG00000031688	Pou4f2	Teleostomi
ENSMUSG00000032097	Ddx6	<Eukaryota	ENSMUSG00000061273	Mmgt1	Eukaryota
ENSMUSG00000035992	Fnip1	Opisthokonta	ENSMUSG00000045509	Gpr150	Opisthokonta
ENSMUSG00000036819	Jmjd4	Eukaryota	ENSMUSG00000058659	Olfr58	Eutheria
ENSMUSG00000075590	Nrbp2	Eukaryota	ENSMUSG00000024125	Sbpl	Eutheria
ENSMUSG00000061457	Olfr871	Eutheria	ENSMUSG00000032300	1700017B05Rik	NotFound
ENSMUSG00000032733	Snx33	Eukaryota	ENSMUSG00000002804	Nudt14	Opisthokonta
ENSMUSG00000021662	Arhgef28	NotFound	ENSMUSG00000021569	Trip13	Eukaryota
ENSMUSG00000025497	Cdhr5	NotFound	ENSMUSG00000026387	Sctr	Opisthokonta
ENSMUSG00000075085	Olfr1242	Eutheria	ENSMUSG00000001270	Ckb	Opisthokonta
ENSMUSG00000019429	Ffar3	Teleostomi	ENSMUSG00000052133	Sema5b	NotFound
ENSMUSG00000025359	Pmel	NotFound	ENSMUSG00000019471	Cdc37	Opisthokonta
ENSMUSG00000031068	Glrx3	Eukaryota	ENSMUSG00000030898	Cckbr	Opisthokonta
ENSMUSG00000062232	Rapgef2	NotFound	ENSMUSG00000021392	Nol8	NotFound
ENSMUSG00000027434	Nkx2-2	Opisthokonta	ENSMUSG00000073969	Olfr556	Amniota
ENSMUSG00000030775	Trat1	Amniota	ENSMUSG00000041429	Nthl1	NotFound
ENSMUSG00000068074	Gm10228	NotFound	ENSMUSG00000032178	Ilf3	Teleostomi
ENSMUSG00000079105	C7	Teleostomi	ENSMUSG00000039473	Ubn1	Teleostomi
ENSMUSG00000062782	Olfr527	Amniota	ENSMUSG00000075289	Carns1	NotFound
ENSMUSG00000021795	Sftpd	Eutheria	ENSMUSG00000026429	Ube2t	Eukaryota
ENSMUSG00000021669	Col4a3bp	Opisthokonta	ENSMUSG00000078365	Mos	NotFound
ENSMUSG00000031137	Fgf13	NotFound	ENSMUSG00000006423	C330007P06Rik	NotFound
ENSMUSG00000037683	Armc3	Teleostomi	ENSMUSG00000049521	Cdc42ep1	Eutheria
ENSMUSG00000008682	Rpl10	Eukaryota	ENSMUSG00000082976	Gm15056	NotFound
ENSMUSG00000046230	Vps13a	Eukaryota	ENSMUSG00000047712	Ust	NotFound
ENSMUSG00000018572	Phf23	Teleostomi	ENSMUSG00000050345	4930486L24Rik	Eukaryota
ENSMUSG00000018362	Kpna2	Eukaryota	ENSMUSG00000072726	Gm5797	Eutheria
ENSMUSG00000022987	Zfp641	Amniota	ENSMUSG00000033122	Hsd17b3	NotFound
ENSMUSG00000042487	Leo1	NotFound	ENSMUSG00000058587	Tmod3	Opisthokonta
ENSMUSG00000042045	Sln	Eutheria	ENSMUSG00000035914	Cd276	Opisthokonta
ENSMUSG00000060332	Tmc2	Opisthokonta	ENSMUSG00000035227	Spcs2	Eukaryota
ENSMUSG00000069292	Vmn1r199	Eutheria	ENSMUSG00000004356	Utp20	NotFound
ENSMUSG00000030770	Parva	Opisthokonta	ENSMUSG00000054434	Tmem120b	Eukaryota
ENSMUSG00000019838	Slc16a10	Opisthokonta	ENSMUSG00000021260	Hhipl1	Eukaryota
ENSMUSG00000092008	Cyp2c69	Teleostomi	ENSMUSG00000038607	Gng10	Opisthokonta
ENSMUSG00000037336	Mfsd2b	NotFound	ENSMUSG00000073494	Sh2d1b2	Opisthokonta
ENSMUSG00000038390	Gpr162	Amniota	ENSMUSG00000024757	Slc22a19	Eukaryota
ENSMUSG00000063230	Olfr535	Amniota	ENSMUSG00000066273	Olfr33	Amniota
ENSMUSG00000021613	Hapln1	Teleostomi	ENSMUSG00000020170	Frs2	Teleostomi
ENSMUSG00000047259	Mc4r	NotFound	ENSMUSG00000020092	Pald1	Eukaryota
ENSMUSG00000073928	Olfr651	Amniota	ENSMUSG00000022938	Fam3b	Opisthokonta
ENSMUSG00000058883	Zfp708	NotFound	ENSMUSG00000035770	Dync1li2	NotFound
ENSMUSG00000031996	Aplp2	NotFound	ENSMUSG00000000295	Hddc2	<Eukaryota
ENSMUSG00000037034	Pax1	Teleostomi	ENSMUSG00000036854	Hspb6	Opisthokonta
ENSMUSG00000057134	Ado	Eukaryota	ENSMUSG00000025208	Mrpl43	Eukaryota
ENSMUSG00000060038	Dhps	NotFound	ENSMUSG00000071714	Csf2rb2	Eutheria
ENSMUSG00000031688	Pou4f2	Teleostomi	ENSMUSG00000078485	Plekhn1	NotFound
ENSMUSG00000061273	Mmgt1	Eukaryota	ENSMUSG00000037492	Zmat4	Opisthokonta
ENSMUSG00000045509	Gpr150	Opisthokonta	ENSMUSG00000066235	Pomgnt2	NotFound
ENSMUSG00000058659	Olfr58	Eutheria	ENSMUSG00000046605	B3gntl1	Eukaryota
ENSMUSG00000024125	Sbpl	Eutheria	ENSMUSG00000024220	Zfp523	Teleostomi
ENSMUSG00000032300	1700017B05Rik	NotFound	ENSMUSG00000059279	Olfr224	NotFound
ENSMUSG00000002804	Nudt14	Opisthokonta	ENSMUSG00000078771	Evi2a	NotFound
ENSMUSG00000079258	Calhm1	Opisthokonta	ENSMUSG00000078735	Il11ra2	NotFound
ENSMUSG00000021569	Trip13	Eukaryota	ENSMUSG00000015365	Mov10l1	Eukaryota
ENSMUSG00000026387	Sctr	Opisthokonta	ENSMUSG00000029847	2010107G12Rik	NotFound
ENSMUSG00000001270	Ckb	Opisthokonta	ENSMUSG00000046367	Mgat4e	Opisthokonta
ENSMUSG00000052133	Sema5b	NotFound	ENSMUSG00000070777	Ceacam20	Opisthokonta
ENSMUSG00000019471	Cdc37	Opisthokonta	ENSMUSG00000046957	Spz1	Teleostomi
ENSMUSG00000030898	Cckbr	Opisthokonta	ENSMUSG00000029061	Mmp23	Eukaryota
ENSMUSG00000021392	Nol8	NotFound	ENSMUSG00000024410	3110002H16Rik	Eukaryota
ENSMUSG00000073969	Olfr556	Amniota	ENSMUSG00000034290	Nek9	Opisthokonta
ENSMUSG00000041429	Nthl1	NotFound	ENSMUSG00000040269	Mrps28	Opisthokonta
ENSMUSG00000032178	Ilf3	Teleostomi	ENSMUSG00000075084	Olfr1243	Eutheria
ENSMUSG00000039473	Ubn1	Teleostomi	ENSMUSG00000025858	Get4	Eukaryota
ENSMUSG00000095448	Olfr859	Eutheria	ENSMUSG00000071816	Ssxb5	Eutheria
ENSMUSG00000075289	Carns1	NotFound	ENSMUSG00000031828	Klhl36	Opisthokonta
ENSMUSG00000029502	Golga3	Eukaryota	ENSMUSG00000050370	Ch25h	Eukaryota
ENSMUSG00000026755	Arpc5l	NotFound	ENSMUSG00000034872	Gipc3	Opisthokonta
ENSMUSG00000026429	Ube2t	Eukaryota	ENSMUSG00000071711	Mpst	NotFound
ENSMUSG00000078365	Mos	NotFound	ENSMUSG00000066607	6030419C18Rik	Teleostomi
ENSMUSG00000006423	C330007P06Rik	NotFound	ENSMUSG00000021391	Cenpp	Teleostomi
ENSMUSG00000049521	Cdc42ep1	Eutheria	ENSMUSG00000074849	Spata31d1c	Eutheria
ENSMUSG00000082976	Gm15056	NotFound	ENSMUSG00000024974	Smc3	Eukaryota
ENSMUSG00000047712	Ust	NotFound	ENSMUSG00000070883	Ccdc173	Eukaryota
ENSMUSG00000050345	4930486L24Rik	Eukaryota	ENSMUSG00000048379	Socs4	NotFound
ENSMUSG00000072726	Gm5797	Eutheria	ENSMUSG00000020982	Nemf	Eukaryota
ENSMUSG00000024740	Ddb1	Eukaryota	ENSMUSG00000018565	Elp5	Teleostomi
ENSMUSG00000033122	Hsd17b3	NotFound	ENSMUSG00000027676	Ccdc39	Eukaryota
ENSMUSG00000058587	Tmod3	Opisthokonta	ENSMUSG00000051190	Olfr1356	Eutheria
ENSMUSG00000035914	Cd276	Opisthokonta	ENSMUSG00000029161	Cgref1	NotFound
ENSMUSG00000035227	Spcs2	Eukaryota	ENSMUSG00000037033	Clca3b	Teleostomi
ENSMUSG00000004356	Utp20	NotFound	ENSMUSG00000049685	Cyp2g1	Teleostomi
ENSMUSG00000054434	Tmem120b	Eukaryota	ENSMUSG00000038274	Fau	NotFound
ENSMUSG00000057654	Olfr328	Eutheria	ENSMUSG00000021771	Vdac2	Eukaryota
ENSMUSG00000021260	Hhipl1	Eukaryota	ENSMUSG00000063446	Lppr1	Eukaryota
ENSMUSG00000038607	Gng10	Opisthokonta	ENSMUSG00000037053	Azgp1	NotFound
ENSMUSG00000073494	Sh2d1b2	Opisthokonta	ENSMUSG00000025353	Ormdl2	Eukaryota
ENSMUSG00000024757	Slc22a19	Eukaryota	ENSMUSG00000018932	Map2k3	Eukaryota
ENSMUSG00000066273	Olfr33	Amniota	ENSMUSG00000056370	Sftpb	Eukaryota
ENSMUSG00000020170	Frs2	Teleostomi	ENSMUSG00000026452	Syt2	Eukaryota
ENSMUSG00000020092	Pald1	Eukaryota	ENSMUSG00000034450	Gulo	NotFound
ENSMUSG00000022938	Fam3b	Opisthokonta	ENSMUSG00000034278	Dnajc17	NotFound
ENSMUSG00000035770	Dync1li2	NotFound	ENSMUSG00000000581	C1d	Eukaryota
ENSMUSG00000000295	Hddc2	<Eukaryota	ENSMUSG00000024771	Lipk	NotFound
ENSMUSG00000020994	Pnn	NotFound	ENSMUSG00000061376	Vmn1r219	Eutheria
ENSMUSG00000025489	Ifitm5	Teleostomi	ENSMUSG00000071519	Prss3	Opisthokonta
ENSMUSG00000036854	Hspb6	Opisthokonta	ENSMUSG00000042747	Krtcap2	Eukaryota
ENSMUSG00000025208	Mrpl43	Eukaryota	ENSMUSG00000032741	Tpcn1	Teleostomi
ENSMUSG00000071714	Csf2rb2	Eutheria	ENSMUSG00000032557	Uba5	<Eukaryota
ENSMUSG00000078485	Plekhn1	NotFound	ENSMUSG00000044957	Pp2d1	Eukaryota
ENSMUSG00000037492	Zmat4	Opisthokonta	ENSMUSG00000036528	Ppfibp2	NotFound
ENSMUSG00000066235	Pomgnt2	NotFound	ENSMUSG00000021033	Gstz1	<Eukaryota
ENSMUSG00000046605	B3gntl1	Eukaryota	ENSMUSG00000040462	Os9	Teleostomi
ENSMUSG00000024220	Zfp523	Teleostomi	ENSMUSG00000026228	Htr2b	Opisthokonta
ENSMUSG00000059279	Olfr224	NotFound	ENSMUSG00000091260	Vmn2r19	Teleostomi
ENSMUSG00000078771	Evi2a	NotFound	ENSMUSG00000041688	Amot	Teleostomi
ENSMUSG00000078735	Il11ra2	NotFound	ENSMUSG00000019820	Utrn	Opisthokonta
ENSMUSG00000015790	Surf1	Eukaryota	ENSMUSG00000070547	Mrgprb1	Teleostomi
ENSMUSG00000015365	Mov10l1	Eukaryota	ENSMUSG00000041153	Osgin2	Opisthokonta
ENSMUSG00000029847	2010107G12Rik	NotFound	ENSMUSG00000014786	Slc9a5	Opisthokonta
ENSMUSG00000032172	Olfm2	NotFound	ENSMUSG00000037025	Foxa2	NotFound
ENSMUSG00000046367	Mgat4e	Opisthokonta	ENSMUSG00000021486	Prelid1	Eukaryota
ENSMUSG00000070777	Ceacam20	Opisthokonta	ENSMUSG00000031991	Spata19	Eutheria
ENSMUSG00000037257	Aagab	NotFound	ENSMUSG00000074595	Wfdc6a	Opisthokonta
ENSMUSG00000046957	Spz1	Teleostomi	ENSMUSG00000060747	Ifnl3	NotFound
ENSMUSG00000032329	Hmg20a	Eukaryota	ENSMUSG00000059326	Csf2ra	NotFound
ENSMUSG00000029061	Mmp23	Eukaryota	ENSMUSG00000048138	Dmrt2	Teleostomi
ENSMUSG00000024410	3110002H16Rik	Eukaryota	ENSMUSG00000095821	Tcstv3	Eutheria
ENSMUSG00000034290	Nek9	Opisthokonta	ENSMUSG00000052160	Pld4	Eukaryota
ENSMUSG00000040269	Mrps28	Opisthokonta	ENSMUSG00000058886	Deaf1	Opisthokonta
ENSMUSG00000075084	Olfr1243	Eutheria	ENSMUSG00000066233	Tmem42	Eutheria
ENSMUSG00000025858	Get4	Eukaryota	ENSMUSG00000049902	4921517D22Rik	NotFound
ENSMUSG00000071816	Ssxb5	Eutheria	ENSMUSG00000072825	Cep170b	Teleostomi
ENSMUSG00000031828	Klhl36	Opisthokonta	ENSMUSG00000023031	Cela1	Opisthokonta
ENSMUSG00000030142	Clec4e	Opisthokonta	ENSMUSG00000042351	Grap2	Opisthokonta
ENSMUSG00000050370	Ch25h	Eukaryota	ENSMUSG00000029484	Anxa3	NotFound
ENSMUSG00000034872	Gipc3	Opisthokonta	ENSMUSG00000037014	Sstr4	Opisthokonta
ENSMUSG00000071711	Mpst	NotFound	ENSMUSG00000045903	Npas4	Teleostomi
ENSMUSG00000066607	6030419C18Rik	Teleostomi	ENSMUSG00000033016	Nfatc1	NotFound
ENSMUSG00000021391	Cenpp	Teleostomi	ENSMUSG00000035051	Dhx57	Eukaryota
ENSMUSG00000074849	Spata31d1c	Eutheria	ENSMUSG00000024939	Fam89b	Teleostomi
ENSMUSG00000024974	Smc3	Eukaryota	ENSMUSG00000044576	Gareml	Teleostomi
ENSMUSG00000070883	Ccdc173	Eukaryota	ENSMUSG00000032437	Stt3b	Eukaryota
ENSMUSG00000048379	Socs4	NotFound	ENSMUSG00000040010	Slc7a5	NotFound
ENSMUSG00000020982	Nemf	Eukaryota	ENSMUSG00000030549	Rhcg	Eukaryota
ENSMUSG00000018565	Elp5	Teleostomi	ENSMUSG00000041523	Upk2	NotFound
ENSMUSG00000027676	Ccdc39	Eukaryota	ENSMUSG00000058258	Idi1	<Eukaryota
ENSMUSG00000051190	Olfr1356	Eutheria	ENSMUSG00000001774	Chordc1	Eukaryota
ENSMUSG00000029161	Cgref1	NotFound	ENSMUSG00000004677	Myo9b	NotFound
ENSMUSG00000037033	Clca3b	Teleostomi	ENSMUSG00000025037	Maoa	NotFound
ENSMUSG00000049685	Cyp2g1	Teleostomi	ENSMUSG00000045867	Cradd	Teleostomi
ENSMUSG00000038274	Fau	NotFound	ENSMUSG00000006200	Rhox6	Eutheria
ENSMUSG00000021771	Vdac2	Eukaryota	ENSMUSG00000035000	Dpp4	Eukaryota
ENSMUSG00000063446	Lppr1	Eukaryota	ENSMUSG00000022322	Shcbp1	Opisthokonta
ENSMUSG00000037053	Azgp1	NotFound	ENSMUSG00000004630	Pcp2	Eutheria
ENSMUSG00000025353	Ormdl2	Eukaryota	ENSMUSG00000051354	Samd3	NotFound
ENSMUSG00000018932	Map2k3	Eukaryota	ENSMUSG00000028480	Glipr2	Eukaryota
ENSMUSG00000056370	Sftpb	Eukaryota	ENSMUSG00000026315	Serpinb8	Opisthokonta
ENSMUSG00000026452	Syt2	Eukaryota	ENSMUSG00000025232	Hexa	NotFound
ENSMUSG00000034450	Gulo	NotFound	ENSMUSG00000072595	4930503E14Rik	NotFound
ENSMUSG00000034278	Dnajc17	NotFound	ENSMUSG00000057176	Gm166	Eutheria
ENSMUSG00000000581	C1d	Eukaryota	ENSMUSG00000014837	4931428F04Rik	Eukaryota
ENSMUSG00000024771	Lipk	NotFound	ENSMUSG00000024650	Slc22a6	Eukaryota
ENSMUSG00000002699	Lcp2	Teleostomi	ENSMUSG00000021782	Dlg5	Opisthokonta
ENSMUSG00000061376	Vmn1r219	Eutheria	ENSMUSG00000062400	Krtap6-5	NotFound
ENSMUSG00000071519	Prss3	Opisthokonta	ENSMUSG00000024792	Zfpl1	Opisthokonta
ENSMUSG00000042747	Krtcap2	Eukaryota	ENSMUSG00000026969	Fam166a	Opisthokonta
ENSMUSG00000032741	Tpcn1	Teleostomi	ENSMUSG00000022009	Nufip1	Opisthokonta
ENSMUSG00000032557	Uba5	<Eukaryota	ENSMUSG00000040966	Slc22a2	Eukaryota
ENSMUSG00000044957	Pp2d1	Eukaryota	ENSMUSG00000069835	Sat2	Eukaryota
ENSMUSG00000036528	Ppfibp2	NotFound	ENSMUSG00000024842	Cabp4	Opisthokonta
ENSMUSG00000021033	Gstz1	<Eukaryota	ENSMUSG00000029380	Cxcl1	Teleostomi
ENSMUSG00000040462	Os9	Teleostomi	ENSMUSG00000032244	Fem1b	Eukaryota
ENSMUSG00000026228	Htr2b	Opisthokonta	ENSMUSG00000094904	Gm14476	NotFound
ENSMUSG00000091260	Vmn2r19	Teleostomi	ENSMUSG00000049760	2410015M20Rik	Teleostomi
ENSMUSG00000021687	Scamp1	Eukaryota	ENSMUSG00000042401	Crtac1	Teleostomi
ENSMUSG00000041688	Amot	Teleostomi	ENSMUSG00000024222	Fkbp5	Eukaryota
ENSMUSG00000006021	Kptn	NotFound	ENSMUSG00000005824	Tnfsf14	Teleostomi
ENSMUSG00000019820	Utrn	Opisthokonta	ENSMUSG00000066896	Olfr18	Eutheria
ENSMUSG00000070547	Mrgprb1	Teleostomi	ENSMUSG00000047508	Mbd3l2	Teleostomi
ENSMUSG00000041153	Osgin2	Opisthokonta	ENSMUSG00000003355	Fkbp11	Eukaryota
ENSMUSG00000014786	Slc9a5	Opisthokonta	ENSMUSG00000069227	Gprin1	Eukaryota
ENSMUSG00000037025	Foxa2	NotFound	ENSMUSG00000033819	Ppp1r16a	Opisthokonta
ENSMUSG00000021486	Prelid1	Eukaryota	ENSMUSG00000021692	Dimt1	<Eukaryota
ENSMUSG00000031991	Spata19	Eutheria	ENSMUSG00000001943	Vsig2	Opisthokonta
ENSMUSG00000074595	Wfdc6a	Opisthokonta	ENSMUSG00000031622	Sin3b	Eukaryota
ENSMUSG00000060747	Ifnl3	NotFound	ENSMUSG00000028862	Map3k6	Opisthokonta
ENSMUSG00000059326	Csf2ra	NotFound	ENSMUSG00000071654	Uqcc3	Eutheria
ENSMUSG00000048138	Dmrt2	Teleostomi	ENSMUSG00000042262	Ccr8	Teleostomi
ENSMUSG00000095821	Tcstv3	Eutheria	ENSMUSG00000021290	2010107E04Rik	Eutheria
ENSMUSG00000052160	Pld4	Eukaryota	ENSMUSG00000027834	Serpini1	Opisthokonta
ENSMUSG00000058886	Deaf1	Opisthokonta	ENSMUSG00000006498	Ptbp1	Eukaryota
ENSMUSG00000066233	Tmem42	Eutheria	ENSMUSG00000026344	Lypd1	NotFound
ENSMUSG00000021819	Zswim8	Opisthokonta	ENSMUSG00000034108	Ccs	<Eukaryota
ENSMUSG00000049902	4921517D22Rik	NotFound	ENSMUSG00000033623	Pcgf3	Eukaryota
ENSMUSG00000072825	Cep170b	Teleostomi	ENSMUSG00000002326	Gmpr2	NotFound
ENSMUSG00000023031	Cela1	Opisthokonta	ENSMUSG00000051160	Olfr853	Eutheria
ENSMUSG00000042351	Grap2	Opisthokonta	ENSMUSG00000058207	Serpina3k	Opisthokonta
ENSMUSG00000029484	Anxa3	NotFound	ENSMUSG00000060523	Olfr726	Amniota
ENSMUSG00000037014	Sstr4	Opisthokonta	ENSMUSG00000031517	Gpm6a	Opisthokonta
ENSMUSG00000062822	4833420G17Rik	Teleostomi	ENSMUSG00000036480	Prss56	NotFound
ENSMUSG00000045903	Npas4	Teleostomi	ENSMUSG00000021192	Golga5	Eukaryota
ENSMUSG00000028416	Bag1	NotFound	ENSMUSG00000033063	Cntnap3	Opisthokonta
ENSMUSG00000033016	Nfatc1	NotFound	ENSMUSG00000037075	Rnf139	Eukaryota
ENSMUSG00000035051	Dhx57	Eukaryota	ENSMUSG00000051238	Swsap1	Eutheria
ENSMUSG00000024939	Fam89b	Teleostomi	ENSMUSG00000024943	Smc5	Eukaryota
ENSMUSG00000044576	Gareml	Teleostomi	ENSMUSG00000028487	Bnc2	NotFound
ENSMUSG00000032437	Stt3b	Eukaryota	ENSMUSG00000094545	Vmn1r101	Eutheria
ENSMUSG00000040010	Slc7a5	NotFound	ENSMUSG00000033863	Klf9	NotFound
ENSMUSG00000030549	Rhcg	Eukaryota	ENSMUSG00000066964	Tmem211	Eutheria
ENSMUSG00000033569	Adgrb3	NotFound	ENSMUSG00000025362	Rps26	Eukaryota
ENSMUSG00000041523	Upk2	NotFound	ENSMUSG00000021460	Auh	<Eukaryota
ENSMUSG00000055782	Abcd2	<Eukaryota	ENSMUSG00000044148	1810030O07Rik	NotFound
ENSMUSG00000058258	Idi1	<Eukaryota	ENSMUSG00000003354	Ccdc65	Eukaryota
ENSMUSG00000001774	Chordc1	Eukaryota	ENSMUSG00000071655	Ubxn1	Eukaryota
ENSMUSG00000043366	Olfr78	Amniota	ENSMUSG00000005540	Fcer2a	Opisthokonta
ENSMUSG00000004677	Myo9b	NotFound	ENSMUSG00000013033	Adgrl1	Teleostomi
ENSMUSG00000025037	Maoa	NotFound	ENSMUSG00000052520	Cyp2j5	Teleostomi
ENSMUSG00000045867	Cradd	Teleostomi	ENSMUSG00000066760	Psg16	NotFound
ENSMUSG00000006200	Rhox6	Eutheria	ENSMUSG00000030718	Ppme1	Eukaryota
ENSMUSG00000035000	Dpp4	Eukaryota	ENSMUSG00000029456	Acad10	NotFound
ENSMUSG00000022322	Shcbp1	Opisthokonta	ENSMUSG00000058856	Olfr952	Eutheria
ENSMUSG00000004630	Pcp2	Eutheria	ENSMUSG00000039154	Shd	NotFound
ENSMUSG00000051354	Samd3	NotFound	ENSMUSG00000044279	Crb3	Teleostomi
ENSMUSG00000028480	Glipr2	Eukaryota	ENSMUSG00000024805	Pcgf5	Eukaryota
ENSMUSG00000026315	Serpinb8	Opisthokonta	ENSMUSG00000032308	Ulk3	Eukaryota
ENSMUSG00000025232	Hexa	NotFound	ENSMUSG00000095901	Olfr538	Amniota
ENSMUSG00000072595	4930503E14Rik	NotFound	ENSMUSG00000054890	Olfr1535	Amniota
ENSMUSG00000057176	Gm166	Eutheria	ENSMUSG00000035885	Cox8a	Teleostomi
ENSMUSG00000014837	4931428F04Rik	Eukaryota	ENSMUSG00000054666	Olfr63	Amniota
ENSMUSG00000042978	Sbk1	Eukaryota	ENSMUSG00000091259	Vmn2r110	Eutheria
ENSMUSG00000024650	Slc22a6	Eukaryota	ENSMUSG00000060938	Rpl26	Eukaryota
ENSMUSG00000021782	Dlg5	Opisthokonta	ENSMUSG00000093934	Olfr971	Amniota
ENSMUSG00000062400	Krtap6-5	NotFound	ENSMUSG00000053977	Cd8a	Teleostomi
ENSMUSG00000024792	Zfpl1	Opisthokonta	ENSMUSG00000036022	Fam122b	Opisthokonta
ENSMUSG00000026969	Fam166a	Opisthokonta	ENSMUSG00000032182	Yipf2	Eukaryota
ENSMUSG00000022009	Nufip1	Opisthokonta	ENSMUSG00000038267	Slc22a23	Eukaryota
ENSMUSG00000040966	Slc22a2	Eukaryota	ENSMUSG00000026726	Cubn	NotFound
ENSMUSG00000069835	Sat2	Eukaryota	ENSMUSG00000095098	Ccdc85b	Teleostomi
ENSMUSG00000041203	2310036O22Rik	Eutheria	ENSMUSG00000096757	Olfr251	NotFound
ENSMUSG00000024842	Cabp4	Opisthokonta	ENSMUSG00000096069	Olfr61	Amniota
ENSMUSG00000029380	Cxcl1	Teleostomi	ENSMUSG00000045598	Zfp553	Teleostomi
ENSMUSG00000056706	Krtap7-1	Eutheria	ENSMUSG00000037138	Aff3	Amniota
ENSMUSG00000032244	Fem1b	Eukaryota	ENSMUSG00000012114	Med15	NotFound
ENSMUSG00000094904	Gm14476	NotFound	ENSMUSG00000025212	Sfxn3	Eukaryota
ENSMUSG00000074437	Defa-rs1	NotFound	ENSMUSG00000050002	Idnk	<Eukaryota
ENSMUSG00000049760	2410015M20Rik	Teleostomi	ENSMUSG00000059136	Olfr539	Amniota
ENSMUSG00000021725	Parp8	NotFound	ENSMUSG00000079157	Fam155a	Teleostomi
ENSMUSG00000042401	Crtac1	Teleostomi	ENSMUSG00000021276	Cinp	NotFound
ENSMUSG00000040268	Plekha1	Teleostomi	ENSMUSG00000038000	Acd	Eutheria
ENSMUSG00000024222	Fkbp5	Eukaryota	ENSMUSG00000021961	4930578I06Rik	Eutheria
ENSMUSG00000021572	Cep72	NotFound	ENSMUSG00000031170	Slc38a5	Eukaryota
ENSMUSG00000005824	Tnfsf14	Teleostomi	ENSMUSG00000051095	Olfr986	Amniota
ENSMUSG00000066896	Olfr18	Eutheria	ENSMUSG00000106864	Gtf3c2	NotFound
ENSMUSG00000074476	Spc24	Teleostomi	ENSMUSG00000020375	Rufy1	Opisthokonta
ENSMUSG00000047508	Mbd3l2	Teleostomi	ENSMUSG00000051952	Olfr371	Eutheria
ENSMUSG00000003355	Fkbp11	Eukaryota	ENSMUSG00000006517	Mvd	Eukaryota
ENSMUSG00000069227	Gprin1	Eukaryota	ENSMUSG00000032392	Parp16	Opisthokonta
ENSMUSG00000033819	Ppp1r16a	Opisthokonta	ENSMUSG00000021895	Arhgef3	NotFound
ENSMUSG00000021692	Dimt1	<Eukaryota	ENSMUSG00000025510	Cd151	Opisthokonta
ENSMUSG00000001943	Vsig2	Opisthokonta	ENSMUSG00000021590	Spata9	NotFound
ENSMUSG00000031622	Sin3b	Eukaryota	ENSMUSG00000024006	Stk38	Eukaryota
ENSMUSG00000028862	Map3k6	Opisthokonta	ENSMUSG00000060073	Psma3	Eukaryota
ENSMUSG00000024087	Cyp1b1	NotFound	ENSMUSG00000060591	Ifitm2	Teleostomi
ENSMUSG00000071654	Uqcc3	Eutheria	ENSMUSG00000091119	Ccdc152	Eukaryota
ENSMUSG00000042262	Ccr8	Teleostomi	ENSMUSG00000020193	Zpbp	Amniota
ENSMUSG00000021290	2010107E04Rik	Eutheria	ENSMUSG00000030703	Gdpd3	Opisthokonta
ENSMUSG00000027834	Serpini1	Opisthokonta	ENSMUSG00000048721	Fndc9	Amniota
ENSMUSG00000006498	Ptbp1	Eukaryota	ENSMUSG00000022437	Samm50	<Eukaryota
ENSMUSG00000026344	Lypd1	NotFound	ENSMUSG00000021612	Slc6a18	Opisthokonta
ENSMUSG00000034108	Ccs	<Eukaryota	ENSMUSG00000000290	Itgb2	NotFound
ENSMUSG00000033623	Pcgf3	Eukaryota	ENSMUSG00000020169	Best3	Opisthokonta
ENSMUSG00000002326	Gmpr2	NotFound	ENSMUSG00000034452	Slc24a1	Opisthokonta
ENSMUSG00000051160	Olfr853	Eutheria	ENSMUSG00000053063	Clec12a	Eutheria
ENSMUSG00000058207	Serpina3k	Opisthokonta	ENSMUSG00000094819	Olfr53	Amniota
ENSMUSG00000074491	Clec4g	Opisthokonta	ENSMUSG00000039608	Olfr303	Amniota
ENSMUSG00000060523	Olfr726	Amniota	ENSMUSG00000102130	Olfr1360	Amniota
ENSMUSG00000033377	Palmd	Teleostomi	ENSMUSG00000037580	Gch1	<Eukaryota
ENSMUSG00000031517	Gpm6a	Opisthokonta	ENSMUSG00000049184	Purg	Eukaryota
ENSMUSG00000036480	Prss56	NotFound	ENSMUSG00000071645	Tut1	Teleostomi
ENSMUSG00000047368	Abhd17b	<Eukaryota	ENSMUSG00000014601	Strip1	Opisthokonta
ENSMUSG00000030613	Ccdc90b	Eukaryota	ENSMUSG00000022598	Psca	NotFound
ENSMUSG00000021192	Golga5	Eukaryota	ENSMUSG00000066586	Scgb2b26	Eutheria
ENSMUSG00000033063	Cntnap3	Opisthokonta	ENSMUSG00000029188	Slc34a2	Opisthokonta
ENSMUSG00000037075	Rnf139	Eukaryota	ENSMUSG00000022993	4930415O20Rik	NotFound
ENSMUSG00000051238	Swsap1	Eutheria	ENSMUSG00000063253	Scoc	Opisthokonta
ENSMUSG00000024943	Smc5	Eukaryota	ENSMUSG00000001642	Akr1b3	<Eukaryota
ENSMUSG00000028487	Bnc2	NotFound	ENSMUSG00000021039	Snw1	NotFound
ENSMUSG00000094545	Vmn1r101	Eutheria	ENSMUSG00000024743	Syt7	Eukaryota
ENSMUSG00000031957	Ctrb1	Opisthokonta	ENSMUSG00000033854	Kcnk10	Opisthokonta
ENSMUSG00000033863	Klf9	NotFound	ENSMUSG00000059119	Nap1l4	NotFound
ENSMUSG00000066964	Tmem211	Eutheria	ENSMUSG00000066269	Olfr575	Amniota
ENSMUSG00000025362	Rps26	Eukaryota	ENSMUSG00000096144	B020004C17Rik	NotFound
ENSMUSG00000021460	Auh	<Eukaryota	ENSMUSG00000038173	Enpp6	Eukaryota
ENSMUSG00000044148	1810030O07Rik	NotFound	ENSMUSG00000095770	Gm21637	NotFound
ENSMUSG00000003354	Ccdc65	Eukaryota	ENSMUSG00000041846	Smek1	Eukaryota
ENSMUSG00000071655	Ubxn1	Eukaryota	ENSMUSG00000014859	E2f4	Teleostomi
ENSMUSG00000005540	Fcer2a	Opisthokonta	ENSMUSG00000067586	S1pr3	Opisthokonta
ENSMUSG00000013033	Adgrl1	Teleostomi	ENSMUSG00000034041	Lyl1	Opisthokonta
ENSMUSG00000052520	Cyp2j5	Teleostomi	ENSMUSG00000031972	Acta1	Eukaryota
ENSMUSG00000066760	Psg16	NotFound	ENSMUSG00000048572	Tmem252	Amniota
ENSMUSG00000030718	Ppme1	Eukaryota	ENSMUSG00000090336	4932443I19Rik	Opisthokonta
ENSMUSG00000029456	Acad10	NotFound	ENSMUSG00000032999	Nlrp4f	NotFound
ENSMUSG00000032621	Srek1	NotFound	ENSMUSG00000029060	Mib2	Opisthokonta
ENSMUSG00000058856	Olfr952	Eutheria	ENSMUSG00000027239	Mdk	NotFound
ENSMUSG00000039154	Shd	NotFound	ENSMUSG00000026248	Mrpl44	NotFound
ENSMUSG00000044279	Crb3	Teleostomi	ENSMUSG00000022991	Lalba	Opisthokonta
ENSMUSG00000035284	Vps13c	Opisthokonta	ENSMUSG00000053522	Lgals7	NotFound
ENSMUSG00000024805	Pcgf5	Eukaryota	ENSMUSG00000067525	Olfr1427	Amniota
ENSMUSG00000032308	Ulk3	Eukaryota	ENSMUSG00000030417	Pdcd5	Eukaryota
ENSMUSG00000095901	Olfr538	Amniota	ENSMUSG00000024232	Bambi	Teleostomi
ENSMUSG00000054890	Olfr1535	Amniota	ENSMUSG00000030678	Maz	NotFound
ENSMUSG00000035885	Cox8a	Teleostomi	ENSMUSG00000034889	Cactin	Eukaryota
ENSMUSG00000054666	Olfr63	Amniota	ENSMUSG00000037405	Icam1	Teleostomi
ENSMUSG00000091259	Vmn2r110	Eutheria	ENSMUSG00000073927	Olfr652	Amniota
ENSMUSG00000060938	Rpl26	Eukaryota	ENSMUSG00000074743	Thbd	Opisthokonta
ENSMUSG00000093934	Olfr971	Amniota	ENSMUSG00000028454	Pigo	Opisthokonta
ENSMUSG00000053977	Cd8a	Teleostomi	ENSMUSG00000018648	Dusp14	Eukaryota
ENSMUSG00000034485	Uaca	Eukaryota	ENSMUSG00000024863	Mbl2	Opisthokonta
ENSMUSG00000036022	Fam122b	Opisthokonta	ENSMUSG00000096576	Oog1	NotFound
ENSMUSG00000032182	Yipf2	Eukaryota	ENSMUSG00000021719	Rgs7bp	Opisthokonta
ENSMUSG00000038267	Slc22a23	Eukaryota	ENSMUSG00000032523	Hhatl	Eukaryota
ENSMUSG00000026726	Cubn	NotFound	ENSMUSG00000021619	Atg10	Eukaryota
ENSMUSG00000095098	Ccdc85b	Teleostomi	ENSMUSG00000096424	Olfr885	Eutheria
ENSMUSG00000096757	Olfr251	NotFound	ENSMUSG00000075703	Ept1	Eukaryota
ENSMUSG00000096069	Olfr61	Amniota	ENSMUSG00000001729	Akt1	NotFound
ENSMUSG00000045598	Zfp553	Teleostomi	ENSMUSG00000049562	Ap5b1	Teleostomi
ENSMUSG00000027406	Idh3b	<Eukaryota	ENSMUSG00000027435	Cd93	Teleostomi
ENSMUSG00000037138	Aff3	Amniota	ENSMUSG00000073926	Olfr653	Amniota
ENSMUSG00000012114	Med15	NotFound	ENSMUSG00000051375	Pcdh1	Teleostomi
ENSMUSG00000039963	Ccdc40	Eukaryota	ENSMUSG00000094445	1700015G11Rik	NotFound
ENSMUSG00000025212	Sfxn3	Eukaryota	ENSMUSG00000046295	Ankle1	NotFound
ENSMUSG00000024854	Pold4	Teleostomi	ENSMUSG00000024911	Fibp	Eukaryota
ENSMUSG00000050002	Idnk	<Eukaryota	ENSMUSG00000037815	Ctnna1	Eukaryota
ENSMUSG00000059136	Olfr539	Amniota	ENSMUSG00000032294	Pkm	<Eukaryota
ENSMUSG00000079157	Fam155a	Teleostomi	ENSMUSG00000000959	Oxa1l	Eukaryota
ENSMUSG00000021276	Cinp	NotFound	ENSMUSG00000049739	Zfp646	Opisthokonta
ENSMUSG00000066979	Bub3	NotFound	ENSMUSG00000069049	Eif2s3y	<Eukaryota
ENSMUSG00000038000	Acd	Eutheria	ENSMUSG00000033799	Fam208b	Eutheria
ENSMUSG00000021961	4930578I06Rik	Eutheria	ENSMUSG00000000094	Tbx4	NotFound
ENSMUSG00000031170	Slc38a5	Eukaryota	ENSMUSG00000023043	Krt18	Teleostomi
ENSMUSG00000051095	Olfr986	Amniota	ENSMUSG00000067235	H2-Q10	Teleostomi
ENSMUSG00000106864	Gtf3c2	NotFound	ENSMUSG00000029269	Sult1b1	Eukaryota
ENSMUSG00000020375	Rufy1	Opisthokonta	ENSMUSG00000079578	Gm1140	NotFound
ENSMUSG00000051952	Olfr371	Eutheria	ENSMUSG00000042275	Pelo	NotFound
ENSMUSG00000006517	Mvd	Eukaryota	ENSMUSG00000035594	Chrna5	Opisthokonta
ENSMUSG00000032392	Parp16	Opisthokonta	ENSMUSG00000045019	Acer1	Eukaryota
ENSMUSG00000021895	Arhgef3	NotFound	ENSMUSG00000030847	Bag3	NotFound
ENSMUSG00000025510	Cd151	Opisthokonta	ENSMUSG00000049164	Zfp518a	Teleostomi
ENSMUSG00000049122	Frmd3	Opisthokonta	ENSMUSG00000037824	Tspan14	Opisthokonta
ENSMUSG00000021590	Spata9	NotFound	ENSMUSG00000021278	Amn	Opisthokonta
ENSMUSG00000024006	Stk38	Eukaryota	ENSMUSG00000068220	Lgals1	Opisthokonta
ENSMUSG00000056383	AI987944	Eutheria	ENSMUSG00000047044	D030056L22Rik	Eutheria
ENSMUSG00000060073	Psma3	Eukaryota	ENSMUSG00000019889	Ptprk	Opisthokonta
ENSMUSG00000037119	D15Ertd621e	Eukaryota	ENSMUSG00000021668	Polk	Eukaryota
ENSMUSG00000060591	Ifitm2	Teleostomi	ENSMUSG00000036992	Nxt1	Eukaryota
ENSMUSG00000020638	Cmpk2	Teleostomi	ENSMUSG00000043252	Tmem64	Teleostomi
ENSMUSG00000091119	Ccdc152	Eukaryota	ENSMUSG00000034913	Spert	Amniota
ENSMUSG00000020193	Zpbp	Amniota	ENSMUSG00000032119	Hinfp	NotFound
ENSMUSG00000030703	Gdpd3	Opisthokonta	ENSMUSG00000025410	Dctn2	Eukaryota
ENSMUSG00000048721	Fndc9	Amniota	ENSMUSG00000096421	Gm10100	NotFound
ENSMUSG00000022437	Samm50	<Eukaryota	ENSMUSG00000045713	Vmn1r76	Eutheria
ENSMUSG00000021612	Slc6a18	Opisthokonta	ENSMUSG00000044626	Liph	Opisthokonta
ENSMUSG00000000290	Itgb2	NotFound	ENSMUSG00000096278	Dcpp2	Eutheria
ENSMUSG00000020169	Best3	Opisthokonta	ENSMUSG00000052336	Cx3cr1	Teleostomi
ENSMUSG00000034452	Slc24a1	Opisthokonta	ENSMUSG00000029763	Exoc4	Eukaryota
ENSMUSG00000059323	Tonsl	NotFound	ENSMUSG00000062929	Cfl2	Eukaryota
ENSMUSG00000091076	Vmn2r115	Eutheria	ENSMUSG00000046589	Lrrc8e	NotFound
ENSMUSG00000053063	Clec12a	Eutheria	ENSMUSG00000032226	Gcnt3	Opisthokonta
ENSMUSG00000094819	Olfr53	Amniota	ENSMUSG00000037364	Srrt	Opisthokonta
ENSMUSG00000039608	Olfr303	Amniota	ENSMUSG00000024530	Slmo1	Eukaryota
ENSMUSG00000102130	Olfr1360	Amniota	ENSMUSG00000021280	Exoc3l4	Teleostomi
ENSMUSG00000037580	Gch1	<Eukaryota	ENSMUSG00000067909	Slxl1	NotFound
ENSMUSG00000049184	Purg	Eukaryota	ENSMUSG00000046794	Ppp1r3b	NotFound
ENSMUSG00000071645	Tut1	Teleostomi	ENSMUSG00000025461	Cd163l1	NotFound
ENSMUSG00000014601	Strip1	Opisthokonta	ENSMUSG00000062892	Olfr1450	Amniota
ENSMUSG00000022598	Psca	NotFound	ENSMUSG00000046679	C87436	NotFound
ENSMUSG00000066586	Scgb2b26	Eutheria	ENSMUSG00000006435	Neurl1a	Opisthokonta
ENSMUSG00000029188	Slc34a2	Opisthokonta	ENSMUSG00000022200	Golph3	Opisthokonta
ENSMUSG00000022993	4930415O20Rik	NotFound	ENSMUSG00000068039	Tcp1	NotFound
ENSMUSG00000063253	Scoc	Opisthokonta	ENSMUSG00000095293	Gm10058	Amniota
ENSMUSG00000001642	Akr1b3	<Eukaryota	ENSMUSG00000024781	Lipa	NotFound
ENSMUSG00000006818	Sod2	<Eukaryota	ENSMUSG00000044542	Prop1	Teleostomi
ENSMUSG00000021039	Snw1	NotFound	ENSMUSG00000022176	Rem2	Eukaryota
ENSMUSG00000044526	Znrf4	Eukaryota	ENSMUSG00000029096	Htra3	<Eukaryota
ENSMUSG00000024743	Syt7	Eukaryota	ENSMUSG00000030976	Tex36	Eutheria
ENSMUSG00000037722	Gnpnat1	Eukaryota	ENSMUSG00000035681	Kcnc2	NotFound
ENSMUSG00000033854	Kcnk10	Opisthokonta	ENSMUSG00000030850	Ate1	NotFound
ENSMUSG00000059119	Nap1l4	NotFound	ENSMUSG00000043631	Ecm2	Eukaryota
ENSMUSG00000035278	Plekhj1	Opisthokonta	ENSMUSG00000019943	Atp2b1	NotFound
ENSMUSG00000066269	Olfr575	Amniota	ENSMUSG00000008734	Gprc5b	Teleostomi
ENSMUSG00000096144	B020004C17Rik	NotFound	ENSMUSG00000028708	Mknk1	NotFound
ENSMUSG00000038173	Enpp6	Eukaryota	ENSMUSG00000047749	Zc3hav1l	Teleostomi
ENSMUSG00000095770	Gm21637	NotFound	ENSMUSG00000057193	Slc44a2	Eukaryota
ENSMUSG00000041846	Smek1	Eukaryota	ENSMUSG00000012296	Tjap1	Teleostomi
ENSMUSG00000014859	E2f4	Teleostomi	ENSMUSG00000034445	Cyb561a3	Eukaryota
ENSMUSG00000067586	S1pr3	Opisthokonta	ENSMUSG00000094012	Gm10024	Eutheria
ENSMUSG00000034041	Lyl1	Opisthokonta	ENSMUSG00000030630	Fah	NotFound
ENSMUSG00000054206	Gzmm	Opisthokonta	ENSMUSG00000021823	Vcl	Eukaryota
ENSMUSG00000031972	Acta1	Eukaryota	ENSMUSG00000051050	Spink14	Eutheria
ENSMUSG00000048572	Tmem252	Amniota	ENSMUSG00000031904	Slc7a6	<Eukaryota
ENSMUSG00000030662	Ipo5	Eukaryota	ENSMUSG00000063021	Hist1h2ak	Eukaryota
ENSMUSG00000090336	4932443I19Rik	Opisthokonta	ENSMUSG00000023000	Dhh	Opisthokonta
ENSMUSG00000032999	Nlrp4f	NotFound	ENSMUSG00000051258	Olfr1362	Eutheria
ENSMUSG00000029060	Mib2	Opisthokonta	ENSMUSG00000006941	Eif1b	Eukaryota
ENSMUSG00000027239	Mdk	NotFound	ENSMUSG00000040943	Tet2	Amniota
ENSMUSG00000026248	Mrpl44	NotFound	ENSMUSG00000011158	Brf1	NotFound
ENSMUSG00000022991	Lalba	Opisthokonta	ENSMUSG00000039328	Rnf122	Eukaryota
ENSMUSG00000053522	Lgals7	NotFound	ENSMUSG00000094985	Topaz1	NotFound
ENSMUSG00000067525	Olfr1427	Amniota	ENSMUSG00000016942	Tmprss6	Teleostomi
ENSMUSG00000030417	Pdcd5	Eukaryota	ENSMUSG00000022542	Sep-12	Opisthokonta
ENSMUSG00000024232	Bambi	Teleostomi	ENSMUSG00000044199	S1pr4	Teleostomi
ENSMUSG00000004864	Mapk13	Eukaryota	ENSMUSG00000009741	Ubp1	Opisthokonta
ENSMUSG00000030678	Maz	NotFound	ENSMUSG00000079577	Gm14692	NotFound
ENSMUSG00000090291	Lrrc10b	Eukaryota	ENSMUSG00000034435	Tmem30b	Eukaryota
ENSMUSG00000034889	Cactin	Eukaryota	ENSMUSG00000094846	Olfr1487	Amniota
ENSMUSG00000037405	Icam1	Teleostomi	ENSMUSG00000074183	Gsta1	Eukaryota
ENSMUSG00000073927	Olfr652	Amniota	ENSMUSG00000032114	Slc37a4	<Eukaryota
ENSMUSG00000074743	Thbd	Opisthokonta	ENSMUSG00000024381	Bin1	Opisthokonta
ENSMUSG00000028454	Pigo	Opisthokonta	ENSMUSG00000045165	AI467606	Eutheria
ENSMUSG00000018648	Dusp14	Eukaryota	ENSMUSG00000024479	Mal2	Teleostomi
ENSMUSG00000044408	Sptssa	Opisthokonta	ENSMUSG00000094353	Olfr150	NotFound
ENSMUSG00000024863	Mbl2	Opisthokonta	ENSMUSG00000021999	Cpb2	Eukaryota
ENSMUSG00000096576	Oog1	NotFound	ENSMUSG00000033774	Npbwr1	Opisthokonta
ENSMUSG00000021719	Rgs7bp	Opisthokonta	ENSMUSG00000043060	Fscb	NotFound
ENSMUSG00000032523	Hhatl	Eukaryota	ENSMUSG00000048478	Spata33	Eutheria
ENSMUSG00000021619	Atg10	Eukaryota	ENSMUSG00000021423	Ly86	Amniota
ENSMUSG00000096424	Olfr885	Eutheria	ENSMUSG00000056204	Pgpep1	Opisthokonta
ENSMUSG00000075703	Ept1	Eukaryota	ENSMUSG00000094701	Olfr916	Eutheria
ENSMUSG00000001729	Akt1	NotFound	ENSMUSG00000023965	Fbxl17	Eukaryota
ENSMUSG00000043939	A530064D06Rik	Eutheria	ENSMUSG00000037795	N4bp2	Eutheria
ENSMUSG00000049562	Ap5b1	Teleostomi	ENSMUSG00000035133	Arhgap5	NotFound
ENSMUSG00000027435	Cd93	Teleostomi	ENSMUSG00000034402	Kcnh5	NotFound
ENSMUSG00000073926	Olfr653	Amniota	ENSMUSG00000025401	Myo1a	Eukaryota
ENSMUSG00000051375	Pcdh1	Teleostomi	ENSMUSG00000031887	Tradd	Teleostomi
ENSMUSG00000051335	Gfod1	Eukaryota	ENSMUSG00000027438	Napb	Eukaryota
ENSMUSG00000094445	1700015G11Rik	NotFound	ENSMUSG00000042046	Dstyk	Teleostomi
ENSMUSG00000046295	Ankle1	NotFound	ENSMUSG00000057337	Chst3	Opisthokonta
ENSMUSG00000024911	Fibp	Eukaryota	ENSMUSG00000036223	Ska1	Eukaryota
ENSMUSG00000037815	Ctnna1	Eukaryota	ENSMUSG00000021182	Ccdc88c	Eukaryota
ENSMUSG00000032294	Pkm	<Eukaryota	ENSMUSG00000004054	Map3k11	Opisthokonta
ENSMUSG00000000959	Oxa1l	Eukaryota	ENSMUSG00000035107	Dcbld2	Teleostomi
ENSMUSG00000049739	Zfp646	Opisthokonta	ENSMUSG00000042271	Nxt2	NotFound
ENSMUSG00000069049	Eif2s3y	<Eukaryota	ENSMUSG00000016308	Ube2a	Eukaryota
ENSMUSG00000033799	Fam208b	Eutheria	ENSMUSG00000022094	Slc39a14	NotFound
ENSMUSG00000000094	Tbx4	NotFound	ENSMUSG00000035818	Plekhs1	Teleostomi
ENSMUSG00000005150	Wdr83	Eukaryota	ENSMUSG00000024587	Nars	<Eukaryota
ENSMUSG00000023043	Krt18	Teleostomi	ENSMUSG00000073375	Lrrc30	NotFound
ENSMUSG00000067235	H2-Q10	Teleostomi	ENSMUSG00000053914	Kdm4d	Eukaryota
ENSMUSG00000029269	Sult1b1	Eukaryota	ENSMUSG00000037960	1110007C09Rik	Teleostomi
ENSMUSG00000079578	Gm1140	NotFound	ENSMUSG00000030500	Slc17a6	<Eukaryota
ENSMUSG00000042275	Pelo	NotFound	ENSMUSG00000069255	Dusp22	Eukaryota
ENSMUSG00000035594	Chrna5	Opisthokonta	ENSMUSG00000027347	Rasgrp1	Eukaryota
ENSMUSG00000045019	Acer1	Eukaryota	ENSMUSG00000043673	Kcns3	Opisthokonta
ENSMUSG00000030847	Bag3	NotFound	ENSMUSG00000051051	Olfr523	Amniota
ENSMUSG00000049164	Zfp518a	Teleostomi	ENSMUSG00000037570	Mcrs1	Opisthokonta
ENSMUSG00000037824	Tspan14	Opisthokonta	ENSMUSG00000046748	Tmem45a2	Eukaryota
ENSMUSG00000049926	Olfr921	Eutheria	ENSMUSG00000035262	Amh	NotFound
ENSMUSG00000021278	Amn	Opisthokonta	ENSMUSG00000074401	Vmn1r59	Eutheria
ENSMUSG00000068220	Lgals1	Opisthokonta	ENSMUSG00000044120	Olfr683	Amniota
ENSMUSG00000047044	D030056L22Rik	Eutheria	ENSMUSG00000031847	1700030J22Rik	Eutheria
ENSMUSG00000019889	Ptprk	Opisthokonta	ENSMUSG00000096099	Vmn1r220	Eutheria
ENSMUSG00000021668	Polk	Eukaryota	ENSMUSG00000096607	7530416G11Rik	NotFound
ENSMUSG00000003070	Efna2	Opisthokonta	ENSMUSG00000030867	Plk1	Eukaryota
ENSMUSG00000033585	Ndn	Teleostomi	ENSMUSG00000037166	Ppp1r14a	Teleostomi
ENSMUSG00000036992	Nxt1	Eukaryota	ENSMUSG00000035248	Zcchc6	Opisthokonta
ENSMUSG00000043252	Tmem64	Teleostomi	ENSMUSG00000036863	Syde2	Amniota
ENSMUSG00000034913	Spert	Amniota	ENSMUSG00000064294	Aox3	NotFound
ENSMUSG00000032119	Hinfp	NotFound	ENSMUSG00000056961	Olfr919	Eutheria
ENSMUSG00000025410	Dctn2	Eukaryota	ENSMUSG00000060726	Tmsb15a	Teleostomi
ENSMUSG00000096421	Gm10100	NotFound	ENSMUSG00000032026	Rexo2	<Eukaryota
ENSMUSG00000045713	Vmn1r76	Eutheria	ENSMUSG00000034789	Rab24	Eukaryota
ENSMUSG00000044626	Liph	Opisthokonta	ENSMUSG00000029038	Ssu72	Eukaryota
ENSMUSG00000096278	Dcpp2	Eutheria	ENSMUSG00000027871	Hsd3b1	NotFound
ENSMUSG00000052336	Cx3cr1	Teleostomi	ENSMUSG00000010592	Dazl	Opisthokonta
ENSMUSG00000021468	Sptlc1	NotFound	ENSMUSG00000048047	Zbtb33	Teleostomi
ENSMUSG00000029763	Exoc4	Eukaryota	ENSMUSG00000064129	Gm14781	NotFound
ENSMUSG00000062929	Cfl2	Eukaryota	ENSMUSG00000070720	Tmem200b	Amniota
ENSMUSG00000046589	Lrrc8e	NotFound	ENSMUSG00000058550	Dppa4	Eutheria
ENSMUSG00000032226	Gcnt3	Opisthokonta	ENSMUSG00000031987	Egln1	Opisthokonta
ENSMUSG00000037364	Srrt	Opisthokonta	ENSMUSG00000044444	Pfn3	Teleostomi
ENSMUSG00000024530	Slmo1	Eukaryota	ENSMUSG00000096109	Olfr1537	Amniota
ENSMUSG00000021280	Exoc3l4	Teleostomi	ENSMUSG00000079478	Sssca1	Teleostomi
ENSMUSG00000067909	Slxl1	NotFound	ENSMUSG00000034342	Cbl	NotFound
ENSMUSG00000010663	Fads1	Eukaryota	ENSMUSG00000006269	Atp6v1b1	<Eukaryota
ENSMUSG00000046794	Ppp1r3b	NotFound	ENSMUSG00000068246	Apol9b	Teleostomi
ENSMUSG00000025461	Cd163l1	NotFound	ENSMUSG00000042444	Fam63b	Opisthokonta
ENSMUSG00000062892	Olfr1450	Amniota	ENSMUSG00000031594	Fgl1	Opisthokonta
ENSMUSG00000046679	C87436	NotFound	ENSMUSG00000025323	Sp4	NotFound
ENSMUSG00000045326	Fndc7	Teleostomi	ENSMUSG00000030553	Pgpep1l	NotFound
ENSMUSG00000006435	Neurl1a	Opisthokonta	ENSMUSG00000056537	Rlim	Teleostomi
ENSMUSG00000022200	Golph3	Opisthokonta	ENSMUSG00000025147	Mob2	Eukaryota
ENSMUSG00000068039	Tcp1	NotFound	ENSMUSG00000002603	Tgfb1	Opisthokonta
ENSMUSG00000095293	Gm10058	Amniota	ENSMUSG00000015176	Nolc1	NotFound
ENSMUSG00000027439	Gzf1	Teleostomi	ENSMUSG00000084845	Tmem240	Teleostomi
ENSMUSG00000024781	Lipa	NotFound	ENSMUSG00000078931	Pdf	NotFound
ENSMUSG00000044542	Prop1	Teleostomi	ENSMUSG00000022012	Enox1	NotFound
ENSMUSG00000022176	Rem2	Eukaryota	ENSMUSG00000047207	Olfr1495	Amniota
ENSMUSG00000006906	Stambp	Eukaryota	ENSMUSG00000041248	Kcnj1	Opisthokonta
ENSMUSG00000041360	D19Bwg1357e	Eukaryota	ENSMUSG00000058628	Olfr875	Eutheria
ENSMUSG00000029096	Htra3	<Eukaryota	ENSMUSG00000047379	B4gat1	Eukaryota
ENSMUSG00000030976	Tex36	Eutheria	ENSMUSG00000022064	Pibf1	NotFound
ENSMUSG00000024680	Ms4a2	Teleostomi	ENSMUSG00000054156	Gm4894	NotFound
ENSMUSG00000035681	Kcnc2	NotFound	ENSMUSG00000056380	Gpr50	Opisthokonta
ENSMUSG00000030850	Ate1	NotFound	ENSMUSG00000050612	Txndc2	Eukaryota
ENSMUSG00000043631	Ecm2	Eukaryota	ENSMUSG00000043441	Gpr149	Amniota
ENSMUSG00000019943	Atp2b1	NotFound	ENSMUSG00000021048	Mthfd1	NotFound
ENSMUSG00000008734	Gprc5b	Teleostomi	ENSMUSG00000012483	Rpa3	Teleostomi
ENSMUSG00000074738	B930041F14Rik	NotFound	ENSMUSG00000048292	Olfr1417	Amniota
ENSMUSG00000028708	Mknk1	NotFound	ENSMUSG00000032705	Exd2	Eukaryota
ENSMUSG00000047749	Zc3hav1l	Teleostomi	ENSMUSG00000058569	Tmed9	NotFound
ENSMUSG00000057193	Slc44a2	Eukaryota	ENSMUSG00000021712	Trim23	Opisthokonta
ENSMUSG00000012296	Tjap1	Teleostomi	ENSMUSG00000059534	Uqcr10	Opisthokonta
ENSMUSG00000034445	Cyb561a3	Eukaryota	ENSMUSG00000066749	Olfr877	Eutheria
ENSMUSG00000094012	Gm10024	Eutheria	ENSMUSG00000050463	Krt78	NotFound
ENSMUSG00000030630	Fah	NotFound	ENSMUSG00000011752	Pgam1	<Eukaryota
ENSMUSG00000018569	Cldn7	Teleostomi	ENSMUSG00000025480	Syce1	Eutheria
ENSMUSG00000021823	Vcl	Eukaryota	ENSMUSG00000029790	Cep41	Teleostomi
ENSMUSG00000051050	Spink14	Eutheria	ENSMUSG00000040065	Pfpl	Teleostomi
ENSMUSG00000031904	Slc7a6	<Eukaryota	ENSMUSG00000037001	Zfp39	Amniota
ENSMUSG00000063021	Hist1h2ak	Eukaryota	ENSMUSG00000040189	Ccdc114	Opisthokonta
ENSMUSG00000023000	Dhh	Opisthokonta	ENSMUSG00000032257	Ankk1	Eukaryota
ENSMUSG00000051258	Olfr1362	Eutheria	ENSMUSG00000034522	Zfp395	Teleostomi
ENSMUSG00000006941	Eif1b	Eukaryota	ENSMUSG00000025194	Abcc2	NotFound
ENSMUSG00000040943	Tet2	Amniota	ENSMUSG00000096054	Syne1	Opisthokonta
ENSMUSG00000011158	Brf1	NotFound	ENSMUSG00000095527	Olfr888	Eutheria
ENSMUSG00000044375	BC027072	Teleostomi	ENSMUSG00000022468	Endou	Eukaryota
ENSMUSG00000022382	Wnt7b	Opisthokonta	ENSMUSG00000022040	Ephx2	Eukaryota
ENSMUSG00000039328	Rnf122	Eukaryota	ENSMUSG00000001076	C1ql4	Teleostomi
ENSMUSG00000094985	Topaz1	NotFound	ENSMUSG00000045678	Olfr1489	Amniota
ENSMUSG00000016942	Tmprss6	Teleostomi	ENSMUSG00000017831	Rab5a	Eukaryota
ENSMUSG00000022542	Sep-12	Opisthokonta	ENSMUSG00000046204	Pnma2	NotFound
ENSMUSG00000044199	S1pr4	Teleostomi	ENSMUSG00000004296	Il12b	Teleostomi
ENSMUSG00000009741	Ubp1	Opisthokonta	ENSMUSG00000029634	Rnf6	Teleostomi
ENSMUSG00000079577	Gm14692	NotFound	ENSMUSG00000044798	Olfr923	Eutheria
ENSMUSG00000066372	Vmn2r65	Teleostomi	ENSMUSG00000078451	Ppil6	Eukaryota
ENSMUSG00000034435	Tmem30b	Eukaryota	ENSMUSG00000025234	Arih1	Eukaryota
ENSMUSG00000094846	Olfr1487	Amniota	ENSMUSG00000096255	Dynlt1b	Eukaryota
ENSMUSG00000074183	Gsta1	Eukaryota	ENSMUSG00000066820	Vmn2r28	Eutheria
ENSMUSG00000032114	Slc37a4	<Eukaryota	ENSMUSG00000035202	Lars2	<Eukaryota
ENSMUSG00000024381	Bin1	Opisthokonta	ENSMUSG00000040759	Cmtm5	Teleostomi
ENSMUSG00000045165	AI467606	Eutheria	ENSMUSG00000055177	Cstl1	Teleostomi
ENSMUSG00000024479	Mal2	Teleostomi	ENSMUSG00000025912	Mybl1	Opisthokonta
ENSMUSG00000094353	Olfr150	NotFound	ENSMUSG00000033207	Mamdc2	Teleostomi
ENSMUSG00000021999	Cpb2	Eukaryota	ENSMUSG00000073785	Krtap5-5	NotFound
ENSMUSG00000033774	Npbwr1	Opisthokonta	ENSMUSG00000002910	Arrdc2	Eukaryota
ENSMUSG00000043060	Fscb	NotFound	ENSMUSG00000095522	Gm8298	NotFound
ENSMUSG00000048478	Spata33	Eutheria	ENSMUSG00000007034	Slc44a4	Eukaryota
ENSMUSG00000021423	Ly86	Amniota	ENSMUSG00000047667	Olfr26	Amniota
ENSMUSG00000056204	Pgpep1	Opisthokonta	ENSMUSG00000026343	Gpr39	NotFound
ENSMUSG00000038587	Akap12	Opisthokonta	ENSMUSG00000069833	Ahnak	NotFound
ENSMUSG00000094701	Olfr916	Eutheria	ENSMUSG00000026322	Htr4	NotFound
ENSMUSG00000023965	Fbxl17	Eukaryota	ENSMUSG00000014245	Pigl	Eukaryota
ENSMUSG00000037795	N4bp2	Eutheria	ENSMUSG00000054277	Arfgap3	Eukaryota
ENSMUSG00000035133	Arhgap5	NotFound	ENSMUSG00000096427	Olfr895	Amniota
ENSMUSG00000034402	Kcnh5	NotFound	ENSMUSG00000004939	Nmrk2	Opisthokonta
ENSMUSG00000025401	Myo1a	Eukaryota	ENSMUSG00000057349	Olfr948	Amniota
ENSMUSG00000032028	Nxpe2	Teleostomi	ENSMUSG00000070520	Ndnl2	NotFound
ENSMUSG00000031887	Tradd	Teleostomi	ENSMUSG00000032312	Csk	NotFound
ENSMUSG00000027438	Napb	Eukaryota	ENSMUSG00000020639	Pfn4	Eukaryota
ENSMUSG00000042046	Dstyk	Teleostomi	ENSMUSG00000031984	2810004N23Rik	Teleostomi
ENSMUSG00000057337	Chst3	Opisthokonta	ENSMUSG00000052058	Olfr901	Eutheria
ENSMUSG00000037477	Tbx10	Opisthokonta	ENSMUSG00000027444	8030411F24Rik	Amniota
ENSMUSG00000036223	Ska1	Eukaryota	ENSMUSG00000021538	Il9	Amniota
ENSMUSG00000021182	Ccdc88c	Eukaryota	ENSMUSG00000034432	Cops8	Eukaryota
ENSMUSG00000004054	Map3k11	Opisthokonta	ENSMUSG00000025026	Add3	NotFound
ENSMUSG00000035107	Dcbld2	Teleostomi	ENSMUSG00000056515	Rab31	Eukaryota
ENSMUSG00000042271	Nxt2	NotFound	ENSMUSG00000057614	Gnai1	Eukaryota
ENSMUSG00000016308	Ube2a	Eukaryota	ENSMUSG00000021216	Tubal3	NotFound
ENSMUSG00000022094	Slc39a14	NotFound	ENSMUSG00000036647	Olfr6	Amniota
ENSMUSG00000035818	Plekhs1	Teleostomi	ENSMUSG00000037475	Thoc2	Eukaryota
ENSMUSG00000024587	Nars	<Eukaryota	ENSMUSG00000032207	Lipc	NotFound
ENSMUSG00000073375	Lrrc30	NotFound	ENSMUSG00000056184	Olfr283	Amniota
ENSMUSG00000053914	Kdm4d	Eukaryota	ENSMUSG00000074129	Rpl13a	NotFound
ENSMUSG00000037960	1110007C09Rik	Teleostomi	ENSMUSG00000045395	Olfr1499	Eutheria
ENSMUSG00000030500	Slc17a6	<Eukaryota	ENSMUSG00000043331	Olfr975	Amniota
ENSMUSG00000048832	Vps37c	Eutheria	ENSMUSG00000034105	Tldc1	Eukaryota
ENSMUSG00000069255	Dusp22	Eukaryota	ENSMUSG00000030546	Plin1	Amniota
ENSMUSG00000020846	Fam101b	Teleostomi	ENSMUSG00000060112	Olfr60	Amniota
ENSMUSG00000027347	Rasgrp1	Eukaryota	ENSMUSG00000059327	Eda	NotFound
ENSMUSG00000043673	Kcns3	Opisthokonta	ENSMUSG00000024242	Map4k3	NotFound
ENSMUSG00000051051	Olfr523	Amniota	ENSMUSG00000039481	Nrtn	Amniota
ENSMUSG00000037570	Mcrs1	Opisthokonta	ENSMUSG00000054863	Fam19a5	Teleostomi
ENSMUSG00000046748	Tmem45a2	Eukaryota	ENSMUSG00000031986	Sprtn	Amniota
ENSMUSG00000035262	Amh	NotFound	ENSMUSG00000025224	Gbf1	Eukaryota
ENSMUSG00000074401	Vmn1r59	Eutheria	ENSMUSG00000082639	Gm2012	Amniota
ENSMUSG00000044120	Olfr683	Amniota	ENSMUSG00000000346	Dazap2	Teleostomi
ENSMUSG00000031847	1700030J22Rik	Eutheria	ENSMUSG00000051235	2001-01-01	Eukaryota
ENSMUSG00000096099	Vmn1r220	Eutheria	ENSMUSG00000095540	Esp4	NotFound
ENSMUSG00000096607	7530416G11Rik	NotFound	ENSMUSG00000039879	Heca	Opisthokonta
ENSMUSG00000030867	Plk1	Eukaryota	ENSMUSG00000032050	Rdx	NotFound
ENSMUSG00000037166	Ppp1r14a	Teleostomi	ENSMUSG00000042200	Cdrt4	Eutheria
ENSMUSG00000035248	Zcchc6	Opisthokonta	ENSMUSG00000056078	Lipm	Eukaryota
ENSMUSG00000036863	Syde2	Amniota	ENSMUSG00000019851	Perp	Teleostomi
ENSMUSG00000064294	Aox3	NotFound	ENSMUSG00000024855	Pacs1	Opisthokonta
ENSMUSG00000056961	Olfr919	Eutheria	ENSMUSG00000005370	Msh6	NotFound
ENSMUSG00000060726	Tmsb15a	Teleostomi	ENSMUSG00000028017	Egf	NotFound
ENSMUSG00000032026	Rexo2	<Eukaryota	ENSMUSG00000047794	Olfr685	Amniota
ENSMUSG00000034789	Rab24	Eukaryota	ENSMUSG00000049295	Zfp219	Teleostomi
ENSMUSG00000029038	Ssu72	Eukaryota	ENSMUSG00000044205	Olfr983	Eutheria
ENSMUSG00000027871	Hsd3b1	NotFound	ENSMUSG00000034472	Rasd2	NotFound
ENSMUSG00000010592	Dazl	Opisthokonta	ENSMUSG00000029410	Ppef2	Eukaryota
ENSMUSG00000048047	Zbtb33	Teleostomi	ENSMUSG00000002325	Irf9	Teleostomi
ENSMUSG00000064129	Gm14781	NotFound	ENSMUSG00000049806	Olfr466	Amniota
ENSMUSG00000070720	Tmem200b	Amniota	ENSMUSG00000028011	Tdo2	Eukaryota
ENSMUSG00000058550	Dppa4	Eutheria	ENSMUSG00000020566	Atp6v1c2	Eukaryota
ENSMUSG00000031987	Egln1	Opisthokonta	ENSMUSG00000044857	Lemd2	Amniota
ENSMUSG00000062037	Olfr285	Amniota	ENSMUSG00000022780	Mfi2	Opisthokonta
ENSMUSG00000044444	Pfn3	Teleostomi	ENSMUSG00000035653	Lrfn5	NotFound
ENSMUSG00000096109	Olfr1537	Amniota	ENSMUSG00000051490	Foxd4	Eutheria
ENSMUSG00000079478	Sssca1	Teleostomi	ENSMUSG00000052212	Cd177	Eutheria
ENSMUSG00000034342	Cbl	NotFound	ENSMUSG00000047844	Bex4	Eutheria
ENSMUSG00000006269	Atp6v1b1	<Eukaryota	ENSMUSG00000027746	Ufm1	Eukaryota
ENSMUSG00000068246	Apol9b	Teleostomi	ENSMUSG00000044453	Ffar1	Teleostomi
ENSMUSG00000042444	Fam63b	Opisthokonta	ENSMUSG00000023999	Kif6	NotFound
ENSMUSG00000031594	Fgl1	Opisthokonta	ENSMUSG00000048281	Dleu7	Amniota
ENSMUSG00000025323	Sp4	NotFound	ENSMUSG00000043972	Opn5	Opisthokonta
ENSMUSG00000030553	Pgpep1l	NotFound	ENSMUSG00000037126	Psd	Amniota
ENSMUSG00000056537	Rlim	Teleostomi	ENSMUSG00000050473	Slc35d3	Eukaryota
ENSMUSG00000025147	Mob2	Eukaryota	ENSMUSG00000031241	Tbx22	Teleostomi
ENSMUSG00000002603	Tgfb1	Opisthokonta	ENSMUSG00000095930	Nim1k	Eukaryota
ENSMUSG00000015176	Nolc1	NotFound	ENSMUSG00000072419	Dppa2	Eutheria
ENSMUSG00000084845	Tmem240	Teleostomi	ENSMUSG00000012017	Scarf2	Amniota
ENSMUSG00000078931	Pdf	NotFound	ENSMUSG00000031799	Tpm4	Eukaryota
ENSMUSG00000022012	Enox1	NotFound	ENSMUSG00000024992	Pde6c	Opisthokonta
ENSMUSG00000047207	Olfr1495	Amniota	ENSMUSG00000024812	Tjp2	Opisthokonta
ENSMUSG00000041248	Kcnj1	Opisthokonta	ENSMUSG00000049728	Zfp668	Teleostomi
ENSMUSG00000058628	Olfr875	Eutheria	ENSMUSG00000031221	Igbp1	Eukaryota
ENSMUSG00000047379	B4gat1	Eukaryota	ENSMUSG00000022554	Hgh1	Eukaryota
ENSMUSG00000022064	Pibf1	NotFound	ENSMUSG00000031708	Tecr	Eukaryota
ENSMUSG00000054156	Gm4894	NotFound	ENSMUSG00000052595	A1cf	NotFound
ENSMUSG00000033186	Mzt1	Eukaryota	ENSMUSG00000020656	Grhl1	Opisthokonta
ENSMUSG00000056380	Gpr50	Opisthokonta	ENSMUSG00000026229	Psmd1	Eukaryota
ENSMUSG00000050612	Txndc2	Eukaryota	ENSMUSG00000049038	Mterf2	Eukaryota
ENSMUSG00000043441	Gpr149	Amniota	ENSMUSG00000057270	Olfr1501	Amniota
ENSMUSG00000021048	Mthfd1	NotFound	ENSMUSG00000033029	1700088E04Rik	Opisthokonta
ENSMUSG00000012483	Rpa3	Teleostomi	ENSMUSG00000025907	Rb1cc1	NotFound
ENSMUSG00000048292	Olfr1417	Amniota	ENSMUSG00000056656	Apol8	NotFound
ENSMUSG00000032705	Exd2	Eukaryota	ENSMUSG00000021010	Npas3	NotFound
ENSMUSG00000058569	Tmed9	NotFound	ENSMUSG00000021301	Hecw1	NotFound
ENSMUSG00000021712	Trim23	Opisthokonta	ENSMUSG00000021313	Ryr2	Opisthokonta
ENSMUSG00000059534	Uqcr10	Opisthokonta	ENSMUSG00000056883	Olfr533	Amniota
ENSMUSG00000066749	Olfr877	Eutheria	ENSMUSG00000023913	Pla2g7	Opisthokonta
ENSMUSG00000050463	Krt78	NotFound	ENSMUSG00000078657	Crnn	Amniota
ENSMUSG00000011752	Pgam1	<Eukaryota	ENSMUSG00000000384	Tbrg4	Opisthokonta
ENSMUSG00000025480	Syce1	Eutheria	ENSMUSG00000032777	Gtf3c1	Opisthokonta
ENSMUSG00000029790	Cep41	Teleostomi	ENSMUSG00000024878	Cbwd1	<Eukaryota
ENSMUSG00000040065	Pfpl	Teleostomi	ENSMUSG00000048425	Olfr686	Amniota
ENSMUSG00000037001	Zfp39	Amniota	ENSMUSG00000005649	Cabp5	Eukaryota
ENSMUSG00000040189	Ccdc114	Opisthokonta	ENSMUSG00000045664	Cdc42ep2	Teleostomi
ENSMUSG00000032257	Ankk1	Eukaryota	ENSMUSG00000045236	Krtap5-4	NotFound
ENSMUSG00000034522	Zfp395	Teleostomi	ENSMUSG00000002324	Rec8	Teleostomi
ENSMUSG00000025194	Abcc2	NotFound	ENSMUSG00000036502	Tmem255a	Teleostomi
ENSMUSG00000096365	Olfr1463	Amniota	ENSMUSG00000020265	Sumo3	Eukaryota
ENSMUSG00000096054	Syne1	Opisthokonta	ENSMUSG00000060176	Kif27	Eukaryota
ENSMUSG00000095527	Olfr888	Eutheria	ENSMUSG00000042737	Dpm3	Eukaryota
ENSMUSG00000022468	Endou	Eukaryota	ENSMUSG00000044322	Dsc1	NotFound
ENSMUSG00000022040	Ephx2	Eukaryota	ENSMUSG00000032513	Gorasp1	Opisthokonta
ENSMUSG00000020273	Papolg	Eukaryota	ENSMUSG00000057367	Birc2	Opisthokonta
ENSMUSG00000001076	C1ql4	Teleostomi	ENSMUSG00000025381	Cnpy2	Eukaryota
ENSMUSG00000045678	Olfr1489	Amniota	ENSMUSG00000056600	Olfr90	Eutheria
ENSMUSG00000017831	Rab5a	Eukaryota	ENSMUSG00000036110	Slc17a2	<Eukaryota
ENSMUSG00000046204	Pnma2	NotFound	ENSMUSG00000004730	Adgre1	Opisthokonta
ENSMUSG00000004296	Il12b	Teleostomi	ENSMUSG00000004285	Atp6v1f	Eukaryota
ENSMUSG00000060480	Olfr171	NotFound	ENSMUSG00000035179	Ppp1r32	Eutheria
ENSMUSG00000029634	Rnf6	Teleostomi	ENSMUSG00000053536	Cstf2t	Teleostomi
ENSMUSG00000073899	Olfr1532-ps1	Amniota	ENSMUSG00000024292	Cyp4f14	Eukaryota
ENSMUSG00000044798	Olfr923	Eutheria	ENSMUSG00000036658	Olfr11	Eutheria
ENSMUSG00000078451	Ppil6	Eukaryota	ENSMUSG00000048371	Pdp2	NotFound
ENSMUSG00000025234	Arih1	Eukaryota	ENSMUSG00000093942	Olfr46	Amniota
ENSMUSG00000096255	Dynlt1b	Eukaryota	ENSMUSG00000028188	Spata1	Amniota
ENSMUSG00000066820	Vmn2r28	Eutheria	ENSMUSG00000038286	Bphl	Eukaryota
ENSMUSG00000035202	Lars2	<Eukaryota	ENSMUSG00000020818	Mfsd11	Eukaryota
ENSMUSG00000040759	Cmtm5	Teleostomi	ENSMUSG00000044912	Syt16	Opisthokonta
ENSMUSG00000055177	Cstl1	Teleostomi	ENSMUSG00000078611	Gm5901	Eutheria
ENSMUSG00000059734	Ndufs8	<Eukaryota	ENSMUSG00000079012	Serpina3m	Opisthokonta
ENSMUSG00000025912	Mybl1	Opisthokonta	ENSMUSG00000020321	Mdh1	<Eukaryota
ENSMUSG00000033207	Mamdc2	Teleostomi	ENSMUSG00000071165	Gm6040	NotFound
ENSMUSG00000015671	Psma2	NotFound	ENSMUSG00000044147	Arf6	Eukaryota
ENSMUSG00000059412	Fxyd2	NotFound	ENSMUSG00000090794	Vmn1r60	Eutheria
ENSMUSG00000073785	Krtap5-5	NotFound	ENSMUSG00000024420	Zfp521	Opisthokonta
ENSMUSG00000002910	Arrdc2	Eukaryota	ENSMUSG00000034024	Cct2	Eukaryota
ENSMUSG00000095522	Gm8298	NotFound	ENSMUSG00000061755	Bod1l	NotFound
ENSMUSG00000007034	Slc44a4	Eukaryota	ENSMUSG00000041124	Msantd4	Amniota
ENSMUSG00000047667	Olfr26	Amniota	ENSMUSG00000025894	Aasdhppt	Eukaryota
ENSMUSG00000026343	Gpr39	NotFound	ENSMUSG00000020948	Klhl28	Opisthokonta
ENSMUSG00000069833	Ahnak	NotFound	ENSMUSG00000021275	Tecpr2	Teleostomi
ENSMUSG00000026322	Htr4	NotFound	ENSMUSG00000028443	Nudt2	Eukaryota
ENSMUSG00000014245	Pigl	Eukaryota	ENSMUSG00000074166	AW146154	Eutheria
ENSMUSG00000036244	Tbc1d21	Eukaryota	ENSMUSG00000022111	Uchl3	Eukaryota
ENSMUSG00000054277	Arfgap3	Eukaryota	ENSMUSG00000038602	Slc35f1	Eukaryota
ENSMUSG00000096427	Olfr895	Amniota	ENSMUSG00000010095	Slc3a2	Opisthokonta
ENSMUSG00000036958	Cst11	Teleostomi	ENSMUSG00000025202	Scd3	Eukaryota
ENSMUSG00000004939	Nmrk2	Opisthokonta	ENSMUSG00000046474	Krtap4-16	Eutheria
ENSMUSG00000033502	Cdc14a	Opisthokonta	ENSMUSG00000035367	Rmi1	Teleostomi
ENSMUSG00000057349	Olfr948	Amniota	ENSMUSG00000025197	Cyp2c44	NotFound
ENSMUSG00000070520	Ndnl2	NotFound	ENSMUSG00000030823	9130019O22Rik	NotFound
ENSMUSG00000032312	Csk	NotFound	ENSMUSG00000024395	Lims2	Eukaryota
ENSMUSG00000020639	Pfn4	Eukaryota	ENSMUSG00000040541	Tmem225	Eutheria
ENSMUSG00000031984	2810004N23Rik	Teleostomi	ENSMUSG00000066537	Vmn2r57	Eutheria
ENSMUSG00000052058	Olfr901	Eutheria	ENSMUSG00000032937	Fshr	Opisthokonta
ENSMUSG00000027444	8030411F24Rik	Amniota	ENSMUSG00000031681	Smad1	NotFound
ENSMUSG00000021538	Il9	Amniota	ENSMUSG00000060715	1700019A02Rik	NotFound
ENSMUSG00000021958	Pinx1	Opisthokonta	ENSMUSG00000024059	Clip4	Amniota
ENSMUSG00000034432	Cops8	Eukaryota	ENSMUSG00000021758	Ddx4	<Eukaryota
ENSMUSG00000025026	Add3	NotFound	ENSMUSG00000042256	Ptchd4	Opisthokonta
ENSMUSG00000073396	Esp1	Eutheria	ENSMUSG00000024774	Ankrd22	Eukaryota
ENSMUSG00000092043	Esp6	Eutheria	ENSMUSG00000051716	Apon	NotFound
ENSMUSG00000056515	Rab31	Eukaryota	ENSMUSG00000021448	Shc3	NotFound
ENSMUSG00000057614	Gnai1	Eukaryota	ENSMUSG00000035451	Foxa1	Teleostomi
ENSMUSG00000021216	Tubal3	NotFound	ENSMUSG00000024803	Ankrd1	<Eukaryota
ENSMUSG00000036647	Olfr6	Amniota	ENSMUSG00000066705	Fxyd6	Teleostomi
ENSMUSG00000037475	Thoc2	Eukaryota	ENSMUSG00000009248	Ascl2	Amniota
ENSMUSG00000032207	Lipc	NotFound	ENSMUSG00000020647	Ncoa1	Teleostomi
ENSMUSG00000056184	Olfr283	Amniota	ENSMUSG00000024866	Acy3	Teleostomi
ENSMUSG00000074129	Rpl13a	NotFound	ENSMUSG00000034602	Mon2	Eukaryota
ENSMUSG00000045395	Olfr1499	Eutheria	ENSMUSG00000094796	BC147527	Eutheria
ENSMUSG00000043331	Olfr975	Amniota	ENSMUSG00000022843	Clcn2	NotFound
ENSMUSG00000034105	Tldc1	Eukaryota	ENSMUSG00000059663	4930524N10Rik	Eutheria
ENSMUSG00000036768	Kif15	Eukaryota	ENSMUSG00000032191	Bcl2l10	Teleostomi
ENSMUSG00000052698	Tln2	NotFound	ENSMUSG00000067713	Prkag1	Eukaryota
ENSMUSG00000030546	Plin1	Amniota	ENSMUSG00000027863	Cd2	Amniota
ENSMUSG00000060112	Olfr60	Amniota	ENSMUSG00000022971	Ifnar2	NotFound
ENSMUSG00000059327	Eda	NotFound	ENSMUSG00000020340	Cyfip2	Eukaryota
ENSMUSG00000024242	Map4k3	NotFound	ENSMUSG00000018599	Mief2	Teleostomi
ENSMUSG00000047352	Olfr976	Amniota	ENSMUSG00000095839	Olfr965	Eutheria
ENSMUSG00000039481	Nrtn	Amniota	ENSMUSG00000021679	S100z	Teleostomi
ENSMUSG00000054863	Fam19a5	Teleostomi	ENSMUSG00000093445	Lrch4	Opisthokonta
ENSMUSG00000039057	Myo16	NotFound	ENSMUSG00000019852	Arfgef3	Opisthokonta
ENSMUSG00000031986	Sprtn	Amniota	ENSMUSG00000012443	Kif11	Eukaryota
ENSMUSG00000039194	Rlbp1	Eukaryota	ENSMUSG00000044985	Olfr124	Amniota
ENSMUSG00000025224	Gbf1	Eukaryota	ENSMUSG00000026289	Atg16l1	NotFound
ENSMUSG00000082639	Gm2012	Amniota	ENSMUSG00000095992	Krtap22-2	NotFound
ENSMUSG00000045013	Olfr711	Amniota	ENSMUSG00000031148	Gpkow	Eukaryota
ENSMUSG00000000346	Dazap2	Teleostomi	ENSMUSG00000023169	Slc38a1	Eukaryota
ENSMUSG00000051235	2001-01-01	Eukaryota	ENSMUSG00000051493	Olfr974	Eutheria
ENSMUSG00000095540	Esp4	NotFound	ENSMUSG00000034820	Cpsf7	Opisthokonta
ENSMUSG00000039879	Heca	Opisthokonta	ENSMUSG00000032098	Treh	<Eukaryota
ENSMUSG00000032050	Rdx	NotFound	ENSMUSG00000006651	Aplp1	Opisthokonta
ENSMUSG00000042200	Cdrt4	Eutheria	ENSMUSG00000093938	Evi2b	Eutheria
ENSMUSG00000056078	Lipm	Eukaryota	ENSMUSG00000033618	Map3k13	Teleostomi
ENSMUSG00000019851	Perp	Teleostomi	ENSMUSG00000022441	Efcab6	Teleostomi
ENSMUSG00000024855	Pacs1	Opisthokonta	ENSMUSG00000021559	Dapk1	NotFound
ENSMUSG00000005370	Msh6	NotFound	ENSMUSG00000041936	Agrn	Teleostomi
ENSMUSG00000028017	Egf	NotFound	ENSMUSG00000057615	Ldoc1	Eutheria
ENSMUSG00000047794	Olfr685	Amniota	ENSMUSG00000041538	H2-Ob	Teleostomi
ENSMUSG00000049295	Zfp219	Teleostomi	ENSMUSG00000023333	Gcm1	Teleostomi
ENSMUSG00000044205	Olfr983	Eutheria	ENSMUSG00000027698	Nceh1	Eukaryota
ENSMUSG00000034472	Rasd2	NotFound	ENSMUSG00000039615	Stub1	Eukaryota
ENSMUSG00000029410	Ppef2	Eukaryota	ENSMUSG00000009733	Tfcp2	Opisthokonta
ENSMUSG00000002325	Irf9	Teleostomi	ENSMUSG00000001948	Spa17	Eutheria
ENSMUSG00000049806	Olfr466	Amniota	ENSMUSG00000045521	Tssk2	Eukaryota
ENSMUSG00000028011	Tdo2	Eukaryota	ENSMUSG00000048904	Neurog1	Amniota
ENSMUSG00000020566	Atp6v1c2	Eukaryota	ENSMUSG00000035596	Mboat7	Eukaryota
ENSMUSG00000044857	Lemd2	Amniota	ENSMUSG00000026047	Kdelc1	Eukaryota
ENSMUSG00000022780	Mfi2	Opisthokonta	ENSMUSG00000025383	Il23a	Eutheria
ENSMUSG00000035653	Lrfn5	NotFound	ENSMUSG00000054200	Ffar4	Opisthokonta
ENSMUSG00000051490	Foxd4	Eutheria	ENSMUSG00000052496	Pkdrej	NotFound
ENSMUSG00000052212	Cd177	Eutheria	ENSMUSG00000059256	Gzmd	Teleostomi
ENSMUSG00000047844	Bex4	Eutheria	ENSMUSG00000025090	Ccdc172	Teleostomi
ENSMUSG00000027746	Ufm1	Eukaryota	ENSMUSG00000035382	Pcsk7	NotFound
ENSMUSG00000044453	Ffar1	Teleostomi	ENSMUSG00000105096	Gbp10	NotFound
ENSMUSG00000023999	Kif6	NotFound	ENSMUSG00000026035	Ppil3	<Eukaryota
ENSMUSG00000048281	Dleu7	Amniota	ENSMUSG00000031447	Lamp1	Teleostomi
ENSMUSG00000043972	Opn5	Opisthokonta	ENSMUSG00000061603	Akap6	NotFound
ENSMUSG00000041915	Ammecr1l	Eukaryota	ENSMUSG00000042797	Aqp11	Opisthokonta
ENSMUSG00000037126	Psd	Amniota	ENSMUSG00000047562	Mmp10	Eukaryota
ENSMUSG00000050473	Slc35d3	Eukaryota	ENSMUSG00000013236	Ptprs	Opisthokonta
ENSMUSG00000031241	Tbx22	Teleostomi	ENSMUSG00000021596	Mctp1	NotFound
ENSMUSG00000037661	Gpr160	Teleostomi	ENSMUSG00000091530	Cldn20	Teleostomi
ENSMUSG00000095930	Nim1k	Eukaryota	ENSMUSG00000035109	Shc4	Opisthokonta
ENSMUSG00000030972	Acsm5	<Eukaryota	ENSMUSG00000074397	Foxr1	NotFound
ENSMUSG00000072419	Dppa2	Eutheria	ENSMUSG00000031762	Mt2	NotFound
ENSMUSG00000025227	Tmem180	NotFound	ENSMUSG00000044824	Olfr545	Teleostomi
ENSMUSG00000012017	Scarf2	Amniota	ENSMUSG00000093930	Hmgcs1	Eukaryota
ENSMUSG00000031799	Tpm4	Eukaryota	ENSMUSG00000078317	F8a	NotFound
ENSMUSG00000024992	Pde6c	Opisthokonta	ENSMUSG00000053205	Styx	Eukaryota
ENSMUSG00000024812	Tjp2	Opisthokonta	ENSMUSG00000055319	Sec23ip	NotFound
ENSMUSG00000049728	Zfp668	Teleostomi	ENSMUSG00000022992	Kansl2	Opisthokonta
ENSMUSG00000031221	Igbp1	Eukaryota	ENSMUSG00000048469	Olfr564	Amniota
ENSMUSG00000022554	Hgh1	Eukaryota	ENSMUSG00000025899	Alkbh8	Eukaryota
ENSMUSG00000031708	Tecr	Eukaryota	ENSMUSG00000107554	C1s2	NotFound
ENSMUSG00000052595	A1cf	NotFound	ENSMUSG00000021846	Peli2	Opisthokonta
ENSMUSG00000020656	Grhl1	Opisthokonta	ENSMUSG00000078452	Raet1d	NotFound
ENSMUSG00000026229	Psmd1	Eukaryota	ENSMUSG00000018930	Ccl4	Teleostomi
ENSMUSG00000049038	Mterf2	Eukaryota	ENSMUSG00000061130	Ppm1b	Eukaryota
ENSMUSG00000057270	Olfr1501	Amniota	ENSMUSG00000066828	Vmn2r37	Eutheria
ENSMUSG00000033029	1700088E04Rik	Opisthokonta	ENSMUSG00000010601	Apol7a	Eutheria
ENSMUSG00000025907	Rb1cc1	NotFound	ENSMUSG00000042842	Serpinb6b	Opisthokonta
ENSMUSG00000063382	Bcl9l	Teleostomi	ENSMUSG00000094637	Vmn1r204	Eutheria
ENSMUSG00000056656	Apol8	NotFound	ENSMUSG00000108061	Olfr790	NotFound
ENSMUSG00000021010	Npas3	NotFound	ENSMUSG00000051802	Krtap19-5	NotFound
ENSMUSG00000021301	Hecw1	NotFound	ENSMUSG00000050876	Spata31d1a	Eutheria
ENSMUSG00000021313	Ryr2	Opisthokonta	ENSMUSG00000064262	Gimap8	Teleostomi
ENSMUSG00000056883	Olfr533	Amniota	ENSMUSG00000107670	Olfr809	NotFound
ENSMUSG00000023913	Pla2g7	Opisthokonta	ENSMUSG00000078511	Pramef25	Teleostomi
ENSMUSG00000078657	Crnn	Amniota	ENSMUSG00000025240	Sacm1l	Eukaryota
ENSMUSG00000000384	Tbrg4	Opisthokonta	ENSMUSG00000054894	Atp5s	Opisthokonta
ENSMUSG00000032777	Gtf3c1	Opisthokonta	ENSMUSG00000021133	Susd6	Teleostomi
ENSMUSG00000024878	Cbwd1	<Eukaryota	ENSMUSG00000035258	Abi3bp	Opisthokonta
ENSMUSG00000048425	Olfr686	Amniota	ENSMUSG00000107444	Olfr1396	NotFound
ENSMUSG00000024754	Tmem2	Eukaryota	ENSMUSG00000021456	Fbp2	<Eukaryota
ENSMUSG00000005649	Cabp5	Eukaryota	ENSMUSG00000049858	Suox	Eukaryota
ENSMUSG00000045664	Cdc42ep2	Teleostomi	ENSMUSG00000021552	Gkap1	Eukaryota
ENSMUSG00000045236	Krtap5-4	NotFound	ENSMUSG00000015214	Mtmr1	Eukaryota
ENSMUSG00000002324	Rec8	Teleostomi	ENSMUSG00000094762	Gm10670	NotFound
ENSMUSG00000036951	C130079G13Rik	Eukaryota	ENSMUSG00000078897	Gm4724	Amniota
ENSMUSG00000036502	Tmem255a	Teleostomi	ENSMUSG00000073967	Olfr557	Amniota
ENSMUSG00000020265	Sumo3	Eukaryota	ENSMUSG00000024987	Cyp26a1	Eukaryota
ENSMUSG00000021686	Ap3b1	NotFound	ENSMUSG00000029036	Atad3a	Eukaryota
ENSMUSG00000060176	Kif27	Eukaryota	ENSMUSG00000070354	Gm21975	Eutheria
ENSMUSG00000042737	Dpm3	Eukaryota	ENSMUSG00000031603	Fgf20	Opisthokonta
ENSMUSG00000044322	Dsc1	NotFound	ENSMUSG00000002500	Rpl3l	NotFound
ENSMUSG00000032513	Gorasp1	Opisthokonta	ENSMUSG00000091337	Eid1	NotFound
ENSMUSG00000057367	Birc2	Opisthokonta	ENSMUSG00000103565	Sgsm3	NotFound
ENSMUSG00000025381	Cnpy2	Eukaryota	ENSMUSG00000079177	Fam228a	Eutheria
ENSMUSG00000056600	Olfr90	Eutheria	ENSMUSG00000032105	Pdzd3	Teleostomi
ENSMUSG00000036110	Slc17a2	<Eukaryota	ENSMUSG00000096549	Prickle4	Opisthokonta
ENSMUSG00000004730	Adgre1	Opisthokonta	ENSMUSG00000021440	Cts7	Eukaryota
ENSMUSG00000004285	Atp6v1f	Eukaryota	ENSMUSG00000037664	Cdkn1c	NotFound
ENSMUSG00000035179	Ppp1r32	Eutheria	ENSMUSG00000062115	Rai1	NotFound
ENSMUSG00000053536	Cstf2t	Teleostomi	ENSMUSG00000007591	Tssk4	Eukaryota
ENSMUSG00000024292	Cyp4f14	Eukaryota	ENSMUSG00000001962	Fam50a	Eukaryota
ENSMUSG00000036658	Olfr11	Eutheria	ENSMUSG00000006567	Atp7b	NotFound
ENSMUSG00000048371	Pdp2	NotFound	ENSMUSG00000101591	Olfr1359	Amniota
ENSMUSG00000093942	Olfr46	Amniota	ENSMUSG00000024841	Eif1ad	Eukaryota
ENSMUSG00000028188	Spata1	Amniota	ENSMUSG00000037710	Cisd1	Eukaryota
ENSMUSG00000038286	Bphl	Eukaryota	ENSMUSG00000030609	Aen	NotFound
ENSMUSG00000020818	Mfsd11	Eukaryota	ENSMUSG00000052852	Reep1	Eukaryota
ENSMUSG00000044912	Syt16	Opisthokonta	ENSMUSG00000032434	Cmtm6	Teleostomi
ENSMUSG00000078611	Gm5901	Eutheria	ENSMUSG00000057531	Dtnbp1	Opisthokonta
ENSMUSG00000079012	Serpina3m	Opisthokonta	ENSMUSG00000046312	AI464131	NotFound
ENSMUSG00000020321	Mdh1	<Eukaryota	ENSMUSG00000059114	Lrrc74a	Eukaryota
ENSMUSG00000071165	Gm6040	NotFound	ENSMUSG00000033712	Ccar2	Teleostomi
ENSMUSG00000044147	Arf6	Eukaryota	ENSMUSG00000002668	Dennd1c	Opisthokonta
ENSMUSG00000090794	Vmn1r60	Eutheria	ENSMUSG00000051098	Mblac2	NotFound
ENSMUSG00000024420	Zfp521	Opisthokonta	ENSMUSG00000058030	Vmn1r237	Teleostomi
ENSMUSG00000035121	Neil2	NotFound	ENSMUSG00000018398	Sep-08	Opisthokonta
ENSMUSG00000034024	Cct2	Eukaryota	ENSMUSG00000038973	Cldnd2	Eutheria
ENSMUSG00000061755	Bod1l	NotFound	ENSMUSG00000027443	Cst12	Amniota
ENSMUSG00000041124	Msantd4	Amniota	ENSMUSG00000059891	Tsks	NotFound
ENSMUSG00000025894	Aasdhppt	Eukaryota	ENSMUSG00000053617	Sh3pxd2a	NotFound
ENSMUSG00000020948	Klhl28	Opisthokonta	ENSMUSG00000038246	Fam50b	Eukaryota
ENSMUSG00000071862	Lrrtm2	Opisthokonta	ENSMUSG00000008874	Clec3a	NotFound
ENSMUSG00000021275	Tecpr2	Teleostomi	ENSMUSG00000074220	Zfp382	Eutheria
ENSMUSG00000028443	Nudt2	Eukaryota	ENSMUSG00000033409	Syce1l	Eutheria
ENSMUSG00000002769	Gnmt	Opisthokonta	ENSMUSG00000022098	Bmp1	NotFound
ENSMUSG00000074166	AW146154	Eutheria	ENSMUSG00000043059	Zfp513	NotFound
ENSMUSG00000022111	Uchl3	Eukaryota	ENSMUSG00000051864	Tbc1d22a	Eukaryota
ENSMUSG00000031504	Rab20	Eukaryota	ENSMUSG00000046718	Bst2	Eutheria
ENSMUSG00000038602	Slc35f1	Eukaryota	ENSMUSG00000029553	Tfec	Teleostomi
ENSMUSG00000010095	Slc3a2	Opisthokonta	ENSMUSG00000036123	Slc9a3	NotFound
ENSMUSG00000054753	AU018091	<Eukaryota	ENSMUSG00000022779	Top3b	<Eukaryota
ENSMUSG00000025202	Scd3	Eukaryota	ENSMUSG00000103888	Dst	NotFound
ENSMUSG00000046474	Krtap4-16	Eutheria	ENSMUSG00000005054	Cstb	Eukaryota
ENSMUSG00000030669	Calca	Teleostomi	ENSMUSG00000058325	Dock1	Eukaryota
ENSMUSG00000035367	Rmi1	Teleostomi	ENSMUSG00000075419	Dolk	Eukaryota
ENSMUSG00000025197	Cyp2c44	NotFound	ENSMUSG00000074874	Ctla2b	Opisthokonta
ENSMUSG00000030823	9130019O22Rik	NotFound	ENSMUSG00000108273	Zfand4	NotFound
ENSMUSG00000024395	Lims2	Eukaryota	ENSMUSG00000045930	Clec14a	Teleostomi
ENSMUSG00000040541	Tmem225	Eutheria	ENSMUSG00000019837	Gtf3c6	NotFound
ENSMUSG00000066537	Vmn2r57	Eutheria	ENSMUSG00000037887	Dusp8	NotFound
ENSMUSG00000032937	Fshr	Opisthokonta	ENSMUSG00000033834	Tpbpa	NotFound
ENSMUSG00000031681	Smad1	NotFound	ENSMUSG00000020191	4930415F15Rik	NotFound
ENSMUSG00000060715	1700019A02Rik	NotFound	ENSMUSG00000033006	Sox10	NotFound
ENSMUSG00000024059	Clip4	Amniota	ENSMUSG00000035164	Zc3h12c	NotFound
ENSMUSG00000021758	Ddx4	<Eukaryota	ENSMUSG00000039131	Gipc2	Opisthokonta
ENSMUSG00000042256	Ptchd4	Opisthokonta	ENSMUSG00000010660	Plcd1	NotFound
ENSMUSG00000024774	Ankrd22	Eukaryota	ENSMUSG00000027876	Reg4	Opisthokonta
ENSMUSG00000051716	Apon	NotFound	ENSMUSG00000041399	1700013G24Rik	NotFound
ENSMUSG00000078512	Pramef6	Teleostomi	ENSMUSG00000034424	Gcsh	NotFound
ENSMUSG00000021448	Shc3	NotFound	ENSMUSG00000001827	Folr1	Teleostomi
ENSMUSG00000035451	Foxa1	Teleostomi	ENSMUSG00000022751	Nit2	<Eukaryota
ENSMUSG00000024803	Ankrd1	<Eukaryota	ENSMUSG00000032217	Rnf111	Teleostomi
ENSMUSG00000066705	Fxyd6	Teleostomi	ENSMUSG00000024081	Cebpz	Eukaryota
ENSMUSG00000009248	Ascl2	Amniota	ENSMUSG00000021514	Zfp369	NotFound
ENSMUSG00000020647	Ncoa1	Teleostomi	ENSMUSG00000033765	Calm4	Eukaryota
ENSMUSG00000024866	Acy3	Teleostomi	ENSMUSG00000019861	Gopc	Opisthokonta
ENSMUSG00000013155	Enkd1	Teleostomi	ENSMUSG00000038412	Higd1a	Opisthokonta
ENSMUSG00000034602	Mon2	Eukaryota	ENSMUSG00000046971	Pla2g4f	NotFound
ENSMUSG00000094796	BC147527	Eutheria	ENSMUSG00000015971	Actr8	Eukaryota
ENSMUSG00000022843	Clcn2	NotFound	ENSMUSG00000067771	Gm14685	NotFound
ENSMUSG00000059663	4930524N10Rik	Eutheria	ENSMUSG00000021483	Cdk20	Eukaryota
ENSMUSG00000032191	Bcl2l10	Teleostomi	ENSMUSG00000074872	Ctxn2	Teleostomi
ENSMUSG00000067713	Prkag1	Eukaryota	ENSMUSG00000043310	Olfr571	Amniota
ENSMUSG00000020988	L2hgdh	<Eukaryota	ENSMUSG00000085793	Lin52	Opisthokonta
ENSMUSG00000027863	Cd2	Amniota	ENSMUSG00000030303	Far2	Eukaryota
ENSMUSG00000022971	Ifnar2	NotFound	ENSMUSG00000071647	Eml3	Opisthokonta
ENSMUSG00000020340	Cyfip2	Eukaryota	ENSMUSG00000022519	Srl	Teleostomi
ENSMUSG00000018599	Mief2	Teleostomi	ENSMUSG00000003282	Plag1	NotFound
ENSMUSG00000057069	Ero1lb	Eukaryota	ENSMUSG00000067225	Cyp2c54	Teleostomi
ENSMUSG00000095839	Olfr965	Eutheria	ENSMUSG00000024526	Cidea	NotFound
ENSMUSG00000021679	S100z	Teleostomi	ENSMUSG00000050366	Olfr524	Amniota
ENSMUSG00000093445	Lrch4	Opisthokonta	ENSMUSG00000033953	Ppp3r1	Eukaryota
ENSMUSG00000019852	Arfgef3	Opisthokonta	ENSMUSG00000056073	Grik2	Eukaryota
ENSMUSG00000012443	Kif11	Eukaryota	ENSMUSG00000073897	Olfr17	Amniota
ENSMUSG00000020457	Drg1	Eukaryota	ENSMUSG00000014776	Nol3	Eutheria
ENSMUSG00000030652	Coq7	Eukaryota	ENSMUSG00000002688	Prkd1	NotFound
ENSMUSG00000044985	Olfr124	Amniota	ENSMUSG00000069717	Gm11568	NotFound
ENSMUSG00000026289	Atg16l1	NotFound	ENSMUSG00000090173	Fbxw10	Teleostomi
ENSMUSG00000095992	Krtap22-2	NotFound	ENSMUSG00000024601	Isoc1	Eukaryota
ENSMUSG00000031148	Gpkow	Eukaryota	ENSMUSG00000039128	Cdc123	Eukaryota
ENSMUSG00000023169	Slc38a1	Eukaryota	ENSMUSG00000032388	Spg21	Eukaryota
ENSMUSG00000051493	Olfr974	Eutheria	ENSMUSG00000033610	Pank1	Eukaryota
ENSMUSG00000034820	Cpsf7	Opisthokonta	ENSMUSG00000027442	Cst8	Teleostomi
ENSMUSG00000032098	Treh	<Eukaryota	ENSMUSG00000012429	Mplkip	Amniota
ENSMUSG00000006651	Aplp1	Opisthokonta	ENSMUSG00000041986	Elmod1	Eukaryota
ENSMUSG00000093938	Evi2b	Eutheria	ENSMUSG00000021495	Fam193b	Teleostomi
ENSMUSG00000033618	Map3k13	Teleostomi	ENSMUSG00000034731	Dgkh	Opisthokonta
ENSMUSG00000022441	Efcab6	Teleostomi	ENSMUSG00000060147	Serpinb6a	Opisthokonta
ENSMUSG00000021559	Dapk1	NotFound	ENSMUSG00000094682	Gm6902	Eukaryota
ENSMUSG00000041936	Agrn	Teleostomi	ENSMUSG00000024116	Prss21	Opisthokonta
ENSMUSG00000057615	Ldoc1	Eutheria	ENSMUSG00000011382	Dhdh	<Eukaryota
ENSMUSG00000041538	H2-Ob	Teleostomi	ENSMUSG00000021127	Zfp36l1	Teleostomi
ENSMUSG00000023333	Gcm1	Teleostomi	ENSMUSG00000055065	Ddx17	<Eukaryota
ENSMUSG00000021556	Golm1	NotFound	ENSMUSG00000050394	Armcx6	Teleostomi
ENSMUSG00000027698	Nceh1	Eukaryota	ENSMUSG00000036924	Cst13	Teleostomi
ENSMUSG00000021282	Eif5	Eukaryota	ENSMUSG00000074657	Kif5a	Eukaryota
ENSMUSG00000039615	Stub1	Eukaryota	ENSMUSG00000021977	1700129C05Rik	NotFound
ENSMUSG00000009733	Tfcp2	Opisthokonta	ENSMUSG00000034525	Ice1	Eutheria
ENSMUSG00000001948	Spa17	Eutheria	ENSMUSG00000020664	Dld	<Eukaryota
ENSMUSG00000045521	Tssk2	Eukaryota	ENSMUSG00000057982	Zfp809	Eutheria
ENSMUSG00000106744	Riok2	NotFound	ENSMUSG00000032399	Rpl4	Eukaryota
ENSMUSG00000048904	Neurog1	Amniota	ENSMUSG00000066122	Olfr45	Amniota
ENSMUSG00000035596	Mboat7	Eukaryota	ENSMUSG00000090862	Rps13	Eukaryota
ENSMUSG00000037206	Islr	Opisthokonta	ENSMUSG00000059495	Arhgef12	NotFound
ENSMUSG00000051965	Nanos2	NotFound	ENSMUSG00000041491	Cep78	Teleostomi
ENSMUSG00000026047	Kdelc1	Eukaryota	ENSMUSG00000032481	Smarcc1	Opisthokonta
ENSMUSG00000025383	Il23a	Eutheria	ENSMUSG00000045912	C2cd4c	Teleostomi
ENSMUSG00000054200	Ffar4	Opisthokonta	ENSMUSG00000027445	Cst9	Amniota
ENSMUSG00000052496	Pkdrej	NotFound	ENSMUSG00000025209	Peo1	Eukaryota
ENSMUSG00000059256	Gzmd	Teleostomi	ENSMUSG00000023791	Pigx	NotFound
ENSMUSG00000025090	Ccdc172	Teleostomi	ENSMUSG00000066366	Serpina1a	Opisthokonta
ENSMUSG00000031881	Cdh16	Teleostomi	ENSMUSG00000012520	Phox2b	Teleostomi
ENSMUSG00000035382	Pcsk7	NotFound	ENSMUSG00000035804	Ins1	Teleostomi
ENSMUSG00000105096	Gbp10	NotFound	ENSMUSG00000073418	C4b	NotFound
ENSMUSG00000046846	Spesp1	Eutheria	ENSMUSG00000025794	Rpl14	Eukaryota
ENSMUSG00000094313	Vmn1r61	Eutheria	ENSMUSG00000019726	Lyst	NotFound
ENSMUSG00000040560	Wdr7	NotFound	ENSMUSG00000059288	Cdyl	Teleostomi
ENSMUSG00000026035	Ppil3	<Eukaryota	ENSMUSG00000025218	Poll	Eukaryota
ENSMUSG00000031447	Lamp1	Teleostomi	ENSMUSG00000057446	Cts8	Eukaryota
ENSMUSG00000061603	Akap6	NotFound	ENSMUSG00000020074	Ccar1	Opisthokonta
ENSMUSG00000042797	Aqp11	Opisthokonta	ENSMUSG00000009894	Snap47	Teleostomi
ENSMUSG00000047562	Mmp10	Eukaryota	ENSMUSG00000096409	Olfr890	Eutheria
ENSMUSG00000013236	Ptprs	Opisthokonta	ENSMUSG00000022833	Ccdc14	Amniota
ENSMUSG00000021596	Mctp1	NotFound	ENSMUSG00000019942	Cdk1	Eukaryota
ENSMUSG00000091530	Cldn20	Teleostomi	ENSMUSG00000094905	Vmn1r155	Eutheria
ENSMUSG00000035109	Shc4	Opisthokonta	ENSMUSG00000047141	Zfp654	Teleostomi
ENSMUSG00000074397	Foxr1	NotFound	ENSMUSG00000022526	Zfp251	Amniota
ENSMUSG00000031891	Hsd11b2	<Eukaryota	ENSMUSG00000094422	Olfr205	NotFound
ENSMUSG00000034387	Ssu2	Opisthokonta	ENSMUSG00000059106	Olfr961	Amniota
ENSMUSG00000031762	Mt2	NotFound	ENSMUSG00000073079	Srp54a	<Eukaryota
ENSMUSG00000044824	Olfr545	Teleostomi	ENSMUSG00000033933	Vhl	Teleostomi
ENSMUSG00000093930	Hmgcs1	Eukaryota	ENSMUSG00000032340	Neo1	NotFound
ENSMUSG00000078317	F8a	NotFound	ENSMUSG00000037225	Fgf2	Opisthokonta
ENSMUSG00000053205	Styx	Eukaryota	ENSMUSG00000021928	Ebpl	Eukaryota
ENSMUSG00000055319	Sec23ip	NotFound	ENSMUSG00000037957	Wdr20	Eukaryota
ENSMUSG00000022992	Kansl2	Opisthokonta	ENSMUSG00000033278	Ptprm	NotFound
ENSMUSG00000048469	Olfr564	Amniota	ENSMUSG00000063590	Slc22a28	Eukaryota
ENSMUSG00000025899	Alkbh8	Eukaryota	ENSMUSG00000056144	Trim34a	NotFound
ENSMUSG00000107554	C1s2	NotFound	ENSMUSG00000032087	Dscaml1	NotFound
ENSMUSG00000021846	Peli2	Opisthokonta	ENSMUSG00000024661	Fth1	Eukaryota
ENSMUSG00000078452	Raet1d	NotFound	ENSMUSG00000032254	Kif23	NotFound
ENSMUSG00000018930	Ccl4	Teleostomi	ENSMUSG00000100296	Vmn1r205	Eutheria
ENSMUSG00000061130	Ppm1b	Eukaryota	ENSMUSG00000021986	Amer2	Teleostomi
ENSMUSG00000066828	Vmn2r37	Eutheria	ENSMUSG00000046229	Scand1	Eutheria
ENSMUSG00000071650	Ganab	NotFound	ENSMUSG00000047631	Apof	Eutheria
ENSMUSG00000010601	Apol7a	Eutheria	ENSMUSG00000027446	9230104L09Rik	Eutheria
ENSMUSG00000042842	Serpinb6b	Opisthokonta	ENSMUSG00000035678	Tnfsf9	Eutheria
ENSMUSG00000094637	Vmn1r204	Eutheria	ENSMUSG00000001229	Dpp9	Eukaryota
ENSMUSG00000108061	Olfr790	NotFound	ENSMUSG00000035093	Secisbp2l	Amniota
ENSMUSG00000051802	Krtap19-5	NotFound	ENSMUSG00000034139	Serpini2	Opisthokonta
ENSMUSG00000050876	Spata31d1a	Eutheria	ENSMUSG00000090115	Usp49	Eukaryota
ENSMUSG00000064262	Gimap8	Teleostomi	ENSMUSG00000030649	Anapc15	Teleostomi
ENSMUSG00000107670	Olfr809	NotFound	ENSMUSG00000063047	Zfp780b	Teleostomi
ENSMUSG00000078511	Pramef25	Teleostomi	ENSMUSG00000007682	Dio2	Eukaryota
ENSMUSG00000025240	Sacm1l	Eukaryota	ENSMUSG00000034833	Tespa1	Amniota
ENSMUSG00000014747	Ankrd53	NotFound	ENSMUSG00000037536	Fbxo34	Teleostomi
ENSMUSG00000054894	Atp5s	Opisthokonta	ENSMUSG00000037995	Igsf9	Opisthokonta
ENSMUSG00000021133	Susd6	Teleostomi	ENSMUSG00000055679	Ctsr	Eukaryota
ENSMUSG00000035258	Abi3bp	Opisthokonta	ENSMUSG00000071562	Stfa1	Eukaryota
ENSMUSG00000107444	Olfr1396	NotFound	ENSMUSG00000095706	Olfr209	Amniota
ENSMUSG00000021456	Fbp2	<Eukaryota	ENSMUSG00000041624	Gucy1a2	NotFound
ENSMUSG00000049858	Suox	Eukaryota	ENSMUSG00000052234	Epx	NotFound
ENSMUSG00000032085	Tagln	Eukaryota	ENSMUSG00000021076	Actr10	NotFound
ENSMUSG00000021552	Gkap1	Eukaryota	ENSMUSG00000045435	Tmem60	Teleostomi
ENSMUSG00000015214	Mtmr1	Eukaryota	ENSMUSG00000033991	Ttc37	Eukaryota
ENSMUSG00000094762	Gm10670	NotFound	ENSMUSG00000022551	Cyc1	Eukaryota
ENSMUSG00000078897	Gm4724	Amniota	ENSMUSG00000074001	Klhl40	Opisthokonta
ENSMUSG00000071047	Ces1a	Eukaryota	ENSMUSG00000079144	A130010J15Rik	NotFound
ENSMUSG00000073967	Olfr557	Amniota	ENSMUSG00000037029	Zfp146	Eutheria
ENSMUSG00000024987	Cyp26a1	Eukaryota	ENSMUSG00000046272	Olfr1444	Amniota
ENSMUSG00000029036	Atad3a	Eukaryota	ENSMUSG00000032094	Cd3d	Amniota
ENSMUSG00000006219	Fblim1	NotFound	ENSMUSG00000047003	Zfp41	Amniota
ENSMUSG00000070354	Gm21975	Eutheria	ENSMUSG00000072941	Sod3	Eukaryota
ENSMUSG00000031603	Fgf20	Opisthokonta	ENSMUSG00000019907	Ppp1r12a	Teleostomi
ENSMUSG00000010142	Tnfrsf13b	Amniota	ENSMUSG00000073680	Tmem88b	Eutheria
ENSMUSG00000002500	Rpl3l	NotFound	ENSMUSG00000015968	Cacna1d	NotFound
ENSMUSG00000091337	Eid1	NotFound	ENSMUSG00000002660	Clpp	<Eukaryota
ENSMUSG00000103565	Sgsm3	NotFound	ENSMUSG00000047875	Gpr157	Teleostomi
ENSMUSG00000079177	Fam228a	Eutheria	ENSMUSG00000030579	Tyrobp	Teleostomi
ENSMUSG00000032105	Pdzd3	Teleostomi	ENSMUSG00000005312	Ubqln1	Eukaryota
ENSMUSG00000096549	Prickle4	Opisthokonta	ENSMUSG00000033629	Hacd3	Eukaryota
ENSMUSG00000021440	Cts7	Eukaryota	ENSMUSG00000072720	Myo18b	Eukaryota
ENSMUSG00000037664	Cdkn1c	NotFound	ENSMUSG00000066899	Olfr870	Eutheria
ENSMUSG00000021271	Zfp839	Eutheria	ENSMUSG00000033717	Adra2a	Opisthokonta
ENSMUSG00000025357	Dgka	Eukaryota	ENSMUSG00000054008	Ndst1	Opisthokonta
ENSMUSG00000062115	Rai1	NotFound	ENSMUSG00000059108	Ifitm6	Teleostomi
ENSMUSG00000007591	Tssk4	Eukaryota	ENSMUSG00000021939	Ctsb	Eukaryota
ENSMUSG00000001962	Fam50a	Eukaryota	ENSMUSG00000031729	Ist1	Opisthokonta
ENSMUSG00000006567	Atp7b	NotFound	ENSMUSG00000078484	Klhl17	Opisthokonta
ENSMUSG00000098598	Pou6f1	Opisthokonta	ENSMUSG00000047832	Cdca4	Teleostomi
ENSMUSG00000101591	Olfr1359	Amniota	ENSMUSG00000008668	Rps18	Eukaryota
ENSMUSG00000024841	Eif1ad	Eukaryota	ENSMUSG00000041837	Pdcd7	NotFound
ENSMUSG00000034345	Gtf2h5	Eukaryota	ENSMUSG00000025533	Asl	<Eukaryota
ENSMUSG00000044367	Slc16a13	Opisthokonta	ENSMUSG00000055707	Klhl26	Opisthokonta
ENSMUSG00000037710	Cisd1	Eukaryota	ENSMUSG00000039304	Tnfsf10	Teleostomi
ENSMUSG00000030609	Aen	NotFound	ENSMUSG00000027447	Cst3	Teleostomi
ENSMUSG00000052852	Reep1	Eukaryota	ENSMUSG00000024989	Cep55	Eukaryota
ENSMUSG00000038086	Hspb2	NotFound	ENSMUSG00000057817	Olfr1446	Amniota
ENSMUSG00000032434	Cmtm6	Teleostomi	ENSMUSG00000034390	Cmip	Teleostomi
ENSMUSG00000057531	Dtnbp1	Opisthokonta	ENSMUSG00000008482	Rnf151	Eukaryota
ENSMUSG00000046312	AI464131	NotFound	ENSMUSG00000034127	Tspan8	Opisthokonta
ENSMUSG00000059114	Lrrc74a	Eukaryota	ENSMUSG00000021494	Ddx41	NotFound
ENSMUSG00000033712	Ccar2	Teleostomi	ENSMUSG00000038909	Kat7	Eukaryota
ENSMUSG00000002668	Dennd1c	Opisthokonta	ENSMUSG00000032387	Rbpms2	Teleostomi
ENSMUSG00000051098	Mblac2	NotFound	ENSMUSG00000038014	Fam120a	Teleostomi
ENSMUSG00000058030	Vmn1r237	Teleostomi	ENSMUSG00000095028	Sirpb1b	Teleostomi
ENSMUSG00000018398	Sep-08	Opisthokonta	ENSMUSG00000079419	Ms4a6c	NotFound
ENSMUSG00000038973	Cldnd2	Eutheria	ENSMUSG00000090951	Olfr181	NotFound
ENSMUSG00000027443	Cst12	Amniota	ENSMUSG00000032171	Pin1	<Eukaryota
ENSMUSG00000037990	Sh3rf3	Opisthokonta	ENSMUSG00000038644	Pold1	NotFound
ENSMUSG00000059891	Tsks	NotFound	ENSMUSG00000079580	Tmem217	NotFound
ENSMUSG00000053617	Sh3pxd2a	NotFound	ENSMUSG00000071713	Csf2rb	NotFound
ENSMUSG00000038246	Fam50b	Eukaryota	ENSMUSG00000025288	4933436I01Rik	NotFound
ENSMUSG00000008874	Clec3a	NotFound	ENSMUSG00000046139	Patl1	Teleostomi
ENSMUSG00000074220	Zfp382	Eutheria	ENSMUSG00000038072	Galnt11	Opisthokonta
ENSMUSG00000033409	Syce1l	Eutheria	ENSMUSG00000035354	Uvrag	Eukaryota
ENSMUSG00000022098	Bmp1	NotFound	ENSMUSG00000003970	Rpl8	<Eukaryota
ENSMUSG00000095217	Hist1h2bn	Eukaryota	ENSMUSG00000056167	Cnot10	Eukaryota
ENSMUSG00000043059	Zfp513	NotFound	ENSMUSG00000046768	Rhoj	Eukaryota
ENSMUSG00000051864	Tbc1d22a	Eukaryota	ENSMUSG00000002984	Tomm40	Eukaryota
ENSMUSG00000046718	Bst2	Eutheria	ENSMUSG00000026114	Cnga3	NotFound
ENSMUSG00000029553	Tfec	Teleostomi	ENSMUSG00000027317	Ppp1r14d	NotFound
ENSMUSG00000036123	Slc9a3	NotFound	ENSMUSG00000039367	Sec24c	NotFound
ENSMUSG00000042766	Trim46	Opisthokonta	ENSMUSG00000031562	Dctd	Eukaryota
ENSMUSG00000022779	Top3b	<Eukaryota	ENSMUSG00000031893	Tsnaxip1	Teleostomi
ENSMUSG00000103888	Dst	NotFound	ENSMUSG00000029298	Gbp9	Eukaryota
ENSMUSG00000005054	Cstb	Eukaryota	ENSMUSG00000021302	Ggps1	<Eukaryota
ENSMUSG00000058325	Dock1	Eukaryota	ENSMUSG00000041014	Nrg3	Eutheria
ENSMUSG00000075419	Dolk	Eukaryota	ENSMUSG00000062074	Wisp3	Teleostomi
ENSMUSG00000074874	Ctla2b	Opisthokonta	ENSMUSG00000033478	Fam160b1	Opisthokonta
ENSMUSG00000108273	Zfand4	NotFound	ENSMUSG00000055116	Arntl	NotFound
ENSMUSG00000045930	Clec14a	Teleostomi	ENSMUSG00000021193	Pitrm1	Eukaryota
ENSMUSG00000019837	Gtf3c6	NotFound	ENSMUSG00000003810	Mast2	Opisthokonta
ENSMUSG00000000131	Xpo6	Eukaryota	ENSMUSG00000031073	Fgf15	Teleostomi
ENSMUSG00000037887	Dusp8	NotFound	ENSMUSG00000011427	Zfp790	Teleostomi
ENSMUSG00000033834	Tpbpa	NotFound	ENSMUSG00000020899	Pfas	<Eukaryota
ENSMUSG00000020191	4930415F15Rik	NotFound	ENSMUSG00000095976	Gm5891	Eukaryota
ENSMUSG00000108136	Zfand4	NotFound	ENSMUSG00000071656	Lrrn4cl	Teleostomi
ENSMUSG00000033006	Sox10	NotFound	ENSMUSG00000025784	Clec3b	NotFound
ENSMUSG00000035164	Zc3h12c	NotFound	ENSMUSG00000021576	Pdcd6	Eukaryota
ENSMUSG00000039131	Gipc2	Opisthokonta	ENSMUSG00000028976	Slc2a5	NotFound
ENSMUSG00000010660	Plcd1	NotFound	ENSMUSG00000026154	Sdhaf4	Opisthokonta
ENSMUSG00000027876	Reg4	Opisthokonta	ENSMUSG00000038507	Parp12	NotFound
ENSMUSG00000041399	1700013G24Rik	NotFound	ENSMUSG00000038880	Mrps34	Teleostomi
ENSMUSG00000006731	B4galnt1	Teleostomi	ENSMUSG00000074870	Cts3	Eukaryota
ENSMUSG00000034424	Gcsh	NotFound	ENSMUSG00000033208	S100b	Teleostomi
ENSMUSG00000001827	Folr1	Teleostomi	ENSMUSG00000047428	Dlk2	Eukaryota
ENSMUSG00000022751	Nit2	<Eukaryota	ENSMUSG00000039478	Micu3	Eukaryota
ENSMUSG00000025496	Drd4	Opisthokonta	ENSMUSG00000024127	Prepl	<Eukaryota
ENSMUSG00000032217	Rnf111	Teleostomi	ENSMUSG00000056851	Pcbp2	Eukaryota
ENSMUSG00000024081	Cebpz	Eukaryota	ENSMUSG00000038009	Dnajc22	Opisthokonta
ENSMUSG00000078307	AI593442	Amniota	ENSMUSG00000070417	Olfr2	Amniota
ENSMUSG00000021514	Zfp369	NotFound	ENSMUSG00000018293	Pfn1	Teleostomi
ENSMUSG00000032181	Scg3	Eukaryota	ENSMUSG00000031948	Kars	<Eukaryota
ENSMUSG00000020668	Kif3c	NotFound	ENSMUSG00000002345	2310045N01Rik	NotFound
ENSMUSG00000033765	Calm4	Eukaryota	ENSMUSG00000078889	Gm14288	NotFound
ENSMUSG00000019861	Gopc	Opisthokonta	ENSMUSG00000100601	Olfr1245	Eutheria
ENSMUSG00000038412	Higd1a	Opisthokonta	ENSMUSG00000070319	Eif3g	Eukaryota
ENSMUSG00000025905	Oprk1	Opisthokonta	ENSMUSG00000072945	Ripply1	Teleostomi
ENSMUSG00000046971	Pla2g4f	NotFound	ENSMUSG00000024960	Plcb3	NotFound
ENSMUSG00000015971	Actr8	Eukaryota	ENSMUSG00000021714	Cenpk	Teleostomi
ENSMUSG00000067771	Gm14685	NotFound	ENSMUSG00000032939	Nup93	NotFound
ENSMUSG00000016319	Slc25a5	Eukaryota	ENSMUSG00000020091	Eif4ebp2	Eukaryota
ENSMUSG00000021483	Cdk20	Eukaryota	ENSMUSG00000039209	Rpl39l	Eukaryota
ENSMUSG00000031917	Nip7	Eukaryota	ENSMUSG00000071180	Smim15	Teleostomi
ENSMUSG00000074872	Ctxn2	Teleostomi	ENSMUSG00000055629	B4galnt4	Teleostomi
ENSMUSG00000043310	Olfr571	Amniota	ENSMUSG00000031728	Zfp821	NotFound
ENSMUSG00000085793	Lin52	Opisthokonta	ENSMUSG00000057174	Krtap19-9b	NotFound
ENSMUSG00000030303	Far2	Eukaryota	ENSMUSG00000047394	Odf3b	Opisthokonta
ENSMUSG00000071647	Eml3	Opisthokonta	ENSMUSG00000061315	Naca	NotFound
ENSMUSG00000022519	Srl	Teleostomi	ENSMUSG00000002835	Chaf1a	Amniota
ENSMUSG00000003282	Plag1	NotFound	ENSMUSG00000074109	Mrgprx2	NotFound
ENSMUSG00000067225	Cyp2c54	Teleostomi	ENSMUSG00000032987	Olfr281	Amniota
ENSMUSG00000024526	Cidea	NotFound	ENSMUSG00000052681	Rap1b	NotFound
ENSMUSG00000050366	Olfr524	Amniota	ENSMUSG00000054871	Tmem158	NotFound
ENSMUSG00000033953	Ppp3r1	Eukaryota	ENSMUSG00000015522	Arnt	NotFound
ENSMUSG00000056073	Grik2	Eukaryota	ENSMUSG00000020469	Myl7	Eukaryota
ENSMUSG00000073897	Olfr17	Amniota	ENSMUSG00000029066	Mrpl20	<Eukaryota
ENSMUSG00000014776	Nol3	Eutheria	ENSMUSG00000032006	Pdgfd	Teleostomi
ENSMUSG00000002688	Prkd1	NotFound	ENSMUSG00000052396	Mogat2	Eukaryota
ENSMUSG00000069717	Gm11568	NotFound	ENSMUSG00000017999	Ddx27	NotFound
ENSMUSG00000090173	Fbxw10	Teleostomi	ENSMUSG00000038546	Ranbp9	Opisthokonta
ENSMUSG00000024601	Isoc1	Eukaryota	ENSMUSG00000032324	Tspan3	Opisthokonta
ENSMUSG00000039128	Cdc123	Eukaryota	ENSMUSG00000061119	Prcp	Eukaryota
ENSMUSG00000032388	Spg21	Eukaryota	ENSMUSG00000056900	Usp13	Eukaryota
ENSMUSG00000033610	Pank1	Eukaryota	ENSMUSG00000019578	Ubxn6	Opisthokonta
ENSMUSG00000027442	Cst8	Teleostomi	ENSMUSG00000042340	Ctf1	Eutheria
ENSMUSG00000012429	Mplkip	Amniota	ENSMUSG00000030880	Polr3e	Eukaryota
ENSMUSG00000041986	Elmod1	Eukaryota	ENSMUSG00000039824	Myl6b	Eukaryota
ENSMUSG00000021495	Fam193b	Teleostomi	ENSMUSG00000062064	Slc2a7	NotFound
ENSMUSG00000034731	Dgkh	Opisthokonta	ENSMUSG00000039601	Rcan2	NotFound
ENSMUSG00000060147	Serpinb6a	Opisthokonta	ENSMUSG00000030323	Ift122	NotFound
ENSMUSG00000030980	Knop1	NotFound	ENSMUSG00000052155	Acvr2a	Eukaryota
ENSMUSG00000094682	Gm6902	Eukaryota	ENSMUSG00000091924	Vmn1r185	Eutheria
ENSMUSG00000041132	N4bp2l1	Eukaryota	ENSMUSG00000025216	Lbx1	Teleostomi
ENSMUSG00000039217	Il18	Amniota	ENSMUSG00000039395	Mreg	Teleostomi
ENSMUSG00000024116	Prss21	Opisthokonta	ENSMUSG00000021640	Naip1	NotFound
ENSMUSG00000011382	Dhdh	<Eukaryota	ENSMUSG00000032816	Igdcc4	NotFound
ENSMUSG00000021127	Zfp36l1	Teleostomi	ENSMUSG00000061972	Olfr99	Eutheria
ENSMUSG00000055065	Ddx17	<Eukaryota	ENSMUSG00000052182	Olfr849	Eutheria
ENSMUSG00000007867	Ift43	Opisthokonta	ENSMUSG00000020212	Mdm1	Teleostomi
ENSMUSG00000050394	Armcx6	Teleostomi	ENSMUSG00000057170	Prl3d1	NotFound
ENSMUSG00000036924	Cst13	Teleostomi	ENSMUSG00000095081	Gm8693	Eutheria
ENSMUSG00000074657	Kif5a	Eukaryota	ENSMUSG00000021171	Esyt2	Eukaryota
ENSMUSG00000021977	1700129C05Rik	NotFound	ENSMUSG00000074913	Gm815	NotFound
ENSMUSG00000034525	Ice1	Eutheria	ENSMUSG00000032834	Pwp2	Eukaryota
ENSMUSG00000020664	Dld	<Eukaryota	ENSMUSG00000073971	Olfr554	Amniota
ENSMUSG00000057982	Zfp809	Eutheria	ENSMUSG00000021518	Ptdss1	Eukaryota
ENSMUSG00000032399	Rpl4	Eukaryota	ENSMUSG00000018620	Mmp20	Opisthokonta
ENSMUSG00000066122	Olfr45	Amniota	ENSMUSG00000095239	Olfr497	Amniota
ENSMUSG00000090862	Rps13	Eukaryota	ENSMUSG00000030748	Il4ra	Eutheria
ENSMUSG00000055835	Zfp1	Eutheria	ENSMUSG00000095903	Olfr968	Eutheria
ENSMUSG00000059495	Arhgef12	NotFound	ENSMUSG00000078887	Gm6710	Teleostomi
ENSMUSG00000041491	Cep78	Teleostomi	ENSMUSG00000039156	Stim2	Opisthokonta
ENSMUSG00000032481	Smarcc1	Opisthokonta	ENSMUSG00000032215	Rsl24d1	Eukaryota
ENSMUSG00000045912	C2cd4c	Teleostomi	ENSMUSG00000045362	Tnfrsf26	Teleostomi
ENSMUSG00000027445	Cst9	Amniota	ENSMUSG00000028455	Stoml2	<Eukaryota
ENSMUSG00000025209	Peo1	Eukaryota	ENSMUSG00000031906	Smpd3	Teleostomi
ENSMUSG00000023791	Pigx	NotFound	ENSMUSG00000094197	Olfr474	Amniota
ENSMUSG00000066366	Serpina1a	Opisthokonta	ENSMUSG00000094449	Olfr972	Eutheria
ENSMUSG00000023284	Zfp605	NotFound	ENSMUSG00000040650	Cyp2b23	NotFound
ENSMUSG00000012520	Phox2b	Teleostomi	ENSMUSG00000008590	Htr3b	Opisthokonta
ENSMUSG00000035804	Ins1	Teleostomi	ENSMUSG00000020926	Adam11	Opisthokonta
ENSMUSG00000073418	C4b	NotFound	ENSMUSG00000039686	Zer1	Opisthokonta
ENSMUSG00000025794	Rpl14	Eukaryota	ENSMUSG00000066905	Olfr860	Eutheria
ENSMUSG00000019726	Lyst	NotFound	ENSMUSG00000019841	Rev3l	NotFound
ENSMUSG00000059288	Cdyl	Teleostomi	ENSMUSG00000052142	Rasal3	Teleostomi
ENSMUSG00000026819	Slc25a25	Eukaryota	ENSMUSG00000006134	Crkl	Opisthokonta
ENSMUSG00000025218	Poll	Eukaryota	ENSMUSG00000034111	Tmed8	Opisthokonta
ENSMUSG00000020397	Med7	Eukaryota	ENSMUSG00000016018	Skiv2l2	Eukaryota
ENSMUSG00000057446	Cts8	Eukaryota	ENSMUSG00000039384	Dusp10	NotFound
ENSMUSG00000020074	Ccar1	Opisthokonta	ENSMUSG00000044258	Ctla2a	Eukaryota
ENSMUSG00000009894	Snap47	Teleostomi	ENSMUSG00000071815	Fthl17	Eukaryota
ENSMUSG00000096409	Olfr890	Eutheria	ENSMUSG00000071648	Rom1	Teleostomi
ENSMUSG00000021253	Tgfb3	NotFound	ENSMUSG00000022462	Slc38a2	Eukaryota
ENSMUSG00000022833	Ccdc14	Amniota	ENSMUSG00000021379	Id4	Teleostomi
ENSMUSG00000019942	Cdk1	Eukaryota	ENSMUSG00000078509	Pramef17	NotFound
ENSMUSG00000094905	Vmn1r155	Eutheria	ENSMUSG00000070056	Mfhas1	Eukaryota
ENSMUSG00000047141	Zfp654	Teleostomi	ENSMUSG00000023007	Prpf40b	NotFound
ENSMUSG00000022526	Zfp251	Amniota	ENSMUSG00000055480	Zfp458	Teleostomi
ENSMUSG00000042116	Vwa1	Teleostomi	ENSMUSG00000038357	Camp	NotFound
ENSMUSG00000094422	Olfr205	NotFound	ENSMUSG00000028698	Pik3r3	Opisthokonta
ENSMUSG00000059106	Olfr961	Amniota	ENSMUSG00000036315	Znrd1	Eukaryota
ENSMUSG00000073079	Srp54a	<Eukaryota	ENSMUSG00000020064	Herc4	Eukaryota
ENSMUSG00000033933	Vhl	Teleostomi	ENSMUSG00000019467	Arhgef25	Opisthokonta
ENSMUSG00000032340	Neo1	NotFound	ENSMUSG00000070304	Scn2b	Teleostomi
ENSMUSG00000006311	Etv2	Eutheria	ENSMUSG00000038213	Tapbpl	NotFound
ENSMUSG00000037225	Fgf2	Opisthokonta	ENSMUSG00000050730	Arhgap42	Opisthokonta
ENSMUSG00000021928	Ebpl	Eukaryota	ENSMUSG00000039067	Psmd7	Eukaryota
ENSMUSG00000047686	Zcchc5	Eutheria	ENSMUSG00000066272	Olfr559	Amniota
ENSMUSG00000037957	Wdr20	Eukaryota	ENSMUSG00000031344	Gabrq	Teleostomi
ENSMUSG00000033278	Ptprm	NotFound	ENSMUSG00000063842	Olfr862	Eutheria
ENSMUSG00000063590	Slc22a28	Eukaryota	ENSMUSG00000047171	Helt	Opisthokonta
ENSMUSG00000056144	Trim34a	NotFound	ENSMUSG00000027776	Il12a	Amniota
ENSMUSG00000032087	Dscaml1	NotFound	ENSMUSG00000032228	Tcf12	NotFound
ENSMUSG00000024661	Fth1	Eukaryota	ENSMUSG00000030663	1110004F10Rik	Teleostomi
ENSMUSG00000032254	Kif23	NotFound	ENSMUSG00000056946	Olfr512	Amniota
ENSMUSG00000100296	Vmn1r205	Eutheria	ENSMUSG00000056350	Krtap13-1	Eutheria
ENSMUSG00000021986	Amer2	Teleostomi	ENSMUSG00000025504	Eps8l2	Opisthokonta
ENSMUSG00000046229	Scand1	Eutheria	ENSMUSG00000079699	Gm6592	NotFound
ENSMUSG00000047631	Apof	Eutheria	ENSMUSG00000060691	Krtap19-1	NotFound
ENSMUSG00000027446	9230104L09Rik	Eutheria	ENSMUSG00000029910	Mad2l1	Eukaryota
ENSMUSG00000035678	Tnfsf9	Eutheria	ENSMUSG00000025025	Mxi1	NotFound
ENSMUSG00000001229	Dpp9	Eukaryota	ENSMUSG00000025408	Ddit3	Eutheria
ENSMUSG00000035093	Secisbp2l	Amniota	ENSMUSG00000043855	Olfr479	Amniota
ENSMUSG00000034139	Serpini2	Opisthokonta	ENSMUSG00000028971	Cort	Amniota
ENSMUSG00000057836	Xlr3a	Teleostomi	ENSMUSG00000060469	Krtap19-3	NotFound
ENSMUSG00000060503	Olfr715	Amniota	ENSMUSG00000049612	Omg	Eukaryota
ENSMUSG00000090115	Usp49	Eukaryota	ENSMUSG00000042178	Armc5	Eutheria
ENSMUSG00000030649	Anapc15	Teleostomi	ENSMUSG00000086228	Ubap1l	NotFound
ENSMUSG00000063047	Zfp780b	Teleostomi	ENSMUSG00000025195	Dnmbp	Teleostomi
ENSMUSG00000007682	Dio2	Eukaryota	ENSMUSG00000014496	Ankrd28	Eukaryota
ENSMUSG00000034833	Tespa1	Amniota	ENSMUSG00000030695	Aldoa	Eukaryota
ENSMUSG00000037536	Fbxo34	Teleostomi	ENSMUSG00000050164	Mchr1	NotFound
ENSMUSG00000037995	Igsf9	Opisthokonta	ENSMUSG00000043557	Mdga1	Opisthokonta
ENSMUSG00000055679	Ctsr	Eukaryota	ENSMUSG00000071629	Olfr1477	Amniota
ENSMUSG00000071562	Stfa1	Eukaryota	ENSMUSG00000034664	Itga2b	NotFound
ENSMUSG00000095706	Olfr209	Amniota	ENSMUSG00000024940	Ltbp3	NotFound
ENSMUSG00000041624	Gucy1a2	NotFound	ENSMUSG00000025217	Btrc	Eukaryota
ENSMUSG00000052234	Epx	NotFound	ENSMUSG00000035078	Mtmr9	Eukaryota
ENSMUSG00000021076	Actr10	NotFound	ENSMUSG00000046841	Ckap4	Eukaryota
ENSMUSG00000045435	Tmem60	Teleostomi	ENSMUSG00000024908	Ppp6r3	Eukaryota
ENSMUSG00000033991	Ttc37	Eukaryota	ENSMUSG00000046550	Spin2c	Teleostomi
ENSMUSG00000031654	Cbln1	Teleostomi	ENSMUSG00000047822	Gm6484	Eutheria
ENSMUSG00000022551	Cyc1	Eukaryota	ENSMUSG00000046791	2410016O06Rik	Eukaryota
ENSMUSG00000074001	Klhl40	Opisthokonta	ENSMUSG00000034035	Ccdc17	Eutheria
ENSMUSG00000079144	A130010J15Rik	NotFound	ENSMUSG00000032418	Me1	NotFound
ENSMUSG00000037029	Zfp146	Eutheria	ENSMUSG00000032383	Ppib	Eukaryota
ENSMUSG00000046272	Olfr1444	Amniota	ENSMUSG00000028972	Car6	NotFound
ENSMUSG00000095105	Edaradd	NotFound	ENSMUSG00000028255	Clca1	Teleostomi
ENSMUSG00000032094	Cd3d	Amniota	ENSMUSG00000033885	Pxk	Opisthokonta
ENSMUSG00000047003	Zfp41	Amniota	ENSMUSG00000074651	Mcidas	Eutheria
ENSMUSG00000072941	Sod3	Eukaryota	ENSMUSG00000066027	Gm10436	Teleostomi
ENSMUSG00000019907	Ppp1r12a	Teleostomi	ENSMUSG00000026638	Irf6	NotFound
ENSMUSG00000073680	Tmem88b	Eutheria	ENSMUSG00000045824	Olfr574	Amniota
ENSMUSG00000015968	Cacna1d	NotFound	ENSMUSG00000040935	Padi6	Teleostomi
ENSMUSG00000002660	Clpp	<Eukaryota	ENSMUSG00000026068	Il18rap	Teleostomi
ENSMUSG00000047875	Gpr157	Teleostomi	ENSMUSG00000045052	Prlhr	NotFound
ENSMUSG00000030579	Tyrobp	Teleostomi	ENSMUSG00000047419	Cmya5	NotFound
ENSMUSG00000005312	Ubqln1	Eukaryota	ENSMUSG00000044854	1700056E22Rik	NotFound
ENSMUSG00000033629	Hacd3	Eukaryota	ENSMUSG00000060974	Olfr530	Amniota
ENSMUSG00000072720	Myo18b	Eukaryota	ENSMUSG00000039342	Ankar	Teleostomi
ENSMUSG00000022389	Tef	Opisthokonta	ENSMUSG00000070335	Krtap9-1	Eutheria
ENSMUSG00000066899	Olfr870	Eutheria	ENSMUSG00000045620	Odf3l1	Opisthokonta
ENSMUSG00000033717	Adra2a	Opisthokonta	ENSMUSG00000025855	Prkar1b	Eukaryota
ENSMUSG00000054008	Ndst1	Opisthokonta	ENSMUSG00000048933	Olfr722	Amniota
ENSMUSG00000059108	Ifitm6	Teleostomi	ENSMUSG00000079243	Xirp1	NotFound
ENSMUSG00000021939	Ctsb	Eukaryota	ENSMUSG00000051207	Mrgprd	Opisthokonta
ENSMUSG00000031729	Ist1	Opisthokonta	ENSMUSG00000022816	Fstl1	NotFound
ENSMUSG00000078484	Klhl17	Opisthokonta	ENSMUSG00000042417	Ccno	Eukaryota
ENSMUSG00000047832	Cdca4	Teleostomi	ENSMUSG00000089756	Gm8898	Eutheria
ENSMUSG00000008668	Rps18	Eukaryota	ENSMUSG00000015094	Npdc1	Teleostomi
ENSMUSG00000032500	Dclk3	Eukaryota	ENSMUSG00000021536	Adcy2	Eukaryota
ENSMUSG00000041837	Pdcd7	NotFound	ENSMUSG00000032454	Rbp2	Opisthokonta
ENSMUSG00000025533	Asl	<Eukaryota	ENSMUSG00000056629	Fkbp2	<Eukaryota
ENSMUSG00000022156	Gzme	NotFound	ENSMUSG00000024026	Glo1	<Eukaryota
ENSMUSG00000053774	Ubxn7	Eukaryota	ENSMUSG00000034738	Nostrin	Opisthokonta
ENSMUSG00000055707	Klhl26	Opisthokonta	ENSMUSG00000067878	Mtap7d3	Eutheria
ENSMUSG00000039304	Tnfsf10	Teleostomi	ENSMUSG00000024806	Mlana	Amniota
ENSMUSG00000027447	Cst3	Teleostomi	ENSMUSG00000059632	Krtap8-1	Eutheria
ENSMUSG00000024989	Cep55	Eukaryota	ENSMUSG00000034616	Ssh3	Opisthokonta
ENSMUSG00000057817	Olfr1446	Amniota	ENSMUSG00000057903	Olfr739	Amniota
ENSMUSG00000034390	Cmip	Teleostomi	ENSMUSG00000046008	Pnlip	Opisthokonta
ENSMUSG00000041912	Tdrkh	Opisthokonta	ENSMUSG00000021215	Net1	Eukaryota
ENSMUSG00000008482	Rnf151	Eukaryota	ENSMUSG00000021388	Aspn	Opisthokonta
ENSMUSG00000034127	Tspan8	Opisthokonta	ENSMUSG00000024687	Osbp	Eukaryota
ENSMUSG00000021494	Ddx41	NotFound	ENSMUSG00000021721	Htr1a	NotFound
ENSMUSG00000038909	Kat7	Eukaryota	ENSMUSG00000072919	Noxred1	Teleostomi
ENSMUSG00000062901	Klhl24	Opisthokonta	ENSMUSG00000031959	Wdr59	Opisthokonta
ENSMUSG00000032387	Rbpms2	Teleostomi	ENSMUSG00000060924	Csmd1	NotFound
ENSMUSG00000038014	Fam120a	Teleostomi	ENSMUSG00000054362	BC055111	Amniota
ENSMUSG00000095028	Sirpb1b	Teleostomi	ENSMUSG00000000711	Rab5b	Eukaryota
ENSMUSG00000039385	Cdh6	NotFound	ENSMUSG00000033590	Myo5c	NotFound
ENSMUSG00000079419	Ms4a6c	NotFound	ENSMUSG00000021585	Cast	Teleostomi
ENSMUSG00000090951	Olfr181	NotFound	ENSMUSG00000045204	Olfr835	Eutheria
ENSMUSG00000017733	Eppin	Opisthokonta	ENSMUSG00000046667	Rbm12b1	Teleostomi
ENSMUSG00000032171	Pin1	<Eukaryota	ENSMUSG00000078886	Gm2026	Amniota
ENSMUSG00000038644	Pold1	NotFound	ENSMUSG00000039835	Nhsl1	Teleostomi
ENSMUSG00000025024	Smndc1	Eukaryota	ENSMUSG00000055298	Ctsj	Eukaryota
ENSMUSG00000079580	Tmem217	NotFound	ENSMUSG00000024815	Trpd52l3	Opisthokonta
ENSMUSG00000071713	Csf2rb	NotFound	ENSMUSG00000030337	Vamp1	NotFound
ENSMUSG00000025288	4933436I01Rik	NotFound	ENSMUSG00000062580	Timm17a	Eukaryota
ENSMUSG00000046139	Patl1	Teleostomi	ENSMUSG00000042535	Gtpbp1	Eukaryota
ENSMUSG00000038072	Galnt11	Opisthokonta	ENSMUSG00000021798	Ldb3	Teleostomi
ENSMUSG00000035354	Uvrag	Eukaryota	ENSMUSG00000020105	Lrig3	Opisthokonta
ENSMUSG00000003970	Rpl8	<Eukaryota	ENSMUSG00000027560	Dok5	Teleostomi
ENSMUSG00000029359	Tesc	Eukaryota	ENSMUSG00000050917	Fgf4	NotFound
ENSMUSG00000056167	Cnot10	Eukaryota	ENSMUSG00000075528	Aarsd1	Eukaryota
ENSMUSG00000046768	Rhoj	Eukaryota	ENSMUSG00000022749	Tbc1d23	Opisthokonta
ENSMUSG00000002984	Tomm40	Eukaryota	ENSMUSG00000052221	Ppp1r36	Amniota
ENSMUSG00000026114	Cnga3	NotFound	ENSMUSG00000056858	Olfr1502	Amniota
ENSMUSG00000027317	Ppp1r14d	NotFound	ENSMUSG00000060556	Olfr1418	Amniota
ENSMUSG00000039367	Sec24c	NotFound	ENSMUSG00000036427	Gpi1	<Eukaryota
ENSMUSG00000031562	Dctd	Eukaryota	ENSMUSG00000022141	Nipbl	Opisthokonta
ENSMUSG00000031893	Tsnaxip1	Teleostomi	ENSMUSG00000021635	Rad17	Eukaryota
ENSMUSG00000029298	Gbp9	Eukaryota	ENSMUSG00000029068	Ccnl2	Eukaryota
ENSMUSG00000021302	Ggps1	<Eukaryota	ENSMUSG00000035964	Tmem59l	Teleostomi
ENSMUSG00000041014	Nrg3	Eutheria	ENSMUSG00000095363	Gm4567	Eukaryota
ENSMUSG00000062074	Wisp3	Teleostomi	ENSMUSG00000062705	Tpbpb	Eutheria
ENSMUSG00000068876	Cgn	NotFound	ENSMUSG00000022848	Dirc2	Eukaryota
ENSMUSG00000031965	Tbx20	Opisthokonta	ENSMUSG00000074852	Hpse2	Eukaryota
ENSMUSG00000033478	Fam160b1	Opisthokonta	ENSMUSG00000037419	Endod1	Amniota
ENSMUSG00000055116	Arntl	NotFound	ENSMUSG00000036636	Clcn7	Eukaryota
ENSMUSG00000021193	Pitrm1	Eukaryota	ENSMUSG00000067524	Olfr1428	Amniota
ENSMUSG00000003810	Mast2	Opisthokonta	ENSMUSG00000019917	Sep-10	Opisthokonta
ENSMUSG00000031073	Fgf15	Teleostomi	ENSMUSG00000015994	Fnta	Eukaryota
ENSMUSG00000011427	Zfp790	Teleostomi	ENSMUSG00000042043	Tbca	Eukaryota
ENSMUSG00000020899	Pfas	<Eukaryota	ENSMUSG00000024873	Cnih2	Eukaryota
ENSMUSG00000095976	Gm5891	Eukaryota	ENSMUSG00000030873	Scnn1b	Opisthokonta
ENSMUSG00000071656	Lrrn4cl	Teleostomi	ENSMUSG00000038530	Rgs4	NotFound
ENSMUSG00000025784	Clec3b	NotFound	ENSMUSG00000044813	Shb	Teleostomi
ENSMUSG00000021576	Pdcd6	Eukaryota	ENSMUSG00000056131	Pgm3	Eukaryota
ENSMUSG00000026854	Usp20	Eukaryota	ENSMUSG00000051166	Eml5	Teleostomi
ENSMUSG00000028976	Slc2a5	NotFound	ENSMUSG00000094396	Vmn2r124	NotFound
ENSMUSG00000039195	1110008P14Rik	Teleostomi	ENSMUSG00000009376	Met	NotFound
ENSMUSG00000026154	Sdhaf4	Opisthokonta	ENSMUSG00000040247	Tbc1d10c	Eukaryota
ENSMUSG00000038507	Parp12	NotFound	ENSMUSG00000002504	Slc9a3r2	Opisthokonta
ENSMUSG00000038880	Mrps34	Teleostomi	ENSMUSG00000036672	Cenpt	Eutheria
ENSMUSG00000074870	Cts3	Eukaryota	ENSMUSG00000078324	Gm2933	Opisthokonta
ENSMUSG00000033208	S100b	Teleostomi	ENSMUSG00000002981	Clptm1	Eukaryota
ENSMUSG00000047428	Dlk2	Eukaryota	ENSMUSG00000008429	Herpud2	Teleostomi
ENSMUSG00000039478	Micu3	Eukaryota	ENSMUSG00000025804	Ccr1	NotFound
ENSMUSG00000024127	Prepl	<Eukaryota	ENSMUSG00000032175	Tyk2	NotFound
ENSMUSG00000056851	Pcbp2	Eukaryota	ENSMUSG00000085576	Dpy19l2	Eukaryota
ENSMUSG00000038009	Dnajc22	Opisthokonta	ENSMUSG00000079559	Gm684	NotFound
ENSMUSG00000070417	Olfr2	Amniota	ENSMUSG00000040728	Esrp1	Opisthokonta
ENSMUSG00000018293	Pfn1	Teleostomi	ENSMUSG00000054385	Ceacam2	NotFound
ENSMUSG00000031948	Kars	<Eukaryota	ENSMUSG00000021583	Erap1	NotFound
ENSMUSG00000002345	2310045N01Rik	NotFound	ENSMUSG00000020963	Tshr	Opisthokonta
ENSMUSG00000050578	Mmp13	Opisthokonta	ENSMUSG00000030474	Siglece	NotFound
ENSMUSG00000078889	Gm14288	NotFound	ENSMUSG00000021497	Txndc15	Opisthokonta
ENSMUSG00000100601	Olfr1245	Eutheria	ENSMUSG00000074736	Syndig1	Teleostomi
ENSMUSG00000070319	Eif3g	Eukaryota	ENSMUSG00000038143	Stox2	Teleostomi
ENSMUSG00000072945	Ripply1	Teleostomi	ENSMUSG00000004096	Cwc15	Eukaryota
ENSMUSG00000024785	Rcl1	Eukaryota	ENSMUSG00000052014	A330070K13Rik	NotFound
ENSMUSG00000024960	Plcb3	NotFound	ENSMUSG00000074179	Gm10639	Eukaryota
ENSMUSG00000021714	Cenpk	Teleostomi	ENSMUSG00000052430	Bmpr1b	Eukaryota
ENSMUSG00000032939	Nup93	NotFound	ENSMUSG00000063060	Sox7	Teleostomi
ENSMUSG00000020091	Eif4ebp2	Eukaryota	ENSMUSG00000024457	Trim26	Teleostomi
ENSMUSG00000039209	Rpl39l	Eukaryota	ENSMUSG00000045594	Glb1	Eukaryota
ENSMUSG00000071180	Smim15	Teleostomi	ENSMUSG00000049498	Olfr1449	Amniota
ENSMUSG00000055629	B4galnt4	Teleostomi	ENSMUSG00000021598	Med10	Eukaryota
ENSMUSG00000031728	Zfp821	NotFound	ENSMUSG00000078970	Wdr92	Eukaryota
ENSMUSG00000057174	Krtap19-9b	NotFound	ENSMUSG00000060093	Hist1h4a	Eukaryota
ENSMUSG00000047394	Odf3b	Opisthokonta	ENSMUSG00000032126	Hmbs	NotFound
ENSMUSG00000061315	Naca	NotFound	ENSMUSG00000021003	Galc	Opisthokonta
ENSMUSG00000031378	Abcd1	<Eukaryota	ENSMUSG00000030286	Emc3	Eukaryota
ENSMUSG00000030284	Creld1	Opisthokonta	ENSMUSG00000027562	Car2	Eukaryota
ENSMUSG00000002835	Chaf1a	Amniota	ENSMUSG00000021671	Poc5	Teleostomi
ENSMUSG00000074109	Mrgprx2	NotFound	ENSMUSG00000055078	Gabra5	Opisthokonta
ENSMUSG00000032987	Olfr281	Amniota	ENSMUSG00000073838	Tufm	<Eukaryota
ENSMUSG00000052681	Rap1b	NotFound	ENSMUSG00000021482	Aaed1	Eukaryota
ENSMUSG00000054871	Tmem158	NotFound	ENSMUSG00000041773	Enc1	NotFound
ENSMUSG00000015522	Arnt	NotFound	ENSMUSG00000094950	Vmn2r66	Eutheria
ENSMUSG00000036578	Fxyd7	NotFound	ENSMUSG00000024963	Dnajc4	Eukaryota
ENSMUSG00000020469	Myl7	Eukaryota	ENSMUSG00000063582	Olfr666	Amniota
ENSMUSG00000029066	Mrpl20	<Eukaryota	ENSMUSG00000059845	Gm11567	NotFound
ENSMUSG00000032006	Pdgfd	Teleostomi	ENSMUSG00000058328	Xlr5a	Teleostomi
ENSMUSG00000052396	Mogat2	Eukaryota	ENSMUSG00000024858	Adrbk1	Eukaryota
ENSMUSG00000017999	Ddx27	NotFound	ENSMUSG00000005483	Dnajb1	<Eukaryota
ENSMUSG00000038546	Ranbp9	Opisthokonta	ENSMUSG00000073916	Olfr669	Amniota
ENSMUSG00000038506	Dcun1d2	Eukaryota	ENSMUSG00000021285	Ppp1r13b	Opisthokonta
ENSMUSG00000059227	Olfr494	Amniota	ENSMUSG00000002550	Uck1	<Eukaryota
ENSMUSG00000032324	Tspan3	Opisthokonta	ENSMUSG00000042293	Gm5617	NotFound
ENSMUSG00000061119	Prcp	Eukaryota	ENSMUSG00000040852	Plekhh2	NotFound
ENSMUSG00000056900	Usp13	Eukaryota	ENSMUSG00000042364	Snx18	Opisthokonta
ENSMUSG00000019578	Ubxn6	Opisthokonta	ENSMUSG00000021665	Hexb	Eukaryota
ENSMUSG00000042340	Ctf1	Eutheria	ENSMUSG00000068134	Zfp120	Eutheria
ENSMUSG00000030880	Polr3e	Eukaryota	ENSMUSG00000040667	Nup88	Opisthokonta
ENSMUSG00000039824	Myl6b	Eukaryota	ENSMUSG00000035829	Ppp1r26	Eutheria
ENSMUSG00000062064	Slc2a7	NotFound	ENSMUSG00000045404	Kcnk13	Opisthokonta
ENSMUSG00000039601	Rcan2	NotFound	ENSMUSG00000024669	Cd5	Teleostomi
ENSMUSG00000030323	Ift122	NotFound	ENSMUSG00000019961	Tmpo	NotFound
ENSMUSG00000052155	Acvr2a	Eukaryota	ENSMUSG00000064039	Ccr1l1	NotFound
ENSMUSG00000021701	Plk2	Opisthokonta	ENSMUSG00000074366	Obox5	Opisthokonta
ENSMUSG00000091924	Vmn1r185	Eutheria	ENSMUSG00000067855	Speer3	Eutheria
ENSMUSG00000020116	Pno1	Eukaryota	ENSMUSG00000071533	Pcnp	Teleostomi
ENSMUSG00000025216	Lbx1	Teleostomi	ENSMUSG00000014599	Csf1	Eutheria
ENSMUSG00000039395	Mreg	Teleostomi	ENSMUSG00000091863	Cldn34a	NotFound
ENSMUSG00000021640	Naip1	NotFound	ENSMUSG00000070816	Vmn1r86	Eutheria
ENSMUSG00000032816	Igdcc4	NotFound	ENSMUSG00000021704	Mtx3	Eukaryota
ENSMUSG00000061972	Olfr99	Eutheria	ENSMUSG00000025016	Tm9sf3	Eukaryota
ENSMUSG00000052182	Olfr849	Eutheria	ENSMUSG00000030643	Rab30	Eukaryota
ENSMUSG00000020212	Mdm1	Teleostomi	ENSMUSG00000006342	Susd2	Opisthokonta
ENSMUSG00000057170	Prl3d1	NotFound	ENSMUSG00000057058	Skap1	Teleostomi
ENSMUSG00000095081	Gm8693	Eutheria	ENSMUSG00000064326	Siva1	Opisthokonta
ENSMUSG00000021171	Esyt2	Eukaryota	ENSMUSG00000027079	Clp1	Eukaryota
ENSMUSG00000074913	Gm815	NotFound	ENSMUSG00000045479	Olfr459	Amniota
ENSMUSG00000032834	Pwp2	Eukaryota	ENSMUSG00000045268	Zfp691	NotFound
ENSMUSG00000073971	Olfr554	Amniota	ENSMUSG00000096743	Vmn2r32	NotFound
ENSMUSG00000021518	Ptdss1	Eukaryota	ENSMUSG00000046034	Otulin	Teleostomi
ENSMUSG00000018620	Mmp20	Opisthokonta	ENSMUSG00000024091	Vapa	Eukaryota
ENSMUSG00000095239	Olfr497	Amniota	ENSMUSG00000010154	Spire2	Opisthokonta
ENSMUSG00000030748	Il4ra	Eutheria	ENSMUSG00000023025	Larp4	NotFound
ENSMUSG00000095903	Olfr968	Eutheria	ENSMUSG00000013662	Atad1	Eukaryota
ENSMUSG00000078887	Gm6710	Teleostomi	ENSMUSG00000059246	Foxb1	Teleostomi
ENSMUSG00000039156	Stim2	Opisthokonta	ENSMUSG00000060336	Zfp937	Eutheria
ENSMUSG00000032215	Rsl24d1	Eukaryota	ENSMUSG00000032393	Dpp8	Eukaryota
ENSMUSG00000045362	Tnfrsf26	Teleostomi	ENSMUSG00000042688	Mapk6	Eukaryota
ENSMUSG00000021476	Habp4	NotFound	ENSMUSG00000021765	Fst	Opisthokonta
ENSMUSG00000028455	Stoml2	<Eukaryota	ENSMUSG00000079008	Gm14124	Teleostomi
ENSMUSG00000031906	Smpd3	Teleostomi	ENSMUSG00000026627	Tmem206	Teleostomi
ENSMUSG00000094197	Olfr474	Amniota	ENSMUSG00000005131	4930550C14Rik	Teleostomi
ENSMUSG00000094449	Olfr972	Eutheria	ENSMUSG00000049537	Tecrl	Eukaryota
ENSMUSG00000040650	Cyp2b23	NotFound	ENSMUSG00000039529	Atp8b1	Eukaryota
ENSMUSG00000008590	Htr3b	Opisthokonta	ENSMUSG00000025354	Dnajc14	Eutheria
ENSMUSG00000020926	Adam11	Opisthokonta	ENSMUSG00000011148	Adssl1	<Eukaryota
ENSMUSG00000039686	Zer1	Opisthokonta	ENSMUSG00000039166	Akap7	NotFound
ENSMUSG00000066905	Olfr860	Eutheria	ENSMUSG00000030835	Nomo1	Eukaryota
ENSMUSG00000019841	Rev3l	NotFound	ENSMUSG00000056782	Olfr667	Amniota
ENSMUSG00000052142	Rasal3	Teleostomi	ENSMUSG00000002524	Puf60	Eukaryota
ENSMUSG00000006134	Crkl	Opisthokonta	ENSMUSG00000056115	Tas2r134	Amniota
ENSMUSG00000033156	Cst10	Teleostomi	ENSMUSG00000025366	Esyt1	Eukaryota
ENSMUSG00000034111	Tmed8	Opisthokonta	ENSMUSG00000030677	Kif22	Eukaryota
ENSMUSG00000016018	Skiv2l2	Eukaryota	ENSMUSG00000054236	Olfr481	Amniota
ENSMUSG00000039384	Dusp10	NotFound	ENSMUSG00000021680	Crhbp	Opisthokonta
ENSMUSG00000044258	Ctla2a	Eukaryota	ENSMUSG00000053565	Eif3k	Eukaryota
ENSMUSG00000071815	Fthl17	Eukaryota	ENSMUSG00000017868	Sgk2	Eukaryota
ENSMUSG00000071648	Rom1	Teleostomi	ENSMUSG00000006589	Aprt	NotFound
ENSMUSG00000022462	Slc38a2	Eukaryota	ENSMUSG00000037463	Fbxo27	Opisthokonta
ENSMUSG00000021713	Ppwd1	NotFound	ENSMUSG00000039632	Ccdc151	Eukaryota
ENSMUSG00000021379	Id4	Teleostomi	ENSMUSG00000086596	Susd5	Teleostomi
ENSMUSG00000078509	Pramef17	NotFound	ENSMUSG00000023034	Nr4a1	Opisthokonta
ENSMUSG00000070056	Mfhas1	Eukaryota	ENSMUSG00000021707	Dhfr	<Eukaryota
ENSMUSG00000023007	Prpf40b	NotFound	ENSMUSG00000086784	Isoc2a	Eukaryota
ENSMUSG00000055480	Zfp458	Teleostomi	ENSMUSG00000073964	Olfr570	Amniota
ENSMUSG00000038357	Camp	NotFound	ENSMUSG00000000957	Mmp14	NotFound
ENSMUSG00000028698	Pik3r3	Opisthokonta	ENSMUSG00000002847	Pla1a	NotFound
ENSMUSG00000036315	Znrd1	Eukaryota	ENSMUSG00000096169	Gm4461	NotFound
ENSMUSG00000025091	Pnliprp2	NotFound	ENSMUSG00000004951	Hspb1	Opisthokonta
ENSMUSG00000020064	Herc4	Eukaryota	ENSMUSG00000048337	Npy4r	NotFound
ENSMUSG00000019467	Arhgef25	Opisthokonta	ENSMUSG00000058145	Adamts17	Opisthokonta
ENSMUSG00000070304	Scn2b	Teleostomi	ENSMUSG00000021222	Dcaf4	Eukaryota
ENSMUSG00000038213	Tapbpl	NotFound	ENSMUSG00000034059	Ypel4	Eukaryota
ENSMUSG00000024999	Noc3l	NotFound	ENSMUSG00000032056	Btg4	NotFound
ENSMUSG00000050730	Arhgap42	Opisthokonta	ENSMUSG00000050431	Olfr730	Amniota
ENSMUSG00000039067	Psmd7	Eukaryota	ENSMUSG00000078116	Olfr828	Eutheria
ENSMUSG00000066272	Olfr559	Amniota	ENSMUSG00000061974	Cldn24	Teleostomi
ENSMUSG00000031344	Gabrq	Teleostomi	ENSMUSG00000028715	Cyp4a14	Eukaryota
ENSMUSG00000063842	Olfr862	Eutheria	ENSMUSG00000032290	Ptpn9	Opisthokonta
ENSMUSG00000047171	Helt	Opisthokonta	ENSMUSG00000026840	Lamc3	NotFound
ENSMUSG00000090225	Gm11559	NotFound	ENSMUSG00000053815	Olfr744	Amniota
ENSMUSG00000062202	Btbd9	Opisthokonta	ENSMUSG00000096229	Olfr774	Eutheria
ENSMUSG00000027776	Il12a	Amniota	ENSMUSG00000021636	Marveld2	Teleostomi
ENSMUSG00000032228	Tcf12	NotFound	ENSMUSG00000033579	Fa2h	Eukaryota
ENSMUSG00000030663	1110004F10Rik	Teleostomi	ENSMUSG00000037149	Ddx1	Eukaryota
ENSMUSG00000056946	Olfr512	Amniota	ENSMUSG00000063364	3300002I08Rik	Amniota
ENSMUSG00000056350	Krtap13-1	Eutheria	ENSMUSG00000033392	Clasp2	NotFound
ENSMUSG00000025504	Eps8l2	Opisthokonta	ENSMUSG00000073963	Olfr572	Amniota
ENSMUSG00000079699	Gm6592	NotFound	ENSMUSG00000004931	Apba3	Opisthokonta
ENSMUSG00000060691	Krtap19-1	NotFound	ENSMUSG00000096373	Vmn2r31	Eutheria
ENSMUSG00000029910	Mad2l1	Eukaryota	ENSMUSG00000052609	Plekhg3	NotFound
ENSMUSG00000025025	Mxi1	NotFound	ENSMUSG00000022390	Zc3h7b	NotFound
ENSMUSG00000090315	Vmn2r104	Eutheria	ENSMUSG00000021607	Mrpl36	Opisthokonta
ENSMUSG00000047343	Mettl21c	Eukaryota	ENSMUSG00000048218	Amigo2	Opisthokonta
ENSMUSG00000025408	Ddit3	Eutheria	ENSMUSG00000094535	Olfr850	Eutheria
ENSMUSG00000043855	Olfr479	Amniota	ENSMUSG00000031165	Was	Eukaryota
ENSMUSG00000028971	Cort	Amniota	ENSMUSG00000022789	Dnm1l	Eukaryota
ENSMUSG00000038708	Golga4	Eukaryota	ENSMUSG00000026579	F5	Teleostomi
ENSMUSG00000060469	Krtap19-3	NotFound	ENSMUSG00000027660	Skil	Teleostomi
ENSMUSG00000049612	Omg	Eukaryota	ENSMUSG00000094662	Gm21498	NotFound
ENSMUSG00000042178	Armc5	Eutheria	ENSMUSG00000096691	Vmn2r33	Eutheria
ENSMUSG00000086228	Ubap1l	NotFound	ENSMUSG00000038175	Mylip	Opisthokonta
ENSMUSG00000025195	Dnmbp	Teleostomi	ENSMUSG00000046585	Cfap58	Eukaryota
ENSMUSG00000014496	Ankrd28	Eukaryota	ENSMUSG00000028036	Ptgfr	Opisthokonta
ENSMUSG00000035372	1810055G02Rik	Opisthokonta	ENSMUSG00000053550	Shisa7	Teleostomi
ENSMUSG00000030695	Aldoa	Eukaryota	ENSMUSG00000020893	Per1	NotFound
ENSMUSG00000050164	Mchr1	NotFound	ENSMUSG00000032002	Dcun1d5	Eukaryota
ENSMUSG00000043557	Mdga1	Opisthokonta	ENSMUSG00000023949	Tcte1	NotFound
ENSMUSG00000013858	Tmem259	Opisthokonta	ENSMUSG00000096445	Dcpp1	NotFound
ENSMUSG00000071629	Olfr1477	Amniota	ENSMUSG00000047619	Ddi1	Eukaryota
ENSMUSG00000034664	Itga2b	NotFound	ENSMUSG00000052727	Map1b	NotFound
ENSMUSG00000042724	Map3k9	NotFound	ENSMUSG00000031939	Taf1d	Amniota
ENSMUSG00000024940	Ltbp3	NotFound	ENSMUSG00000042167	Papd4	Eukaryota
ENSMUSG00000025217	Btrc	Eukaryota	ENSMUSG00000022221	Ripk3	NotFound
ENSMUSG00000074677	Sirpb1c	Teleostomi	ENSMUSG00000024896	Minpp1	NotFound
ENSMUSG00000035078	Mtmr9	Eukaryota	ENSMUSG00000039449	Prpf18	Eukaryota
ENSMUSG00000046841	Ckap4	Eukaryota	ENSMUSG00000068407	Rnase12	Amniota
ENSMUSG00000024908	Ppp6r3	Eukaryota	ENSMUSG00000053025	Sv2b	Eukaryota
ENSMUSG00000046550	Spin2c	Teleostomi	ENSMUSG00000094531	Olfr671	Amniota
ENSMUSG00000047822	Gm6484	Eutheria	ENSMUSG00000039981	Zc3h12d	NotFound
ENSMUSG00000046791	2410016O06Rik	Eukaryota	ENSMUSG00000020900	Myh10	NotFound
ENSMUSG00000034035	Ccdc17	Eutheria	ENSMUSG00000023994	Nfya	Teleostomi
ENSMUSG00000032418	Me1	NotFound	ENSMUSG00000046082	Tmem174	Teleostomi
ENSMUSG00000032383	Ppib	Eukaryota	ENSMUSG00000002768	Mea1	Teleostomi
ENSMUSG00000028972	Car6	NotFound	ENSMUSG00000022867	Usp25	Opisthokonta
ENSMUSG00000050504	Olfr1323	Amniota	ENSMUSG00000042138	Msantd2	Teleostomi
ENSMUSG00000028255	Clca1	Teleostomi	ENSMUSG00000060121	Gemin2	Eukaryota
ENSMUSG00000033885	Pxk	Opisthokonta	ENSMUSG00000005800	Mmp8	NotFound
ENSMUSG00000074651	Mcidas	Eutheria	ENSMUSG00000026125	Prss39	Teleostomi
ENSMUSG00000066027	Gm10436	Teleostomi	ENSMUSG00000085925	Rtl1	NotFound
ENSMUSG00000026638	Irf6	NotFound	ENSMUSG00000027800	Tm4sf1	Teleostomi
ENSMUSG00000045824	Olfr574	Amniota	ENSMUSG00000042808	Gpx2	<Eukaryota
ENSMUSG00000040935	Padi6	Teleostomi	ENSMUSG00000061613	U2af1	NotFound
ENSMUSG00000026068	Il18rap	Teleostomi	ENSMUSG00000026956	Uap1l1	Eukaryota
ENSMUSG00000045052	Prlhr	NotFound	ENSMUSG00000044749	Abca6	NotFound
ENSMUSG00000047419	Cmya5	NotFound	ENSMUSG00000060166	Zdhhc8	Teleostomi
ENSMUSG00000044854	1700056E22Rik	NotFound	ENSMUSG00000033047	Eif3l	Eukaryota
ENSMUSG00000060974	Olfr530	Amniota	ENSMUSG00000096295	Defa2	NotFound
ENSMUSG00000039342	Ankar	Teleostomi	ENSMUSG00000058499	Pip	Eutheria
ENSMUSG00000038650	Rnh1	Eukaryota	ENSMUSG00000063020	Olfr194	Amniota
ENSMUSG00000070335	Krtap9-1	Eutheria	ENSMUSG00000035863	Palm	Teleostomi
ENSMUSG00000045620	Odf3l1	Opisthokonta	ENSMUSG00000096323	Gm20767	NotFound
ENSMUSG00000025855	Prkar1b	Eukaryota	ENSMUSG00000000001	Gnai3	Eukaryota
ENSMUSG00000048933	Olfr722	Amniota	ENSMUSG00000092118	Fancf	Teleostomi
ENSMUSG00000079243	Xirp1	NotFound	ENSMUSG00000032246	Calml4	Eukaryota
ENSMUSG00000059970	Hspa2	NotFound	ENSMUSG00000025468	Caly	Teleostomi
ENSMUSG00000051207	Mrgprd	Opisthokonta	ENSMUSG00000021490	Slc34a1	NotFound
ENSMUSG00000022816	Fstl1	NotFound	ENSMUSG00000071470	Ccnb1ip1	Eukaryota
ENSMUSG00000042417	Ccno	Eukaryota	ENSMUSG00000095377	Olfr91	Eutheria
ENSMUSG00000089756	Gm8898	Eutheria	ENSMUSG00000031590	Frg1	Opisthokonta
ENSMUSG00000015094	Npdc1	Teleostomi	ENSMUSG00000069515	Lyz1	Opisthokonta
ENSMUSG00000021536	Adcy2	Eukaryota	ENSMUSG00000022383	Ppara	Opisthokonta
ENSMUSG00000032454	Rbp2	Opisthokonta	ENSMUSG00000024924	Vldlr	Opisthokonta
ENSMUSG00000056629	Fkbp2	<Eukaryota	ENSMUSG00000074505	Fat3	Opisthokonta
ENSMUSG00000024026	Glo1	<Eukaryota	ENSMUSG00000064063	BC048507	Eukaryota
ENSMUSG00000034738	Nostrin	Opisthokonta	ENSMUSG00000035049	Rrp12	Eukaryota
ENSMUSG00000067878	Mtap7d3	Eutheria	ENSMUSG00000048779	P2ry6	Teleostomi
ENSMUSG00000024806	Mlana	Amniota	ENSMUSG00000029286	Enam	Eutheria
ENSMUSG00000059632	Krtap8-1	Eutheria	ENSMUSG00000095667	Olfr854	Eutheria
ENSMUSG00000034616	Ssh3	Opisthokonta	ENSMUSG00000052625	Olfr851	Eutheria
ENSMUSG00000057903	Olfr739	Amniota	ENSMUSG00000038257	Glra3	NotFound
ENSMUSG00000046008	Pnlip	Opisthokonta	ENSMUSG00000031488	Rab11fip1	NotFound
ENSMUSG00000021215	Net1	Eukaryota	ENSMUSG00000048249	Crebrf	Teleostomi
ENSMUSG00000001707	Eef1e1	Eukaryota	ENSMUSG00000001014	Icam4	Amniota
ENSMUSG00000010830	Kdelr3	Eukaryota	ENSMUSG00000001833	Sep-07	Opisthokonta
ENSMUSG00000021388	Aspn	Opisthokonta	ENSMUSG00000040653	Ppp1r14c	Teleostomi
ENSMUSG00000024687	Osbp	Eukaryota	ENSMUSG00000001349	Cnn1	Opisthokonta
ENSMUSG00000021721	Htr1a	NotFound	ENSMUSG00000037103	Dcaf15	NotFound
ENSMUSG00000072919	Noxred1	Teleostomi	ENSMUSG00000033475	Tomm6	NotFound
ENSMUSG00000040374	Pex2	NotFound	ENSMUSG00000021600	8030423J24Rik	NotFound
ENSMUSG00000031959	Wdr59	Opisthokonta	ENSMUSG00000096718	Zfp781	Eutheria
ENSMUSG00000060924	Csmd1	NotFound	ENSMUSG00000039182	AW209491	Eukaryota
ENSMUSG00000054362	BC055111	Amniota	ENSMUSG00000029499	Pxmp2	NotFound
ENSMUSG00000032109	Nlrx1	Teleostomi	ENSMUSG00000021880	Rnase6	NotFound
ENSMUSG00000000711	Rab5b	Eukaryota	ENSMUSG00000095248	Olfr681	Amniota
ENSMUSG00000033590	Myo5c	NotFound	ENSMUSG00000025140	Pycr1	<Eukaryota
ENSMUSG00000021585	Cast	Teleostomi	ENSMUSG00000007892	Rplp1	Eukaryota
ENSMUSG00000045204	Olfr835	Eutheria	ENSMUSG00000022400	Rbx1	Eukaryota
ENSMUSG00000001663	Gstt1	NotFound	ENSMUSG00000096847	Tmem151b	Opisthokonta
ENSMUSG00000046667	Rbm12b1	Teleostomi	ENSMUSG00000021186	Fbln5	Eukaryota
ENSMUSG00000078886	Gm2026	Amniota	ENSMUSG00000032310	Cyp1a2	Opisthokonta
ENSMUSG00000039835	Nhsl1	Teleostomi	ENSMUSG00000094309	Gmcl1l	Opisthokonta
ENSMUSG00000055298	Ctsj	Eukaryota	ENSMUSG00000024039	Cbs	<Eukaryota
ENSMUSG00000024815	Trpd52l3	Opisthokonta	ENSMUSG00000063480	Nhp2l1	Eukaryota
ENSMUSG00000030337	Vamp1	NotFound	ENSMUSG00000028312	Smc2	NotFound
ENSMUSG00000062580	Timm17a	Eukaryota	ENSMUSG00000049864	Olfr250	NotFound
ENSMUSG00000042535	Gtpbp1	Eukaryota	ENSMUSG00000060371	Caln1	Eukaryota
ENSMUSG00000021798	Ldb3	Teleostomi	ENSMUSG00000039720	Got1l1	<Eukaryota
ENSMUSG00000020105	Lrig3	Opisthokonta	ENSMUSG00000062054	Iah1	Eukaryota
ENSMUSG00000027560	Dok5	Teleostomi	ENSMUSG00000062694	Cav3	Opisthokonta
ENSMUSG00000050917	Fgf4	NotFound	ENSMUSG00000096472	Cdkn2d	NotFound
ENSMUSG00000075528	Aarsd1	Eukaryota	ENSMUSG00000030911	Zp2	Teleostomi
ENSMUSG00000022749	Tbc1d23	Opisthokonta	ENSMUSG00000066747	Olfr878	Amniota
ENSMUSG00000052221	Ppp1r36	Amniota	ENSMUSG00000075054	Yae1d1	Eukaryota
ENSMUSG00000056858	Olfr1502	Amniota	ENSMUSG00000050866	Clrn3	Teleostomi
ENSMUSG00000060556	Olfr1418	Amniota	ENSMUSG00000025105	Bnc1	NotFound
ENSMUSG00000036427	Gpi1	<Eukaryota	ENSMUSG00000073900	Olfr704	Eutheria
ENSMUSG00000022141	Nipbl	Opisthokonta	ENSMUSG00000029629	Phf14	NotFound
ENSMUSG00000021635	Rad17	Eukaryota	ENSMUSG00000054716	Zfp771	Amniota
ENSMUSG00000029068	Ccnl2	Eukaryota	ENSMUSG00000037686	Aspg	<Eukaryota
ENSMUSG00000035964	Tmem59l	Teleostomi	ENSMUSG00000034810	Scn7a	Opisthokonta
ENSMUSG00000095363	Gm4567	Eukaryota	ENSMUSG00000071361	Mcpt9	Teleostomi
ENSMUSG00000032333	Stoml1	NotFound	ENSMUSG00000070334	Krtap31-1	Eutheria
ENSMUSG00000062705	Tpbpb	Eutheria	ENSMUSG00000067562	Dmrtc1c1	NotFound
ENSMUSG00000059668	Krt4	Teleostomi	ENSMUSG00000041566	Tssk1	Eukaryota
ENSMUSG00000022848	Dirc2	Eukaryota	ENSMUSG00000072294	Klf12	NotFound
ENSMUSG00000074852	Hpse2	Eukaryota	ENSMUSG00000031706	Rfx1	NotFound
ENSMUSG00000037419	Endod1	Amniota	ENSMUSG00000032536	Trak1	Opisthokonta
ENSMUSG00000036636	Clcn7	Eukaryota	ENSMUSG00000022561	Gpaa1	Eukaryota
ENSMUSG00000067524	Olfr1428	Amniota	ENSMUSG00000064147	Rab44	Amniota
ENSMUSG00000019917	Sep-10	Opisthokonta	ENSMUSG00000045665	Mfsd5	Eukaryota
ENSMUSG00000015994	Fnta	Eukaryota	ENSMUSG00000043190	Rfesd	Teleostomi
ENSMUSG00000026848	Tor1b	NotFound	ENSMUSG00000039715	Wdr34	Eukaryota
ENSMUSG00000042043	Tbca	Eukaryota	ENSMUSG00000030789	Itgax	Opisthokonta
ENSMUSG00000024873	Cnih2	Eukaryota	ENSMUSG00000040177	2310057M21Rik	Teleostomi
ENSMUSG00000030873	Scnn1b	Opisthokonta	ENSMUSG00000021684	Pde8b	NotFound
ENSMUSG00000038530	Rgs4	NotFound	ENSMUSG00000044250	Pced1b	Opisthokonta
ENSMUSG00000044813	Shb	Teleostomi	ENSMUSG00000024524	Gnal	NotFound
ENSMUSG00000056131	Pgm3	Eukaryota	ENSMUSG00000066750	Olfr876	Eutheria
ENSMUSG00000051166	Eml5	Teleostomi	ENSMUSG00000052508	Olfr536	Amniota
ENSMUSG00000094396	Vmn2r124	NotFound	ENSMUSG00000035932	Olfr750	Amniota
ENSMUSG00000009376	Met	NotFound	ENSMUSG00000037095	Lrg1	Opisthokonta
ENSMUSG00000040247	Tbc1d10c	Eukaryota	ENSMUSG00000058172	Krtap6-1	NotFound
ENSMUSG00000002504	Slc9a3r2	Opisthokonta	ENSMUSG00000017747	Ghdc	NotFound
ENSMUSG00000036672	Cenpt	Eutheria	ENSMUSG00000024975	Pdcd4	Eukaryota
ENSMUSG00000078324	Gm2933	Opisthokonta	ENSMUSG00000035283	Adrb1	NotFound
ENSMUSG00000002981	Clptm1	Eukaryota	ENSMUSG00000032038	St3gal4	Eukaryota
ENSMUSG00000008429	Herpud2	Teleostomi	ENSMUSG00000073998	Olfr520	Teleostomi
ENSMUSG00000095640	Olfr1434	Amniota	ENSMUSG00000036500	Akp3	NotFound
ENSMUSG00000025804	Ccr1	NotFound	ENSMUSG00000049674	Olfr714	Amniota
ENSMUSG00000053799	Exoc6	Eukaryota	ENSMUSG00000034601	2700049A03Rik	Amniota
ENSMUSG00000032175	Tyk2	NotFound	ENSMUSG00000003402	Prkcsh	Eukaryota
ENSMUSG00000085576	Dpy19l2	Eukaryota	ENSMUSG00000079597	Gm5483	Eukaryota
ENSMUSG00000079559	Gm684	NotFound	ENSMUSG00000096284	Tcstv1	NotFound
ENSMUSG00000040728	Esrp1	Opisthokonta	ENSMUSG00000026094	Stk17b	Eukaryota
ENSMUSG00000001473	Tubb6	Eukaryota	ENSMUSG00000095194	Olfr936	NotFound
ENSMUSG00000054385	Ceacam2	NotFound	ENSMUSG00000050377	Il31ra	NotFound
ENSMUSG00000021583	Erap1	NotFound	ENSMUSG00000022895	Ets2	Opisthokonta
ENSMUSG00000020963	Tshr	Opisthokonta	ENSMUSG00000004567	Mcoln1	Eukaryota
ENSMUSG00000030474	Siglece	NotFound	ENSMUSG00000094727	Gm2825	NotFound
ENSMUSG00000021497	Txndc15	Opisthokonta	ENSMUSG00000025014	Dntt	Eukaryota
ENSMUSG00000074736	Syndig1	Teleostomi	ENSMUSG00000063234	Gpr84	Opisthokonta
ENSMUSG00000038143	Stox2	Teleostomi	ENSMUSG00000021474	Sfxn1	Eukaryota
ENSMUSG00000004096	Cwc15	Eukaryota	ENSMUSG00000013622	Atraid	Teleostomi
ENSMUSG00000052014	A330070K13Rik	NotFound	ENSMUSG00000073856	Iqck	NotFound
ENSMUSG00000041995	Zbed3	Eutheria	ENSMUSG00000024302	Dtna	NotFound
ENSMUSG00000074179	Gm10639	Eukaryota	ENSMUSG00000048101	Olfr19	Eutheria
ENSMUSG00000052430	Bmpr1b	Eukaryota	ENSMUSG00000044534	Ackr2	NotFound
ENSMUSG00000063060	Sox7	Teleostomi	ENSMUSG00000035443	Thyn1	Eukaryota
ENSMUSG00000024457	Trim26	Teleostomi	ENSMUSG00000034883	Lrr1	Opisthokonta
ENSMUSG00000045594	Glb1	Eukaryota	ENSMUSG00000096254	Olfr724	Amniota
ENSMUSG00000049498	Olfr1449	Amniota	ENSMUSG00000041992	Rapgef5	Opisthokonta
ENSMUSG00000021598	Med10	Eukaryota	ENSMUSG00000094289	Olfr470	Amniota
ENSMUSG00000078970	Wdr92	Eukaryota	ENSMUSG00000034379	Wdr5b	Eukaryota
ENSMUSG00000060093	Hist1h4a	Eukaryota	ENSMUSG00000015533	Itga2	NotFound
ENSMUSG00000032126	Hmbs	NotFound	ENSMUSG00000032053	Pou2af1	Amniota
ENSMUSG00000029439	Sfswap	NotFound	ENSMUSG00000090266	Mettl23	Eukaryota
ENSMUSG00000021003	Galc	Opisthokonta	ENSMUSG00000068437	Olfr725	Amniota
ENSMUSG00000030286	Emc3	Eukaryota	ENSMUSG00000022132	Cldn10	NotFound
ENSMUSG00000027562	Car2	Eukaryota	ENSMUSG00000026580	Selp	Eukaryota
ENSMUSG00000021671	Poc5	Teleostomi	ENSMUSG00000093901	Olfr893	Eutheria
ENSMUSG00000055078	Gabra5	Opisthokonta	ENSMUSG00000032184	Lysmd2	NotFound
ENSMUSG00000073838	Tufm	<Eukaryota	ENSMUSG00000054409	Tmem74	Teleostomi
ENSMUSG00000021482	Aaed1	Eukaryota	ENSMUSG00000057388	Mrpl18	Opisthokonta
ENSMUSG00000041773	Enc1	NotFound	ENSMUSG00000022043	Trim35	NotFound
ENSMUSG00000094950	Vmn2r66	Eutheria	ENSMUSG00000064232	Gm5414	Teleostomi
ENSMUSG00000024963	Dnajc4	Eukaryota	ENSMUSG00000079120	AY761185	Eutheria
ENSMUSG00000063582	Olfr666	Amniota	ENSMUSG00000023947	Nfkbie	Eukaryota
ENSMUSG00000059845	Gm11567	NotFound	ENSMUSG00000038515	Grtp1	Eukaryota
ENSMUSG00000058328	Xlr5a	Teleostomi	ENSMUSG00000035004	Igsf6	Amniota
ENSMUSG00000024858	Adrbk1	Eukaryota	ENSMUSG00000068535	Olfr169	Eutheria
ENSMUSG00000005483	Dnajb1	<Eukaryota	ENSMUSG00000024366	Gfra3	Teleostomi
ENSMUSG00000073916	Olfr669	Amniota	ENSMUSG00000029070	Mxra8	Teleostomi
ENSMUSG00000021285	Ppp1r13b	Opisthokonta	ENSMUSG00000069265	Hist1h3a	Eukaryota
ENSMUSG00000002550	Uck1	<Eukaryota	ENSMUSG00000020671	Rab10	Eukaryota
ENSMUSG00000042293	Gm5617	NotFound	ENSMUSG00000096151	Olfr477	Amniota
ENSMUSG00000040852	Plekhh2	NotFound	ENSMUSG00000014313	Cox6c	Teleostomi
ENSMUSG00000042364	Snx18	Opisthokonta	ENSMUSG00000027088	Phospho2	Eukaryota
ENSMUSG00000021665	Hexb	Eukaryota	ENSMUSG00000070532	1700084C01Rik	Eutheria
ENSMUSG00000068134	Zfp120	Eutheria	ENSMUSG00000022236	Ropn1l	Teleostomi
ENSMUSG00000040667	Nup88	Opisthokonta	ENSMUSG00000048677	Tpcn2	Eukaryota
ENSMUSG00000035829	Ppp1r26	Eutheria	ENSMUSG00000031756	Cenpn	Teleostomi
ENSMUSG00000045404	Kcnk13	Opisthokonta	ENSMUSG00000047517	Dmbt1	NotFound
ENSMUSG00000024669	Cd5	Teleostomi	ENSMUSG00000034303	Ccdc15	NotFound
ENSMUSG00000019961	Tmpo	NotFound	ENSMUSG00000045528	Olfr891	Amniota
ENSMUSG00000064039	Ccr1l1	NotFound	ENSMUSG00000030759	Far1	Eukaryota
ENSMUSG00000074366	Obox5	Opisthokonta	ENSMUSG00000025400	Tac2	Eutheria
ENSMUSG00000041712	Ubr7	Eukaryota	ENSMUSG00000034334	Fam151b	Opisthokonta
ENSMUSG00000067855	Speer3	Eutheria	ENSMUSG00000066748	Olfr145	Eutheria
ENSMUSG00000071533	Pcnp	Teleostomi	ENSMUSG00000023951	Vegfa	Opisthokonta
ENSMUSG00000031931	Ankrd49	Eukaryota	ENSMUSG00000045306	Olfr734	Amniota
ENSMUSG00000014599	Csf1	Eutheria	ENSMUSG00000033862	Cdk10	Eukaryota
ENSMUSG00000022491	Glycam1	NotFound	ENSMUSG00000029500	Pgam5	Eukaryota
ENSMUSG00000091863	Cldn34a	NotFound	ENSMUSG00000046723	Adam24	NotFound
ENSMUSG00000070816	Vmn1r86	Eutheria	ENSMUSG00000061232	H2-K1	Teleostomi
ENSMUSG00000050865	Olfr1494	Amniota	ENSMUSG00000064259	Vmn1r13	Teleostomi
ENSMUSG00000021704	Mtx3	Eukaryota	ENSMUSG00000068917	Clk2	NotFound
ENSMUSG00000025016	Tm9sf3	Eukaryota	ENSMUSG00000054901	Arhgef33	Eutheria
ENSMUSG00000005417	Mprip	Teleostomi	ENSMUSG00000050213	Snip1	Opisthokonta
ENSMUSG00000030643	Rab30	Eukaryota	ENSMUSG00000021078	Tomm20l	Opisthokonta
ENSMUSG00000006342	Susd2	Opisthokonta	ENSMUSG00000095817	Gm3238	Opisthokonta
ENSMUSG00000057058	Skap1	Teleostomi	ENSMUSG00000030866	Ern2	NotFound
ENSMUSG00000064326	Siva1	Opisthokonta	ENSMUSG00000063225	Olfr917	Eutheria
ENSMUSG00000027079	Clp1	Eukaryota	ENSMUSG00000044636	Csrnp2	Teleostomi
ENSMUSG00000045479	Olfr459	Amniota	ENSMUSG00000078256	Gm11565	Eutheria
ENSMUSG00000045268	Zfp691	NotFound	ENSMUSG00000021609	Slc6a3	Opisthokonta
ENSMUSG00000096743	Vmn2r32	NotFound	ENSMUSG00000092622	Khdc3	Eukaryota
ENSMUSG00000034438	Gbp8	Eukaryota	ENSMUSG00000094146	Gm10142	NotFound
ENSMUSG00000046034	Otulin	Teleostomi	ENSMUSG00000021932	Rnaseh2b	Eukaryota
ENSMUSG00000057402	Cldn34b2	Teleostomi	ENSMUSG00000038042	Ptpdc1	Teleostomi
ENSMUSG00000024091	Vapa	Eukaryota	ENSMUSG00000033096	Apmap	Eukaryota
ENSMUSG00000010154	Spire2	Opisthokonta	ENSMUSG00000015289	Lage3	Eutheria
ENSMUSG00000035798	Zdhhc17	Eukaryota	ENSMUSG00000071604	Fam189a2	NotFound
ENSMUSG00000023025	Larp4	NotFound	ENSMUSG00000019971	Cep290	Eukaryota
ENSMUSG00000013662	Atad1	Eukaryota	ENSMUSG00000021611	Tert	Eukaryota
ENSMUSG00000059246	Foxb1	Teleostomi	ENSMUSG00000034707	Gns	<Eukaryota
ENSMUSG00000060336	Zfp937	Eutheria	ENSMUSG00000061039	Olfr920	NotFound
ENSMUSG00000032393	Dpp8	Eukaryota	ENSMUSG00000003226	Ranbp2	NotFound
ENSMUSG00000042688	Mapk6	Eukaryota	ENSMUSG00000075229	Ccdc58	Opisthokonta
ENSMUSG00000021765	Fst	Opisthokonta	ENSMUSG00000036782	Klhl13	Opisthokonta
ENSMUSG00000079008	Gm14124	Teleostomi	ENSMUSG00000039683	Sdk1	Opisthokonta
ENSMUSG00000026627	Tmem206	Teleostomi	ENSMUSG00000061000	Olfr507	Amniota
ENSMUSG00000037266	Rsrp1	NotFound	ENSMUSG00000046210	Olfr735	Amniota
ENSMUSG00000005131	4930550C14Rik	Teleostomi	ENSMUSG00000000740	Rpl13	Eukaryota
ENSMUSG00000024082	Ndufaf7	Eukaryota	ENSMUSG00000087370	Tmem170b	Opisthokonta
ENSMUSG00000049537	Tecrl	Eukaryota	ENSMUSG00000021196	Pfkp	NotFound
ENSMUSG00000039529	Atp8b1	Eukaryota	ENSMUSG00000059455	Plac8l1	Teleostomi
ENSMUSG00000025354	Dnajc14	Eutheria	ENSMUSG00000031518	Spata4	Teleostomi
ENSMUSG00000011148	Adssl1	<Eukaryota	ENSMUSG00000042129	Rassf4	Opisthokonta
ENSMUSG00000039166	Akap7	NotFound	ENSMUSG00000047050	Olfr914	Eutheria
ENSMUSG00000030835	Nomo1	Eukaryota	ENSMUSG00000096695	Olfr196	Amniota
ENSMUSG00000056782	Olfr667	Amniota	ENSMUSG00000057424	Olfr934	Amniota
ENSMUSG00000002524	Puf60	Eukaryota	ENSMUSG00000071764	Olfr1320	Amniota
ENSMUSG00000056115	Tas2r134	Amniota	ENSMUSG00000094778	Olfr143	NotFound
ENSMUSG00000025366	Esyt1	Eukaryota	ENSMUSG00000043895	S1pr2	NotFound
ENSMUSG00000030677	Kif22	Eukaryota	ENSMUSG00000025278	Flnb	NotFound
ENSMUSG00000054236	Olfr481	Amniota	ENSMUSG00000031519	Asb5	Eukaryota
ENSMUSG00000020608	Smc6	Eukaryota	ENSMUSG00000040459	Arglu1	Teleostomi
ENSMUSG00000021680	Crhbp	Opisthokonta	ENSMUSG00000038604	Fam65a	NotFound
ENSMUSG00000053565	Eif3k	Eukaryota	ENSMUSG00000000628	Hk2	Opisthokonta
ENSMUSG00000017868	Sgk2	Eukaryota	ENSMUSG00000025006	Sorbs1	NotFound
ENSMUSG00000006589	Aprt	NotFound	ENSMUSG00000062649	Olfr44	Eutheria
ENSMUSG00000037463	Fbxo27	Opisthokonta	ENSMUSG00000070331	Qrich2	NotFound
ENSMUSG00000017756	Slc12a7	Eukaryota	ENSMUSG00000059473	Olfr979	Amniota
ENSMUSG00000039632	Ccdc151	Eukaryota	ENSMUSG00000032409	Atr	NotFound
ENSMUSG00000086596	Susd5	Teleostomi	ENSMUSG00000031955	Bcar1	NotFound
ENSMUSG00000023034	Nr4a1	Opisthokonta	ENSMUSG00000028582	Cc2d1b	Opisthokonta
ENSMUSG00000021707	Dhfr	<Eukaryota	ENSMUSG00000067928	Zfp760	Eutheria
ENSMUSG00000086784	Isoc2a	Eukaryota	ENSMUSG00000037089	Slc35b2	Eukaryota
ENSMUSG00000073964	Olfr570	Amniota	ENSMUSG00000050721	Plekho2	Teleostomi
ENSMUSG00000000957	Mmp14	NotFound	ENSMUSG00000049280	Olfr509	Amniota
ENSMUSG00000002847	Pla1a	NotFound	ENSMUSG00000063900	Adam26b	Opisthokonta
ENSMUSG00000096169	Gm4461	NotFound	ENSMUSG00000049334	Olfr902	Eutheria
ENSMUSG00000004951	Hspb1	Opisthokonta	ENSMUSG00000062369	Usp17lb	NotFound
ENSMUSG00000040280	Ndufa4l2	Opisthokonta	ENSMUSG00000018893	Mb	Teleostomi
ENSMUSG00000048337	Npy4r	NotFound	ENSMUSG00000054404	Slfn5	Eutheria
ENSMUSG00000058145	Adamts17	Opisthokonta	ENSMUSG00000032012	Pvrl1	NotFound
ENSMUSG00000021222	Dcaf4	Eukaryota	ENSMUSG00000033065	Pfkm	Eukaryota
ENSMUSG00000048489	8430408G22Rik	Eutheria	ENSMUSG00000025396	Hsd17b6	<Eukaryota
ENSMUSG00000034059	Ypel4	Eukaryota	ENSMUSG00000029777	Gars	Eukaryota
ENSMUSG00000032056	Btg4	NotFound	ENSMUSG00000037847	Nmrk1	NotFound
ENSMUSG00000050431	Olfr730	Amniota	ENSMUSG00000049098	Olfr147	Eutheria
ENSMUSG00000053985	Zfp14	Amniota	ENSMUSG00000026361	Cdc73	Eukaryota
ENSMUSG00000078116	Olfr828	Eutheria	ENSMUSG00000021366	Hivep1	NotFound
ENSMUSG00000061974	Cldn24	Teleostomi	ENSMUSG00000094692	Olfr738	Amniota
ENSMUSG00000025470	Zfp511	Eukaryota	ENSMUSG00000050815	Olfr1441	Amniota
ENSMUSG00000028715	Cyp4a14	Eukaryota	ENSMUSG00000031364	Grpr	Opisthokonta
ENSMUSG00000032290	Ptpn9	Opisthokonta	ENSMUSG00000040113	Mettl11b	Eukaryota
ENSMUSG00000026840	Lamc3	NotFound	ENSMUSG00000041977	Arhgef11	Opisthokonta
ENSMUSG00000053815	Olfr744	Amniota	ENSMUSG00000032899	Styk1	Opisthokonta
ENSMUSG00000096229	Olfr774	Eutheria	ENSMUSG00000025787	Tgm4	Opisthokonta
ENSMUSG00000021636	Marveld2	Teleostomi	ENSMUSG00000070306	Ccdc153	Teleostomi
ENSMUSG00000033579	Fa2h	Eukaryota	ENSMUSG00000066232	Ipo7	Eukaryota
ENSMUSG00000037149	Ddx1	Eukaryota	ENSMUSG00000042462	Dctpp1	Eukaryota
ENSMUSG00000063364	3300002I08Rik	Amniota	ENSMUSG00000024365	Cyp21a1	Eukaryota
ENSMUSG00000033392	Clasp2	NotFound	ENSMUSG00000022101	Fgf17	Teleostomi
ENSMUSG00000073963	Olfr572	Amniota	ENSMUSG00000094380	Olfr904	Eutheria
ENSMUSG00000004931	Apba3	Opisthokonta	ENSMUSG00000022738	Gsc2	Eutheria
ENSMUSG00000018428	Akap1	NotFound	ENSMUSG00000045980	Tmem104	Eukaryota
ENSMUSG00000096373	Vmn2r31	Eutheria	ENSMUSG00000042502	Cd2bp2	Eukaryota
ENSMUSG00000052609	Plekhg3	NotFound	ENSMUSG00000020635	Fkbp1b	<Eukaryota
ENSMUSG00000051456	Hspb3	Opisthokonta	ENSMUSG00000048766	Skint10	Eutheria
ENSMUSG00000022390	Zc3h7b	NotFound	ENSMUSG00000056617	4931429L15Rik	NotFound
ENSMUSG00000021607	Mrpl36	Opisthokonta	ENSMUSG00000062621	Olfr911-ps1	Eutheria
ENSMUSG00000048218	Amigo2	Opisthokonta	ENSMUSG00000021936	Mapk8	Eukaryota
ENSMUSG00000094535	Olfr850	Eutheria	ENSMUSG00000078796	Zfp541	Eutheria
ENSMUSG00000013083	2200002J24Rik	Teleostomi	ENSMUSG00000067971	Olfr1321	Amniota
ENSMUSG00000021539	Lect2	Teleostomi	ENSMUSG00000043705	Capn13	Opisthokonta
ENSMUSG00000031165	Was	Eukaryota	ENSMUSG00000054662	Ano9	Eukaryota
ENSMUSG00000022789	Dnm1l	Eukaryota	ENSMUSG00000073435	Nme3	<Eukaryota
ENSMUSG00000026579	F5	Teleostomi	ENSMUSG00000068431	Olfr742	Amniota
ENSMUSG00000027660	Skil	Teleostomi	ENSMUSG00000020716	Nf1	Opisthokonta
ENSMUSG00000079083	Jrkl	Opisthokonta	ENSMUSG00000029272	Sult1e1	NotFound
ENSMUSG00000094662	Gm21498	NotFound	ENSMUSG00000025171	Ubtd1	Opisthokonta
ENSMUSG00000096691	Vmn2r33	Eutheria	ENSMUSG00000062103	Olfr924	Eutheria
ENSMUSG00000049382	Krt8	Teleostomi	ENSMUSG00000025157	Zdhhc16	Eukaryota
ENSMUSG00000038175	Mylip	Opisthokonta	ENSMUSG00000072437	Nanos1	Teleostomi
ENSMUSG00000046585	Cfap58	Eukaryota	ENSMUSG00000032123	Dpagt1	Eukaryota
ENSMUSG00000028036	Ptgfr	Opisthokonta	ENSMUSG00000034686	Prr7	Eutheria
ENSMUSG00000053550	Shisa7	Teleostomi	ENSMUSG00000056586	Zar1l	NotFound
ENSMUSG00000020893	Per1	NotFound	ENSMUSG00000037805	Rpl10a	NotFound
ENSMUSG00000032002	Dcun1d5	Eukaryota	ENSMUSG00000049013	Prss48	Opisthokonta
ENSMUSG00000023949	Tcte1	NotFound	ENSMUSG00000044786	Zfp36	Eutheria
ENSMUSG00000096445	Dcpp1	NotFound	ENSMUSG00000041645	Ddx24	NotFound
ENSMUSG00000047619	Ddi1	Eukaryota	ENSMUSG00000030406	Gipr	Opisthokonta
ENSMUSG00000052727	Map1b	NotFound	ENSMUSG00000055809	Dnaaf3	Opisthokonta
ENSMUSG00000031939	Taf1d	Amniota	ENSMUSG00000056885	Gm4559	NotFound
ENSMUSG00000037400	Atp11b	Eukaryota	ENSMUSG00000043948	Olfr691	Amniota
ENSMUSG00000039109	F13a1	Opisthokonta	ENSMUSG00000095440	Fignl2	NotFound
ENSMUSG00000042167	Papd4	Eukaryota	ENSMUSG00000023224	Serping1	NotFound
[truncated: 18,042 more rows]

## Sheet: Phyletic_Age
PhyleticAge_ALL			PhyleticAge_24h			PhyleticAge_12h			PhyleticAge_8h
ENSMUSG00000000001	0	Not assigned; could be species-specific	ENSMUSG00000000001	0	Not assigned; could be species-specific	ENSMUSG00000001158	33208	Metazoa	ENSMUSG00000002102	131567	cellular organisms
ENSMUSG00000000003	0	Not assigned; could be species-specific	ENSMUSG00000000094	33208	Metazoa	ENSMUSG00000001674	131567	cellular organisms	ENSMUSG00000002588	7711	Chordata
ENSMUSG00000000028	2759	Eukaryota	ENSMUSG00000000290	33208	Metazoa	ENSMUSG00000001700	33154	Fungi/Metazoa group	ENSMUSG00000004070	7711	Chordata
ENSMUSG00000000037	33208	Metazoa	ENSMUSG00000000295	2759	Eukaryota	ENSMUSG00000001785	2759	Eukaryota	ENSMUSG00000005681	40674	Mammalia
ENSMUSG00000000049	33208	Metazoa	ENSMUSG00000000346	7711	Chordata	ENSMUSG00000002017	33208	Metazoa	ENSMUSG00000010517	2759	Eukaryota
ENSMUSG00000000056	2759	Eukaryota	ENSMUSG00000000384	33208	Metazoa	ENSMUSG00000002289	33208	Metazoa	ENSMUSG00000015488	33208	Metazoa
ENSMUSG00000000058	7711	Chordata	ENSMUSG00000000581	7711	Chordata	ENSMUSG00000002728	2759	Eukaryota	ENSMUSG00000017697	2759	Eukaryota
ENSMUSG00000000078	33154	Fungi/Metazoa group	ENSMUSG00000000628	2759	Eukaryota	ENSMUSG00000002845	33208	Metazoa	ENSMUSG00000019988	33208	Metazoa
ENSMUSG00000000085	33208	Metazoa	ENSMUSG00000000711	2759	Eukaryota	ENSMUSG00000004270	2759	Eukaryota	ENSMUSG00000020780	2759	Eukaryota
ENSMUSG00000000088	33208	Metazoa	ENSMUSG00000000740	0	Not assigned; could be species-specific	ENSMUSG00000005483	131567	cellular organisms	ENSMUSG00000021112	2759	Eukaryota
ENSMUSG00000000093	33208	Metazoa	ENSMUSG00000000889	33208	Metazoa	ENSMUSG00000005656	33208	Metazoa	ENSMUSG00000021458	2759	Eukaryota
ENSMUSG00000000094	33208	Metazoa	ENSMUSG00000000957	33208	Metazoa	ENSMUSG00000005893	33208	Metazoa	ENSMUSG00000021576	33154	Fungi/Metazoa group
ENSMUSG00000000103	0	Not assigned; could be species-specific	ENSMUSG00000000959	2759	Eukaryota	ENSMUSG00000005897	33208	Metazoa	ENSMUSG00000021891	2759	Eukaryota
ENSMUSG00000000120	7711	Chordata	ENSMUSG00000001014	40674	Mammalia	ENSMUSG00000006740	2759	Eukaryota	ENSMUSG00000022003	2759	Eukaryota
ENSMUSG00000000125	33208	Metazoa	ENSMUSG00000001076	7711	Chordata	ENSMUSG00000007617	33208	Metazoa	ENSMUSG00000022130	131567	cellular organisms
ENSMUSG00000000126	33208	Metazoa	ENSMUSG00000001227	33208	Metazoa	ENSMUSG00000008976	33208	Metazoa	ENSMUSG00000023074	7711	Chordata
ENSMUSG00000000127	2759	Eukaryota	ENSMUSG00000001229	2759	Eukaryota	ENSMUSG00000009030	33208	Metazoa	ENSMUSG00000024048	0	Not assigned; could be species-specific
ENSMUSG00000000131	33208	Metazoa	ENSMUSG00000001270	33208	Metazoa	ENSMUSG00000009293	2759	Eukaryota	ENSMUSG00000024759	33208	Metazoa
ENSMUSG00000000134	33208	Metazoa	ENSMUSG00000001349	33208	Metazoa	ENSMUSG00000010110	2759	Eukaryota	ENSMUSG00000026365	33208	Metazoa
ENSMUSG00000000142	33208	Metazoa	ENSMUSG00000001467	2759	Eukaryota	ENSMUSG00000011305	7711	Chordata	ENSMUSG00000026385	33208	Metazoa
ENSMUSG00000000148	7711	Chordata	ENSMUSG00000001642	2759	Eukaryota	ENSMUSG00000012422	0	Not assigned; could be species-specific	ENSMUSG00000026484	2759	Eukaryota
ENSMUSG00000000149	2759	Eukaryota	ENSMUSG00000001729	2759	Eukaryota	ENSMUSG00000014074	7711	Chordata	ENSMUSG00000026678	33208	Metazoa
ENSMUSG00000000154	33208	Metazoa	ENSMUSG00000001774	33154	Fungi/Metazoa group	ENSMUSG00000014504	33208	Metazoa	ENSMUSG00000026915	0	Not assigned; could be species-specific
ENSMUSG00000000157	33208	Metazoa	ENSMUSG00000001827	7711	Chordata	ENSMUSG00000014905	131567	cellular organisms	ENSMUSG00000026955	33208	Metazoa
ENSMUSG00000000159	7711	Chordata	ENSMUSG00000001833	33154	Fungi/Metazoa group	ENSMUSG00000018068	33208	Metazoa	ENSMUSG00000027187	2759	Eukaryota
ENSMUSG00000000167	7711	Chordata	ENSMUSG00000001943	7711	Chordata	ENSMUSG00000018547	2759	Eukaryota	ENSMUSG00000028013	2759	Eukaryota
ENSMUSG00000000168	131567	cellular organisms	ENSMUSG00000001948	7711	Chordata	ENSMUSG00000018846	2759	Eukaryota	ENSMUSG00000028211	7711	Chordata
ENSMUSG00000000171	7711	Chordata	ENSMUSG00000001962	2759	Eukaryota	ENSMUSG00000018848	131567	cellular organisms	ENSMUSG00000028522	33208	Metazoa
ENSMUSG00000000182	7711	Chordata	ENSMUSG00000002324	7711	Chordata	ENSMUSG00000019579	40674	Mammalia	ENSMUSG00000028691	131567	cellular organisms
ENSMUSG00000000183	7711	Chordata	ENSMUSG00000002325	7711	Chordata	ENSMUSG00000020075	131567	cellular organisms	ENSMUSG00000029128	2759	Eukaryota
ENSMUSG00000000184	33208	Metazoa	ENSMUSG00000002326	131567	cellular organisms	ENSMUSG00000020290	2759	Eukaryota	ENSMUSG00000030216	33208	Metazoa
ENSMUSG00000000194	2759	Eukaryota	ENSMUSG00000002345	7711	Chordata	ENSMUSG00000020326	33208	Metazoa	ENSMUSG00000031517	33208	Metazoa
ENSMUSG00000000197	33154	Fungi/Metazoa group	ENSMUSG00000002500	2759	Eukaryota	ENSMUSG00000020349	2759	Eukaryota	ENSMUSG00000031546	33208	Metazoa
ENSMUSG00000000202	33208	Metazoa	ENSMUSG00000002504	33208	Metazoa	ENSMUSG00000020708	131567	cellular organisms	ENSMUSG00000031641	131567	cellular organisms
ENSMUSG00000000204	40674	Mammalia	ENSMUSG00000002524	2759	Eukaryota	ENSMUSG00000020869	33208	Metazoa	ENSMUSG00000031668	2759	Eukaryota
ENSMUSG00000000214	33208	Metazoa	ENSMUSG00000002550	2759	Eukaryota	ENSMUSG00000020922	33208	Metazoa	ENSMUSG00000032083	7711	Chordata
ENSMUSG00000000215	7711	Chordata	ENSMUSG00000002603	33208	Metazoa	ENSMUSG00000020946	33208	Metazoa	ENSMUSG00000032309	7711	Chordata
ENSMUSG00000000216	33208	Metazoa	ENSMUSG00000002660	131567	cellular organisms	ENSMUSG00000020952	0	Not assigned; could be species-specific	ENSMUSG00000033411	2759	Eukaryota
ENSMUSG00000000223	33208	Metazoa	ENSMUSG00000002668	33208	Metazoa	ENSMUSG00000020982	2759	Eukaryota	ENSMUSG00000033487	33208	Metazoa
ENSMUSG00000000244	40674	Mammalia	ENSMUSG00000002688	2759	Eukaryota	ENSMUSG00000021149	2759	Eukaryota	ENSMUSG00000036632	2759	Eukaryota
ENSMUSG00000000247	33208	Metazoa	ENSMUSG00000002768	7711	Chordata	ENSMUSG00000021273	2759	Eukaryota	ENSMUSG00000037523	40674	Mammalia
ENSMUSG00000000248	40674	Mammalia	ENSMUSG00000002804	33208	Metazoa	ENSMUSG00000021629	2759	Eukaryota	ENSMUSG00000038648	33208	Metazoa
ENSMUSG00000000253	131567	cellular organisms	ENSMUSG00000002808	7711	Chordata	ENSMUSG00000021770	33208	Metazoa	ENSMUSG00000039018	2759	Eukaryota
ENSMUSG00000000263	33208	Metazoa	ENSMUSG00000002820	2759	Eukaryota	ENSMUSG00000021796	2759	Eukaryota	ENSMUSG00000039768	2759	Eukaryota
ENSMUSG00000000266	33208	Metazoa	ENSMUSG00000002835	33208	Metazoa	ENSMUSG00000021916	7711	Chordata	ENSMUSG00000040331	7711	Chordata
ENSMUSG00000000275	7711	Chordata	ENSMUSG00000002847	33208	Metazoa	ENSMUSG00000022204	2759	Eukaryota	ENSMUSG00000045519	2759	Eukaryota
ENSMUSG00000000276	2759	Eukaryota	ENSMUSG00000002910	33208	Metazoa	ENSMUSG00000022247	2759	Eukaryota	ENSMUSG00000048706	7711	Chordata
ENSMUSG00000000278	2759	Eukaryota	ENSMUSG00000002981	2759	Eukaryota	ENSMUSG00000022299	2759	Eukaryota	ENSMUSG00000048832	33208	Metazoa
ENSMUSG00000000282	33208	Metazoa	ENSMUSG00000002984	2759	Eukaryota	ENSMUSG00000022828	33154	Fungi/Metazoa group	ENSMUSG00000049606	7711	Chordata
ENSMUSG00000000290	33208	Metazoa	ENSMUSG00000003051	33208	Metazoa	ENSMUSG00000022863	33208	Metazoa	ENSMUSG00000055172	33208	Metazoa
ENSMUSG00000000295	2759	Eukaryota	ENSMUSG00000003131	33208	Metazoa	ENSMUSG00000023068	7711	Chordata	ENSMUSG00000056153	33208	Metazoa
ENSMUSG00000000296	7711	Chordata	ENSMUSG00000003226	2759	Eukaryota	ENSMUSG00000023272	33208	Metazoa	ENSMUSG00000058558	2759	Eukaryota
ENSMUSG00000000301	33154	Fungi/Metazoa group	ENSMUSG00000003282	33154	Fungi/Metazoa group	ENSMUSG00000023800	33154	Fungi/Metazoa group	ENSMUSG00000061808	7711	Chordata
ENSMUSG00000000303	33208	Metazoa	ENSMUSG00000003344	33208	Metazoa	ENSMUSG00000024083	7711	Chordata	ENSMUSG00000073471	33208	Metazoa
ENSMUSG00000000305	33208	Metazoa	ENSMUSG00000003354	33208	Metazoa	ENSMUSG00000024097	2759	Eukaryota	ENSMUSG00000074882	2759	Eukaryota
ENSMUSG00000000308	33208	Metazoa	ENSMUSG00000003355	33208	Metazoa	ENSMUSG00000024271	2759	Eukaryota	ENSMUSG00000078817	7711	Chordata
ENSMUSG00000000317	33154	Fungi/Metazoa group	ENSMUSG00000003402	2759	Eukaryota	ENSMUSG00000024331	33208	Metazoa
ENSMUSG00000000318	7711	Chordata	ENSMUSG00000003545	7711	Chordata	ENSMUSG00000024423	33154	Fungi/Metazoa group
ENSMUSG00000000320	7711	Chordata	ENSMUSG00000003810	2759	Eukaryota	ENSMUSG00000024474	2759	Eukaryota
ENSMUSG00000000325	33208	Metazoa	ENSMUSG00000003970	131567	cellular organisms	ENSMUSG00000024487	2759	Eukaryota
ENSMUSG00000000326	33154	Fungi/Metazoa group	ENSMUSG00000004054	2759	Eukaryota	ENSMUSG00000024580	2759	Eukaryota
ENSMUSG00000000339	2759	Eukaryota	ENSMUSG00000004096	2759	Eukaryota	ENSMUSG00000024978	33154	Fungi/Metazoa group
ENSMUSG00000000340	131567	cellular organisms	ENSMUSG00000004285	2759	Eukaryota	ENSMUSG00000024991	2759	Eukaryota
ENSMUSG00000000346	7711	Chordata	ENSMUSG00000004296	7711	Chordata	ENSMUSG00000025026	33154	Fungi/Metazoa group
ENSMUSG00000000355	0	Not assigned; could be species-specific	ENSMUSG00000004356	2759	Eukaryota	ENSMUSG00000025220	33208	Metazoa
ENSMUSG00000000359	2759	Eukaryota	ENSMUSG00000004508	33208	Metazoa	ENSMUSG00000025358	2759	Eukaryota
ENSMUSG00000000365	33208	Metazoa	ENSMUSG00000004567	33208	Metazoa	ENSMUSG00000025408	40674	Mammalia
ENSMUSG00000000374	33154	Fungi/Metazoa group	ENSMUSG00000004630	40674	Mammalia	ENSMUSG00000025484	0	Not assigned; could be species-specific
ENSMUSG00000000378	7711	Chordata	ENSMUSG00000004677	2759	Eukaryota	ENSMUSG00000025612	7711	Chordata
ENSMUSG00000000381	0	Not assigned; could be species-specific	ENSMUSG00000004730	33208	Metazoa	ENSMUSG00000025724	2759	Eukaryota
ENSMUSG00000000384	33208	Metazoa	ENSMUSG00000004931	33208	Metazoa	ENSMUSG00000025995	2759	Eukaryota
ENSMUSG00000000385	33208	Metazoa	ENSMUSG00000004939	7711	Chordata	ENSMUSG00000026019	2759	Eukaryota
ENSMUSG00000000386	2759	Eukaryota	ENSMUSG00000004951	33208	Metazoa	ENSMUSG00000026047	33208	Metazoa
ENSMUSG00000000392	2759	Eukaryota	ENSMUSG00000005054	7711	Chordata	ENSMUSG00000026209	2759	Eukaryota
ENSMUSG00000000394	7711	Chordata	ENSMUSG00000005131	7711	Chordata	ENSMUSG00000026353	33208	Metazoa
ENSMUSG00000000399	2759	Eukaryota	ENSMUSG00000005312	2759	Eukaryota	ENSMUSG00000026499	33208	Metazoa
ENSMUSG00000000402	33208	Metazoa	ENSMUSG00000005370	131567	cellular organisms	ENSMUSG00000026511	7711	Chordata
ENSMUSG00000000409	2759	Eukaryota	ENSMUSG00000005483	131567	cellular organisms	ENSMUSG00000026670	2759	Eukaryota
ENSMUSG00000000411	2759	Eukaryota	ENSMUSG00000005540	7711	Chordata	ENSMUSG00000026692	2759	Eukaryota
ENSMUSG00000000416	33154	Fungi/Metazoa group	ENSMUSG00000005649	2759	Eukaryota	ENSMUSG00000026864	131567	cellular organisms
ENSMUSG00000000420	33208	Metazoa	ENSMUSG00000005682	33154	Fungi/Metazoa group	ENSMUSG00000026966	7711	Chordata
ENSMUSG00000000435	33208	Metazoa	ENSMUSG00000005800	33208	Metazoa	ENSMUSG00000026999	33208	Metazoa
ENSMUSG00000000439	2759	Eukaryota	ENSMUSG00000005824	40674	Mammalia	ENSMUSG00000027176	2759	Eukaryota
ENSMUSG00000000440	33208	Metazoa	ENSMUSG00000006134	33208	Metazoa	ENSMUSG00000027180	7711	Chordata
ENSMUSG00000000441	2759	Eukaryota	ENSMUSG00000006200	0	Not assigned; could be species-specific	ENSMUSG00000027255	2759	Eukaryota
ENSMUSG00000000486	33154	Fungi/Metazoa group	ENSMUSG00000006204	33208	Metazoa	ENSMUSG00000027405	2759	Eukaryota
ENSMUSG00000000489	7711	Chordata	ENSMUSG00000006269	131567	cellular organisms	ENSMUSG00000027429	2759	Eukaryota
ENSMUSG00000000530	2759	Eukaryota	ENSMUSG00000006315	33208	Metazoa	ENSMUSG00000027660	33208	Metazoa
ENSMUSG00000000531	33208	Metazoa	ENSMUSG00000006342	33208	Metazoa	ENSMUSG00000027823	131567	cellular organisms
ENSMUSG00000000532	2759	Eukaryota	ENSMUSG00000006423	33208	Metazoa	ENSMUSG00000027879	2759	Eukaryota
ENSMUSG00000000538	33154	Fungi/Metazoa group	ENSMUSG00000006435	33208	Metazoa	ENSMUSG00000027883	33208	Metazoa
ENSMUSG00000000544	7711	Chordata	ENSMUSG00000006498	2759	Eukaryota	ENSMUSG00000027944	7711	Chordata
ENSMUSG00000000552	7711	Chordata	ENSMUSG00000006517	2759	Eukaryota	ENSMUSG00000028044	0	Not assigned; could be species-specific
ENSMUSG00000000555	33208	Metazoa	ENSMUSG00000006567	131567	cellular organisms	ENSMUSG00000028318	7711	Chordata
ENSMUSG00000000560	33208	Metazoa	ENSMUSG00000006589	131567	cellular organisms	ENSMUSG00000028330	2759	Eukaryota
ENSMUSG00000000561	33208	Metazoa	ENSMUSG00000006651	33208	Metazoa	ENSMUSG00000028466	33208	Metazoa
ENSMUSG00000000562	0	Not assigned; could be species-specific	ENSMUSG00000006720	2759	Eukaryota	ENSMUSG00000028577	2759	Eukaryota
ENSMUSG00000000563	33208	Metazoa	ENSMUSG00000006941	0	Not assigned; could be species-specific	ENSMUSG00000028800	2759	Eukaryota
ENSMUSG00000000567	33208	Metazoa	ENSMUSG00000007034	2759	Eukaryota	ENSMUSG00000028889	33208	Metazoa
ENSMUSG00000000568	2759	Eukaryota	ENSMUSG00000007338	33208	Metazoa	ENSMUSG00000028907	2759	Eukaryota
ENSMUSG00000000579	0	Not assigned; could be species-specific	ENSMUSG00000007591	2759	Eukaryota	ENSMUSG00000029103	33208	Metazoa
ENSMUSG00000000581	7711	Chordata	ENSMUSG00000007682	7711	Chordata	ENSMUSG00000029176	33208	Metazoa
ENSMUSG00000000594	7711	Chordata	ENSMUSG00000007892	0	Not assigned; could be species-specific	ENSMUSG00000029234	2759	Eukaryota
ENSMUSG00000000600	33208	Metazoa	ENSMUSG00000008429	33208	Metazoa	ENSMUSG00000030188	2759	Eukaryota
ENSMUSG00000000605	2759	Eukaryota	ENSMUSG00000008482	33208	Metazoa	ENSMUSG00000030264	7711	Chordata
ENSMUSG00000000606	0	Not assigned; could be species-specific	ENSMUSG00000008590	33208	Metazoa	ENSMUSG00000030291	33208	Metazoa
ENSMUSG00000000617	33208	Metazoa	ENSMUSG00000008668	0	Not assigned; could be species-specific	ENSMUSG00000030557	33154	Fungi/Metazoa group
ENSMUSG00000000627	33208	Metazoa	ENSMUSG00000008682	0	Not assigned; could be species-specific	ENSMUSG00000030876	33208	Metazoa
ENSMUSG00000000628	2759	Eukaryota	ENSMUSG00000008734	7711	Chordata	ENSMUSG00000031060	33154	Fungi/Metazoa group
ENSMUSG00000000631	2759	Eukaryota	ENSMUSG00000008874	7711	Chordata	ENSMUSG00000031381	2759	Eukaryota
ENSMUSG00000000632	33208	Metazoa	ENSMUSG00000009248	7711	Chordata	ENSMUSG00000031422	33154	Fungi/Metazoa group
ENSMUSG00000000673	33154	Fungi/Metazoa group	ENSMUSG00000009293	2759	Eukaryota	ENSMUSG00000031568	33208	Metazoa
ENSMUSG00000000682	0	Not assigned; could be species-specific	ENSMUSG00000009376	2759	Eukaryota	ENSMUSG00000031578	2759	Eukaryota
ENSMUSG00000000686	2759	Eukaryota	ENSMUSG00000009733	33208	Metazoa	ENSMUSG00000031711	33208	Metazoa
ENSMUSG00000000690	33208	Metazoa	ENSMUSG00000009741	0	Not assigned; could be species-specific	ENSMUSG00000031984	40674	Mammalia
ENSMUSG00000000693	33208	Metazoa	ENSMUSG00000009894	7711	Chordata	ENSMUSG00000032062	40674	Mammalia
ENSMUSG00000000701	0	Not assigned; could be species-specific	ENSMUSG00000010095	33208	Metazoa	ENSMUSG00000032238	33208	Metazoa
ENSMUSG00000000702	0	Not assigned; could be species-specific	ENSMUSG00000010154	33208	Metazoa	ENSMUSG00000032267	7711	Chordata
ENSMUSG00000000706	7711	Chordata	ENSMUSG00000010592	33208	Metazoa	ENSMUSG00000032285	131567	cellular organisms
ENSMUSG00000000708	0	Not assigned; could be species-specific	ENSMUSG00000010601	7711	Chordata	ENSMUSG00000032353	33154	Fungi/Metazoa group
ENSMUSG00000000711	2759	Eukaryota	ENSMUSG00000010660	2759	Eukaryota	ENSMUSG00000032478	2759	Eukaryota
ENSMUSG00000000724	7711	Chordata	ENSMUSG00000011148	131567	cellular organisms	ENSMUSG00000032553	2759	Eukaryota
ENSMUSG00000000730	7711	Chordata	ENSMUSG00000011158	2759	Eukaryota	ENSMUSG00000032557	2759	Eukaryota
ENSMUSG00000000731	7711	Chordata	ENSMUSG00000011382	33154	Fungi/Metazoa group	ENSMUSG00000032575	33208	Metazoa
ENSMUSG00000000732	7711	Chordata	ENSMUSG00000011427	2759	Eukaryota	ENSMUSG00000032712	40674	Mammalia
ENSMUSG00000000738	131567	cellular organisms	ENSMUSG00000011752	2759	Eukaryota	ENSMUSG00000032932	131567	cellular organisms
ENSMUSG00000000739	33208	Metazoa	ENSMUSG00000012017	2759	Eukaryota	ENSMUSG00000033114	2759	Eukaryota
ENSMUSG00000000740	0	Not assigned; could be species-specific	ENSMUSG00000012114	33208	Metazoa	ENSMUSG00000033863	33154	Fungi/Metazoa group
ENSMUSG00000000743	2759	Eukaryota	ENSMUSG00000012296	7711	Chordata	ENSMUSG00000033931	2759	Eukaryota
ENSMUSG00000000751	2759	Eukaryota	ENSMUSG00000012429	40674	Mammalia	ENSMUSG00000033933	7711	Chordata
ENSMUSG00000000753	33208	Metazoa	ENSMUSG00000012443	2759	Eukaryota	ENSMUSG00000034893	2759	Eukaryota
ENSMUSG00000000759	2759	Eukaryota	ENSMUSG00000012483	7711	Chordata	ENSMUSG00000035840	7711	Chordata
ENSMUSG00000000766	33208	Metazoa	ENSMUSG00000012520	33208	Metazoa	ENSMUSG00000035898	2759	Eukaryota
ENSMUSG00000000776	33208	Metazoa	ENSMUSG00000013033	33208	Metazoa	ENSMUSG00000036087	7711	Chordata
ENSMUSG00000000782	33208	Metazoa	ENSMUSG00000013091	40674	Mammalia	ENSMUSG00000036398	7711	Chordata
ENSMUSG00000000787	0	Not assigned; could be species-specific	ENSMUSG00000013236	2759	Eukaryota	ENSMUSG00000036822	33208	Metazoa
ENSMUSG00000000791	40674	Mammalia	ENSMUSG00000013622	7711	Chordata	ENSMUSG00000036977	2759	Eukaryota
ENSMUSG00000000792	33208	Metazoa	ENSMUSG00000013662	131567	cellular organisms	ENSMUSG00000036983	131567	cellular organisms
ENSMUSG00000000794	33208	Metazoa	ENSMUSG00000014245	2759	Eukaryota	ENSMUSG00000037104	33208	Metazoa
ENSMUSG00000000804	2759	Eukaryota	ENSMUSG00000014313	0	Not assigned; could be species-specific	ENSMUSG00000037709	33208	Metazoa
ENSMUSG00000000805	33208	Metazoa	ENSMUSG00000014496	2759	Eukaryota	ENSMUSG00000038335	2759	Eukaryota
ENSMUSG00000000811	131567	cellular organisms	ENSMUSG00000014599	40674	Mammalia	ENSMUSG00000038374	0	Not assigned; could be species-specific
ENSMUSG00000000817	7711	Chordata	ENSMUSG00000014601	33154	Fungi/Metazoa group	ENSMUSG00000038422	2759	Eukaryota
ENSMUSG00000000823	7711	Chordata	ENSMUSG00000014776	40674	Mammalia	ENSMUSG00000038510	2759	Eukaryota
ENSMUSG00000000826	33208	Metazoa	ENSMUSG00000014786	2759	Eukaryota	ENSMUSG00000038722	2759	Eukaryota
ENSMUSG00000000827	7711	Chordata	ENSMUSG00000014837	7711	Chordata	ENSMUSG00000038733	2759	Eukaryota
ENSMUSG00000000838	33208	Metazoa	ENSMUSG00000014859	2759	Eukaryota	ENSMUSG00000038736	33208	Metazoa
ENSMUSG00000000861	33208	Metazoa	ENSMUSG00000015094	33208	Metazoa	ENSMUSG00000039182	33208	Metazoa
ENSMUSG00000000869	40674	Mammalia	ENSMUSG00000015176	2759	Eukaryota	ENSMUSG00000039735	33154	Fungi/Metazoa group
ENSMUSG00000000876	33154	Fungi/Metazoa group	ENSMUSG00000015214	2759	Eukaryota	ENSMUSG00000040321	33208	Metazoa
ENSMUSG00000000881	2759	Eukaryota	ENSMUSG00000015289	40674	Mammalia	ENSMUSG00000040359	2759	Eukaryota
ENSMUSG00000000884	33208	Metazoa	ENSMUSG00000015365	2759	Eukaryota	ENSMUSG00000040374	2759	Eukaryota
ENSMUSG00000000889	33208	Metazoa	ENSMUSG00000015522	33208	Metazoa	ENSMUSG00000041264	7711	Chordata
ENSMUSG00000000901	33208	Metazoa	ENSMUSG00000015533	33208	Metazoa	ENSMUSG00000041396	2759	Eukaryota
ENSMUSG00000000902	33154	Fungi/Metazoa group	ENSMUSG00000015968	2759	Eukaryota	ENSMUSG00000041540	33208	Metazoa
ENSMUSG00000000903	40674	Mammalia	ENSMUSG00000015971	33154	Fungi/Metazoa group	ENSMUSG00000041920	33154	Fungi/Metazoa group
ENSMUSG00000000915	2759	Eukaryota	ENSMUSG00000015994	2759	Eukaryota	ENSMUSG00000042079	0	Not assigned; could be species-specific
ENSMUSG00000000916	2759	Eukaryota	ENSMUSG00000016018	2759	Eukaryota	ENSMUSG00000042349	2759	Eukaryota
ENSMUSG00000000934	2759	Eukaryota	ENSMUSG00000016308	0	Not assigned; could be species-specific	ENSMUSG00000043019	2759	Eukaryota
ENSMUSG00000000938	33208	Metazoa	ENSMUSG00000016942	33208	Metazoa	ENSMUSG00000043091	0	Not assigned; could be species-specific
ENSMUSG00000000942	33208	Metazoa	ENSMUSG00000017466	7711	Chordata	ENSMUSG00000043702	2759	Eukaryota
ENSMUSG00000000948	0	Not assigned; could be species-specific	ENSMUSG00000017747	7711	Chordata	ENSMUSG00000043998	33208	Metazoa
ENSMUSG00000000957	33208	Metazoa	ENSMUSG00000017831	2759	Eukaryota	ENSMUSG00000044221	33208	Metazoa
ENSMUSG00000000958	2759	Eukaryota	ENSMUSG00000017868	2759	Eukaryota	ENSMUSG00000044252	2759	Eukaryota
ENSMUSG00000000959	2759	Eukaryota	ENSMUSG00000017999	131567	cellular organisms	ENSMUSG00000044641	33208	Metazoa
ENSMUSG00000000976	33208	Metazoa	ENSMUSG00000018293	7711	Chordata	ENSMUSG00000045294	7711	Chordata
ENSMUSG00000000982	40674	Mammalia	ENSMUSG00000018362	0	Not assigned; could be species-specific	ENSMUSG00000045854	7711	Chordata
ENSMUSG00000000983	0	Not assigned; could be species-specific	ENSMUSG00000018398	33154	Fungi/Metazoa group	ENSMUSG00000045969	2759	Eukaryota
ENSMUSG00000001014	40674	Mammalia	ENSMUSG00000018565	40674	Mammalia	ENSMUSG00000046314	7711	Chordata
ENSMUSG00000001016	33208	Metazoa	ENSMUSG00000018572	7711	Chordata	ENSMUSG00000046434	2759	Eukaryota
ENSMUSG00000001017	7711	Chordata	ENSMUSG00000018599	7711	Chordata	ENSMUSG00000046798	7711	Chordata
ENSMUSG00000001018	7711	Chordata	ENSMUSG00000018620	33208	Metazoa	ENSMUSG00000048249	33208	Metazoa
ENSMUSG00000001020	7711	Chordata	ENSMUSG00000018648	33208	Metazoa	ENSMUSG00000049717	2759	Eukaryota
ENSMUSG00000001021	40674	Mammalia	ENSMUSG00000018893	7711	Chordata	ENSMUSG00000050079	33208	Metazoa
ENSMUSG00000001023	40674	Mammalia	ENSMUSG00000018924	7711	Chordata	ENSMUSG00000050213	2759	Eukaryota
ENSMUSG00000001025	40674	Mammalia	ENSMUSG00000018930	40674	Mammalia	ENSMUSG00000050567	2759	Eukaryota
ENSMUSG00000001027	33154	Fungi/Metazoa group	ENSMUSG00000018932	2759	Eukaryota	ENSMUSG00000052656	7711	Chordata
ENSMUSG00000001029	40674	Mammalia	ENSMUSG00000019429	33208	Metazoa	ENSMUSG00000053044	40674	Mammalia
ENSMUSG00000001034	2759	Eukaryota	ENSMUSG00000019467	33208	Metazoa	ENSMUSG00000053334	33208	Metazoa
ENSMUSG00000001036	2759	Eukaryota	ENSMUSG00000019471	33208	Metazoa	ENSMUSG00000054277	2759	Eukaryota
ENSMUSG00000001039	33208	Metazoa	ENSMUSG00000019578	33208	Metazoa	ENSMUSG00000054814	2759	Eukaryota
ENSMUSG00000001052	2759	Eukaryota	ENSMUSG00000019726	2759	Eukaryota	ENSMUSG00000056131	2759	Eukaryota
ENSMUSG00000001053	7711	Chordata	ENSMUSG00000019820	2759	Eukaryota	ENSMUSG00000057137	40674	Mammalia
ENSMUSG00000001054	33154	Fungi/Metazoa group	ENSMUSG00000019837	7711	Chordata	ENSMUSG00000057561	0	Not assigned; could be species-specific
ENSMUSG00000001056	2759	Eukaryota	ENSMUSG00000019841	2759	Eukaryota	ENSMUSG00000058569	33154	Fungi/Metazoa group
ENSMUSG00000001062	7711	Chordata	ENSMUSG00000019851	7711	Chordata	ENSMUSG00000058638	33154	Fungi/Metazoa group
ENSMUSG00000001065	33154	Fungi/Metazoa group	ENSMUSG00000019852	33208	Metazoa	ENSMUSG00000060477	33208	Metazoa
ENSMUSG00000001076	7711	Chordata	ENSMUSG00000019861	7711	Chordata	ENSMUSG00000060708	7711	Chordata
ENSMUSG00000001082	33154	Fungi/Metazoa group	ENSMUSG00000019889	2759	Eukaryota	ENSMUSG00000062198	7711	Chordata
ENSMUSG00000001089	2759	Eukaryota	ENSMUSG00000019907	2759	Eukaryota	ENSMUSG00000062901	2759	Eukaryota
ENSMUSG00000001095	33154	Fungi/Metazoa group	ENSMUSG00000019909	7711	Chordata	ENSMUSG00000062937	33154	Fungi/Metazoa group
ENSMUSG00000001098	33208	Metazoa	ENSMUSG00000019917	33154	Fungi/Metazoa group	ENSMUSG00000069089	2759	Eukaryota
ENSMUSG00000001100	33208	Metazoa	ENSMUSG00000019942	2759	Eukaryota	ENSMUSG00000070284	2759	Eukaryota
ENSMUSG00000001103	7711	Chordata	ENSMUSG00000019943	2759	Eukaryota	ENSMUSG00000070372	2759	Eukaryota
ENSMUSG00000001105	33208	Metazoa	ENSMUSG00000019961	7711	Chordata	ENSMUSG00000070923	2759	Eukaryota
ENSMUSG00000001119	0	Not assigned; could be species-specific	ENSMUSG00000019971	2759	Eukaryota	ENSMUSG00000071172	33208	Metazoa
ENSMUSG00000001120	2759	Eukaryota	ENSMUSG00000020064	2759	Eukaryota	ENSMUSG00000073079	0	Not assigned; could be species-specific
ENSMUSG00000001123	33208	Metazoa	ENSMUSG00000020074	33208	Metazoa	ENSMUSG00000078970	2759	Eukaryota
ENSMUSG00000001127	2759	Eukaryota	ENSMUSG00000020091	33208	Metazoa	ENSMUSG00000079184	33208	Metazoa
ENSMUSG00000001128	33208	Metazoa	ENSMUSG00000020092	7711	Chordata	ENSMUSG00000090877	0	Not assigned; could be species-specific
ENSMUSG00000001131	7711	Chordata	ENSMUSG00000020105	2759	Eukaryota
ENSMUSG00000001134	7711	Chordata	ENSMUSG00000020169	33208	Metazoa
ENSMUSG00000001138	0	Not assigned; could be species-specific	ENSMUSG00000020170	7711	Chordata
ENSMUSG00000001143	33154	Fungi/Metazoa group	ENSMUSG00000020191	40674	Mammalia
ENSMUSG00000001150	2759	Eukaryota	ENSMUSG00000020193	40674	Mammalia
ENSMUSG00000001151	2759	Eukaryota	ENSMUSG00000020196	7711	Chordata
ENSMUSG00000001155	7711	Chordata	ENSMUSG00000020212	7711	Chordata
ENSMUSG00000001156	7711	Chordata	ENSMUSG00000020213	33208	Metazoa
ENSMUSG00000001157	33208	Metazoa	ENSMUSG00000020257	2759	Eukaryota
ENSMUSG00000001158	33208	Metazoa	ENSMUSG00000020265	0	Not assigned; could be species-specific
ENSMUSG00000001166	40674	Mammalia	ENSMUSG00000020321	2759	Eukaryota
ENSMUSG00000001168	40674	Mammalia	ENSMUSG00000020340	33208	Metazoa
ENSMUSG00000001173	2759	Eukaryota	ENSMUSG00000020375	33208	Metazoa
ENSMUSG00000001175	2759	Eukaryota	ENSMUSG00000020428	33208	Metazoa
ENSMUSG00000001211	33154	Fungi/Metazoa group	ENSMUSG00000020469	2759	Eukaryota
ENSMUSG00000001225	2759	Eukaryota	ENSMUSG00000020472	33208	Metazoa
ENSMUSG00000001227	33208	Metazoa	ENSMUSG00000020493	40674	Mammalia
ENSMUSG00000001228	7711	Chordata	ENSMUSG00000020566	2759	Eukaryota
ENSMUSG00000001229	2759	Eukaryota	ENSMUSG00000020635	2759	Eukaryota
ENSMUSG00000001240	40674	Mammalia	ENSMUSG00000020639	40674	Mammalia
ENSMUSG00000001247	7711	Chordata	ENSMUSG00000020647	33208	Metazoa
ENSMUSG00000001248	33154	Fungi/Metazoa group	ENSMUSG00000020656	33208	Metazoa
ENSMUSG00000001249	33208	Metazoa	ENSMUSG00000020660	7711	Chordata
ENSMUSG00000001260	33208	Metazoa	ENSMUSG00000020664	131567	cellular organisms
ENSMUSG00000001270	33208	Metazoa	ENSMUSG00000020671	2759	Eukaryota
ENSMUSG00000001280	33154	Fungi/Metazoa group	ENSMUSG00000020716	33154	Fungi/Metazoa group
ENSMUSG00000001281	33208	Metazoa	ENSMUSG00000020802	33208	Metazoa
ENSMUSG00000001285	2759	Eukaryota	ENSMUSG00000020818	33208	Metazoa
ENSMUSG00000001288	33208	Metazoa	ENSMUSG00000020834	2759	Eukaryota
ENSMUSG00000001289	2759	Eukaryota	ENSMUSG00000020893	33208	Metazoa
ENSMUSG00000001300	7711	Chordata	ENSMUSG00000020899	131567	cellular organisms
ENSMUSG00000001305	33208	Metazoa	ENSMUSG00000020900	2759	Eukaryota
ENSMUSG00000001313	2759	Eukaryota	ENSMUSG00000020926	33154	Fungi/Metazoa group
ENSMUSG00000001323	131567	cellular organisms	ENSMUSG00000020948	2759	Eukaryota
ENSMUSG00000001333	7711	Chordata	ENSMUSG00000020963	33208	Metazoa
ENSMUSG00000001334	7711	Chordata	ENSMUSG00000020982	2759	Eukaryota
ENSMUSG00000001348	2759	Eukaryota	ENSMUSG00000021003	7711	Chordata
ENSMUSG00000001349	33208	Metazoa	ENSMUSG00000021010	33208	Metazoa
ENSMUSG00000001366	33154	Fungi/Metazoa group	ENSMUSG00000021022	2759	Eukaryota
ENSMUSG00000001376	2759	Eukaryota	ENSMUSG00000021033	2759	Eukaryota
ENSMUSG00000001379	33208	Metazoa	ENSMUSG00000021039	2759	Eukaryota
ENSMUSG00000001380	131567	cellular organisms	ENSMUSG00000021048	131567	cellular organisms
ENSMUSG00000001383	2759	Eukaryota	ENSMUSG00000021076	2759	Eukaryota
ENSMUSG00000001403	2759	Eukaryota	ENSMUSG00000021078	33208	Metazoa
ENSMUSG00000001415	33208	Metazoa	ENSMUSG00000021127	2759	Eukaryota
ENSMUSG00000001416	2759	Eukaryota	ENSMUSG00000021133	7711	Chordata
ENSMUSG00000001417	33208	Metazoa	ENSMUSG00000021171	2759	Eukaryota
ENSMUSG00000001418	7711	Chordata	ENSMUSG00000021182	2759	Eukaryota
ENSMUSG00000001419	2759	Eukaryota	ENSMUSG00000021186	33208	Metazoa
ENSMUSG00000001420	7711	Chordata	ENSMUSG00000021192	2759	Eukaryota
ENSMUSG00000001424	2759	Eukaryota	ENSMUSG00000021193	2759	Eukaryota
ENSMUSG00000001435	33154	Fungi/Metazoa group	ENSMUSG00000021196	2759	Eukaryota
ENSMUSG00000001436	33208	Metazoa	ENSMUSG00000021215	33154	Fungi/Metazoa group
ENSMUSG00000001440	2759	Eukaryota	ENSMUSG00000021216	2759	Eukaryota
ENSMUSG00000001441	2759	Eukaryota	ENSMUSG00000021222	7711	Chordata
ENSMUSG00000001444	33208	Metazoa	ENSMUSG00000021245	2759	Eukaryota
ENSMUSG00000001445	33208	Metazoa	ENSMUSG00000021260	33208	Metazoa
ENSMUSG00000001467	2759	Eukaryota	ENSMUSG00000021275	33208	Metazoa
ENSMUSG00000001472	2759	Eukaryota	ENSMUSG00000021276	7711	Chordata
ENSMUSG00000001473	0	Not assigned; could be species-specific	ENSMUSG00000021278	33208	Metazoa
ENSMUSG00000001482	33208	Metazoa	ENSMUSG00000021280	7711	Chordata
ENSMUSG00000001493	7711	Chordata	ENSMUSG00000021285	33154	Fungi/Metazoa group
ENSMUSG00000001494	7711	Chordata	ENSMUSG00000021290	40674	Mammalia
ENSMUSG00000001496	33208	Metazoa	ENSMUSG00000021301	2759	Eukaryota
ENSMUSG00000001497	33208	Metazoa	ENSMUSG00000021302	33154	Fungi/Metazoa group
ENSMUSG00000001504	33208	Metazoa	ENSMUSG00000021313	33208	Metazoa
ENSMUSG00000001506	33208	Metazoa	ENSMUSG00000021366	33208	Metazoa
ENSMUSG00000001507	33208	Metazoa	ENSMUSG00000021379	7711	Chordata
ENSMUSG00000001508	33208	Metazoa	ENSMUSG00000021385	7711	Chordata
ENSMUSG00000001510	33208	Metazoa	ENSMUSG00000021388	33208	Metazoa
ENSMUSG00000001517	33154	Fungi/Metazoa group	ENSMUSG00000021391	40674	Mammalia
ENSMUSG00000001518	7711	Chordata	ENSMUSG00000021392	33208	Metazoa
ENSMUSG00000001520	7711	Chordata	ENSMUSG00000021423	40674	Mammalia
ENSMUSG00000001521	2759	Eukaryota	ENSMUSG00000021440	2759	Eukaryota
ENSMUSG00000001524	2759	Eukaryota	ENSMUSG00000021448	33208	Metazoa
ENSMUSG00000001525	0	Not assigned; could be species-specific	ENSMUSG00000021456	2759	Eukaryota
ENSMUSG00000001542	33208	Metazoa	ENSMUSG00000021460	2759	Eukaryota
ENSMUSG00000001552	33208	Metazoa	ENSMUSG00000021474	33154	Fungi/Metazoa group
ENSMUSG00000001555	2759	Eukaryota	ENSMUSG00000021482	7711	Chordata
ENSMUSG00000001558	2759	Eukaryota	ENSMUSG00000021483	2759	Eukaryota
ENSMUSG00000001566	33208	Metazoa	ENSMUSG00000021486	33208	Metazoa
ENSMUSG00000001569	2759	Eukaryota	ENSMUSG00000021490	7711	Chordata
ENSMUSG00000001576	2759	Eukaryota	ENSMUSG00000021494	131567	cellular organisms
ENSMUSG00000001583	2759	Eukaryota	ENSMUSG00000021495	7711	Chordata
ENSMUSG00000001588	2759	Eukaryota	ENSMUSG00000021497	7711	Chordata
ENSMUSG00000001604	2759	Eukaryota	ENSMUSG00000021514	33154	Fungi/Metazoa group
ENSMUSG00000001622	40674	Mammalia	ENSMUSG00000021518	2759	Eukaryota
ENSMUSG00000001627	33208	Metazoa	ENSMUSG00000021534	40674	Mammalia
ENSMUSG00000001630	2759	Eukaryota	ENSMUSG00000021536	33208	Metazoa
ENSMUSG00000001632	2759	Eukaryota	ENSMUSG00000021538	40674	Mammalia
ENSMUSG00000001642	2759	Eukaryota	ENSMUSG00000021552	7711	Chordata
ENSMUSG00000001655	7711	Chordata	ENSMUSG00000021559	2759	Eukaryota
ENSMUSG00000001656	33208	Metazoa	ENSMUSG00000021569	2759	Eukaryota
ENSMUSG00000001657	33208	Metazoa	ENSMUSG00000021576	33154	Fungi/Metazoa group
ENSMUSG00000001661	33208	Metazoa	ENSMUSG00000021583	2759	Eukaryota
ENSMUSG00000001663	33208	Metazoa	ENSMUSG00000021585	33208	Metazoa
ENSMUSG00000001665	33208	Metazoa	ENSMUSG00000021590	40674	Mammalia
ENSMUSG00000001666	7711	Chordata	ENSMUSG00000021596	33208	Metazoa
ENSMUSG00000001670	131567	cellular organisms	ENSMUSG00000021598	33208	Metazoa
ENSMUSG00000001672	7711	Chordata	ENSMUSG00000021600	0	Not assigned; could be species-specific
ENSMUSG00000001674	131567	cellular organisms	ENSMUSG00000021607	40674	Mammalia
ENSMUSG00000001687	33208	Metazoa	ENSMUSG00000021609	33208	Metazoa
ENSMUSG00000001700	33154	Fungi/Metazoa group	ENSMUSG00000021611	33154	Fungi/Metazoa group
ENSMUSG00000001707	33208	Metazoa	ENSMUSG00000021612	33208	Metazoa
ENSMUSG00000001729	2759	Eukaryota	ENSMUSG00000021619	7711	Chordata
ENSMUSG00000001739	7711	Chordata	ENSMUSG00000021629	2759	Eukaryota
ENSMUSG00000001741	33208	Metazoa	ENSMUSG00000021635	2759	Eukaryota
ENSMUSG00000001750	2759	Eukaryota	ENSMUSG00000021636	7711	Chordata
ENSMUSG00000001751	33208	Metazoa	ENSMUSG00000021640	33208	Metazoa
ENSMUSG00000001755	2759	Eukaryota	ENSMUSG00000021662	33208	Metazoa
ENSMUSG00000001761	33208	Metazoa	ENSMUSG00000021665	33154	Fungi/Metazoa group
ENSMUSG00000001763	33208	Metazoa	ENSMUSG00000021668	2759	Eukaryota
ENSMUSG00000001767	2759	Eukaryota	ENSMUSG00000021669	33208	Metazoa
ENSMUSG00000001768	33208	Metazoa	ENSMUSG00000021671	7711	Chordata
ENSMUSG00000001773	33154	Fungi/Metazoa group	ENSMUSG00000021679	7711	Chordata
ENSMUSG00000001774	33154	Fungi/Metazoa group	ENSMUSG00000021680	33208	Metazoa
ENSMUSG00000001783	2759	Eukaryota	ENSMUSG00000021684	2759	Eukaryota
ENSMUSG00000001785	2759	Eukaryota	ENSMUSG00000021692	131567	cellular organisms
ENSMUSG00000001786	7711	Chordata	ENSMUSG00000021696	2759	Eukaryota
ENSMUSG00000001794	33208	Metazoa	ENSMUSG00000021704	33208	Metazoa
ENSMUSG00000001802	33208	Metazoa	ENSMUSG00000021707	2759	Eukaryota
ENSMUSG00000001804	33208	Metazoa	ENSMUSG00000021712	2759	Eukaryota
ENSMUSG00000001815	33208	Metazoa	ENSMUSG00000021714	7711	Chordata
ENSMUSG00000001819	7711	Chordata	ENSMUSG00000021719	7711	Chordata
ENSMUSG00000001823	33208	Metazoa	ENSMUSG00000021721	33208	Metazoa
ENSMUSG00000001827	7711	Chordata	ENSMUSG00000021743	2759	Eukaryota
ENSMUSG00000001829	131567	cellular organisms	ENSMUSG00000021758	131567	cellular organisms
ENSMUSG00000001833	33154	Fungi/Metazoa group	ENSMUSG00000021764	33154	Fungi/Metazoa group
ENSMUSG00000001844	2759	Eukaryota	ENSMUSG00000021765	33208	Metazoa
ENSMUSG00000001847	2759	Eukaryota	ENSMUSG00000021771	33154	Fungi/Metazoa group
ENSMUSG00000001855	33154	Fungi/Metazoa group	ENSMUSG00000021782	2759	Eukaryota
ENSMUSG00000001864	7711	Chordata	ENSMUSG00000021795	33208	Metazoa
ENSMUSG00000001865	33154	Fungi/Metazoa group	ENSMUSG00000021798	33154	Fungi/Metazoa group
ENSMUSG00000001870	2759	Eukaryota	ENSMUSG00000021823	33208	Metazoa
ENSMUSG00000001891	2759	Eukaryota	ENSMUSG00000021846	33208	Metazoa
ENSMUSG00000001901	2759	Eukaryota	ENSMUSG00000021880	40674	Mammalia
ENSMUSG00000001909	2759	Eukaryota	ENSMUSG00000021895	33154	Fungi/Metazoa group
ENSMUSG00000001910	7711	Chordata	ENSMUSG00000021928	33154	Fungi/Metazoa group
ENSMUSG00000001911	33208	Metazoa	ENSMUSG00000021932	33208	Metazoa
ENSMUSG00000001918	33208	Metazoa	ENSMUSG00000021936	2759	Eukaryota
ENSMUSG00000001924	2759	Eukaryota	ENSMUSG00000021939	2759	Eukaryota
ENSMUSG00000001930	2759	Eukaryota	ENSMUSG00000021961	40674	Mammalia
ENSMUSG00000001942	7711	Chordata	ENSMUSG00000021977	0	Not assigned; could be species-specific
ENSMUSG00000001943	7711	Chordata	ENSMUSG00000021986	7711	Chordata
ENSMUSG00000001946	7711	Chordata	ENSMUSG00000021993	2759	Eukaryota
ENSMUSG00000001948	7711	Chordata	ENSMUSG00000021999	33154	Fungi/Metazoa group
ENSMUSG00000001962	2759	Eukaryota	ENSMUSG00000022009	33208	Metazoa
ENSMUSG00000001964	40674	Mammalia	ENSMUSG00000022012	33208	Metazoa
ENSMUSG00000001983	131567	cellular organisms	ENSMUSG00000022040	33154	Fungi/Metazoa group
ENSMUSG00000001985	33208	Metazoa	ENSMUSG00000022043	7711	Chordata
ENSMUSG00000001986	33208	Metazoa	ENSMUSG00000022064	2759	Eukaryota
ENSMUSG00000001988	33208	Metazoa	ENSMUSG00000022094	33154	Fungi/Metazoa group
ENSMUSG00000001995	33208	Metazoa	ENSMUSG00000022098	33208	Metazoa
ENSMUSG00000001998	2759	Eukaryota	ENSMUSG00000022101	7711	Chordata
ENSMUSG00000001999	7711	Chordata	ENSMUSG00000022111	0	Not assigned; could be species-specific
ENSMUSG00000002006	33208	Metazoa	ENSMUSG00000022132	7711	Chordata
ENSMUSG00000002007	2759	Eukaryota	ENSMUSG00000022141	2759	Eukaryota
ENSMUSG00000002010	131567	cellular organisms	ENSMUSG00000022176	33154	Fungi/Metazoa group
ENSMUSG00000002012	2759	Eukaryota	ENSMUSG00000022200	33154	Fungi/Metazoa group
ENSMUSG00000002014	33208	Metazoa	ENSMUSG00000022204	2759	Eukaryota
ENSMUSG00000002015	33208	Metazoa	ENSMUSG00000022221	2759	Eukaryota
ENSMUSG00000002017	33208	Metazoa	ENSMUSG00000022226	33208	Metazoa
ENSMUSG00000002020	2759	Eukaryota	ENSMUSG00000022236	7711	Chordata
ENSMUSG00000002028	2759	Eukaryota	ENSMUSG00000022270	7711	Chordata
ENSMUSG00000002031	33208	Metazoa	ENSMUSG00000022322	33208	Metazoa
ENSMUSG00000002032	7711	Chordata	ENSMUSG00000022383	33208	Metazoa
ENSMUSG00000002033	40674	Mammalia	ENSMUSG00000022390	7711	Chordata
ENSMUSG00000002043	33154	Fungi/Metazoa group	ENSMUSG00000022400	0	Not assigned; could be species-specific
ENSMUSG00000002052	2759	Eukaryota	ENSMUSG00000022419	7711	Chordata
ENSMUSG00000002055	2759	Eukaryota	ENSMUSG00000022437	2759	Eukaryota
ENSMUSG00000002057	33154	Fungi/Metazoa group	ENSMUSG00000022441	7711	Chordata
ENSMUSG00000002058	33208	Metazoa	ENSMUSG00000022462	2759	Eukaryota
ENSMUSG00000002059	2759	Eukaryota	ENSMUSG00000022468	33208	Metazoa
ENSMUSG00000002064	2759	Eukaryota	ENSMUSG00000022488	33208	Metazoa
ENSMUSG00000002068	2759	Eukaryota	ENSMUSG00000022519	2759	Eukaryota
ENSMUSG00000002076	7711	Chordata	ENSMUSG00000022526	2759	Eukaryota
ENSMUSG00000002083	40674	Mammalia	ENSMUSG00000022542	33154	Fungi/Metazoa group
ENSMUSG00000002100	33208	Metazoa	ENSMUSG00000022551	2759	Eukaryota
ENSMUSG00000002102	131567	cellular organisms	ENSMUSG00000022554	33154	Fungi/Metazoa group
ENSMUSG00000002103	33208	Metazoa	ENSMUSG00000022561	33154	Fungi/Metazoa group
ENSMUSG00000002104	33208	Metazoa	ENSMUSG00000022571	131567	cellular organisms
ENSMUSG00000002105	33154	Fungi/Metazoa group	ENSMUSG00000022598	40674	Mammalia
ENSMUSG00000002107	2759	Eukaryota	ENSMUSG00000022738	33208	Metazoa
ENSMUSG00000002108	33208	Metazoa	ENSMUSG00000022749	33208	Metazoa
ENSMUSG00000002109	7711	Chordata	ENSMUSG00000022751	2759	Eukaryota
ENSMUSG00000002111	7711	Chordata	ENSMUSG00000022779	131567	cellular organisms
ENSMUSG00000002129	2759	Eukaryota	ENSMUSG00000022780	33208	Metazoa
ENSMUSG00000002147	33208	Metazoa	ENSMUSG00000022789	2759	Eukaryota
ENSMUSG00000002190	2759	Eukaryota	ENSMUSG00000022816	7711	Chordata
ENSMUSG00000002204	2759	Eukaryota	ENSMUSG00000022833	40674	Mammalia
ENSMUSG00000002205	2759	Eukaryota	ENSMUSG00000022843	2759	Eukaryota
ENSMUSG00000002210	33208	Metazoa	ENSMUSG00000022848	33208	Metazoa
ENSMUSG00000002221	33208	Metazoa	ENSMUSG00000022867	2759	Eukaryota
ENSMUSG00000002222	33154	Fungi/Metazoa group	ENSMUSG00000022895	0	Not assigned; could be species-specific
ENSMUSG00000002227	2759	Eukaryota	ENSMUSG00000022938	7711	Chordata
ENSMUSG00000002228	33208	Metazoa	ENSMUSG00000022969	7711	Chordata
ENSMUSG00000002233	0	Not assigned; could be species-specific	ENSMUSG00000022971	40674	Mammalia
ENSMUSG00000002240	0	Not assigned; could be species-specific	ENSMUSG00000022987	33154	Fungi/Metazoa group
ENSMUSG00000002249	33208	Metazoa	ENSMUSG00000022991	7711	Chordata
ENSMUSG00000002250	33208	Metazoa	ENSMUSG00000022992	33208	Metazoa
ENSMUSG00000002257	33208	Metazoa	ENSMUSG00000022993	0	Not assigned; could be species-specific
ENSMUSG00000002265	33208	Metazoa	ENSMUSG00000023000	33208	Metazoa
ENSMUSG00000002266	2759	Eukaryota	ENSMUSG00000023007	2759	Eukaryota
ENSMUSG00000002274	7711	Chordata	ENSMUSG00000023025	33208	Metazoa
ENSMUSG00000002279	33208	Metazoa	ENSMUSG00000023031	33208	Metazoa
ENSMUSG00000002280	2759	Eukaryota	ENSMUSG00000023034	33208	Metazoa
ENSMUSG00000002289	33208	Metazoa	ENSMUSG00000023043	33208	Metazoa
ENSMUSG00000002297	7711	Chordata	ENSMUSG00000023064	7711	Chordata
ENSMUSG00000002307	33208	Metazoa	ENSMUSG00000023159	40674	Mammalia
ENSMUSG00000002308	33208	Metazoa	ENSMUSG00000023169	2759	Eukaryota
ENSMUSG00000002319	2759	Eukaryota	ENSMUSG00000023224	33208	Metazoa
ENSMUSG00000002320	2759	Eukaryota	ENSMUSG00000023333	33208	Metazoa
ENSMUSG00000002324	7711	Chordata	ENSMUSG00000023791	40674	Mammalia
ENSMUSG00000002325	7711	Chordata	ENSMUSG00000023828	2759	Eukaryota
ENSMUSG00000002326	131567	cellular organisms	ENSMUSG00000023913	7711	Chordata
ENSMUSG00000002329	33154	Fungi/Metazoa group	ENSMUSG00000023947	33208	Metazoa
ENSMUSG00000002332	33208	Metazoa	ENSMUSG00000023949	2759	Eukaryota
ENSMUSG00000002341	33208	Metazoa	ENSMUSG00000023951	7711	Chordata
ENSMUSG00000002342	33208	Metazoa	ENSMUSG00000023965	33154	Fungi/Metazoa group
ENSMUSG00000002343	2759	Eukaryota	ENSMUSG00000023994	33154	Fungi/Metazoa group
ENSMUSG00000002345	7711	Chordata	ENSMUSG00000023999	2759	Eukaryota
ENSMUSG00000002346	2759	Eukaryota	ENSMUSG00000024006	2759	Eukaryota
ENSMUSG00000002365	33208	Metazoa	ENSMUSG00000024026	2759	Eukaryota
ENSMUSG00000002372	33208	Metazoa	ENSMUSG00000024028	40674	Mammalia
ENSMUSG00000002379	0	Not assigned; could be species-specific	ENSMUSG00000024039	131567	cellular organisms
ENSMUSG00000002384	33208	Metazoa	ENSMUSG00000024059	33208	Metazoa
ENSMUSG00000002393	33208	Metazoa	ENSMUSG00000024081	2759	Eukaryota
ENSMUSG00000002395	33208	Metazoa	ENSMUSG00000024091	33154	Fungi/Metazoa group
ENSMUSG00000002396	7711	Chordata	ENSMUSG00000024116	33208	Metazoa
ENSMUSG00000002409	2759	Eukaryota	ENSMUSG00000024125	40674	Mammalia
ENSMUSG00000002413	2759	Eukaryota	ENSMUSG00000024127	2759	Eukaryota
ENSMUSG00000002416	7711	Chordata	ENSMUSG00000024220	2759	Eukaryota
ENSMUSG00000002428	2759	Eukaryota	ENSMUSG00000024222	2759	Eukaryota
ENSMUSG00000002455	2759	Eukaryota	ENSMUSG00000024232	7711	Chordata
ENSMUSG00000002458	33208	Metazoa	ENSMUSG00000024242	2759	Eukaryota
ENSMUSG00000002459	33208	Metazoa	ENSMUSG00000024251	2759	Eukaryota
ENSMUSG00000002475	2759	Eukaryota	ENSMUSG00000024292	2759	Eukaryota
ENSMUSG00000002477	2759	Eukaryota	ENSMUSG00000024302	33208	Metazoa
ENSMUSG00000002486	2759	Eukaryota	ENSMUSG00000024352	40674	Mammalia
ENSMUSG00000002489	33154	Fungi/Metazoa group	ENSMUSG00000024365	2759	Eukaryota
ENSMUSG00000002496	33154	Fungi/Metazoa group	ENSMUSG00000024366	7711	Chordata
ENSMUSG00000002500	2759	Eukaryota	ENSMUSG00000024381	33208	Metazoa
ENSMUSG00000002504	33208	Metazoa	ENSMUSG00000024383	2759	Eukaryota
ENSMUSG00000002524	2759	Eukaryota	ENSMUSG00000024395	33154	Fungi/Metazoa group
ENSMUSG00000002546	2759	Eukaryota	ENSMUSG00000024410	33208	Metazoa
ENSMUSG00000002550	2759	Eukaryota	ENSMUSG00000024420	33154	Fungi/Metazoa group
ENSMUSG00000002565	2759	Eukaryota	ENSMUSG00000024457	7711	Chordata
ENSMUSG00000002578	33154	Fungi/Metazoa group	ENSMUSG00000024479	7711	Chordata
ENSMUSG00000002580	40674	Mammalia	ENSMUSG00000024524	2759	Eukaryota
ENSMUSG00000002588	7711	Chordata	ENSMUSG00000024526	7711	Chordata
ENSMUSG00000002602	2759	Eukaryota	ENSMUSG00000024530	33154	Fungi/Metazoa group
ENSMUSG00000002603	33208	Metazoa	ENSMUSG00000024587	131567	cellular organisms
ENSMUSG00000002608	33208	Metazoa	ENSMUSG00000024601	33208	Metazoa
ENSMUSG00000002617	2759	Eukaryota	ENSMUSG00000024650	2759	Eukaryota
ENSMUSG00000002625	7711	Chordata	ENSMUSG00000024661	33208	Metazoa
ENSMUSG00000002633	33208	Metazoa	ENSMUSG00000024669	7711	Chordata
ENSMUSG00000002635	2759	Eukaryota	ENSMUSG00000024687	2759	Eukaryota
ENSMUSG00000002658	33208	Metazoa	ENSMUSG00000024743	33208	Metazoa
ENSMUSG00000002660	131567	cellular organisms	ENSMUSG00000024757	33208	Metazoa
ENSMUSG00000002661	33208	Metazoa	ENSMUSG00000024771	33154	Fungi/Metazoa group
ENSMUSG00000002664	7711	Chordata	ENSMUSG00000024774	7711	Chordata
ENSMUSG00000002668	33208	Metazoa	ENSMUSG00000024778	7711	Chordata
ENSMUSG00000002679	33208	Metazoa	ENSMUSG00000024781	33154	Fungi/Metazoa group
ENSMUSG00000002688	2759	Eukaryota	ENSMUSG00000024792	33208	Metazoa
ENSMUSG00000002699	7711	Chordata	ENSMUSG00000024803	33208	Metazoa
ENSMUSG00000002718	2759	Eukaryota	ENSMUSG00000024805	33208	Metazoa
ENSMUSG00000002728	2759	Eukaryota	ENSMUSG00000024806	40674	Mammalia
ENSMUSG00000002731	33208	Metazoa	ENSMUSG00000024812	33208	Metazoa
ENSMUSG00000002732	33154	Fungi/Metazoa group	ENSMUSG00000024815	7711	Chordata
ENSMUSG00000002733	33208	Metazoa	ENSMUSG00000024841	33208	Metazoa
ENSMUSG00000002741	2759	Eukaryota	ENSMUSG00000024842	2759	Eukaryota
ENSMUSG00000002748	33208	Metazoa	ENSMUSG00000024855	33208	Metazoa
ENSMUSG00000002763	131567	cellular organisms	ENSMUSG00000024858	2759	Eukaryota
ENSMUSG00000002767	131567	cellular organisms	ENSMUSG00000024863	7711	Chordata
ENSMUSG00000002768	7711	Chordata	ENSMUSG00000024866	7711	Chordata
ENSMUSG00000002769	33208	Metazoa	ENSMUSG00000024873	33208	Metazoa
ENSMUSG00000002771	33208	Metazoa	ENSMUSG00000024878	2759	Eukaryota
ENSMUSG00000002778	2759	Eukaryota	ENSMUSG00000024885	131567	cellular organisms
ENSMUSG00000002781	40674	Mammalia	ENSMUSG00000024887	33154	Fungi/Metazoa group
ENSMUSG00000002797	33208	Metazoa	ENSMUSG00000024896	33208	Metazoa
ENSMUSG00000002799	2759	Eukaryota	ENSMUSG00000024899	2759	Eukaryota
ENSMUSG00000002803	33208	Metazoa	ENSMUSG00000024905	2759	Eukaryota
ENSMUSG00000002804	33208	Metazoa	ENSMUSG00000024908	33154	Fungi/Metazoa group
ENSMUSG00000002808	7711	Chordata	ENSMUSG00000024911	33208	Metazoa
ENSMUSG00000002812	2759	Eukaryota	ENSMUSG00000024924	2759	Eukaryota
ENSMUSG00000002814	131567	cellular organisms	ENSMUSG00000024939	7711	Chordata
ENSMUSG00000002820	2759	Eukaryota	ENSMUSG00000024940	2759	Eukaryota
ENSMUSG00000002825	131567	cellular organisms	ENSMUSG00000024943	2759	Eukaryota
ENSMUSG00000002831	2759	Eukaryota	ENSMUSG00000024960	2759	Eukaryota
ENSMUSG00000002833	33208	Metazoa	ENSMUSG00000024963	7711	Chordata
ENSMUSG00000002835	33208	Metazoa	ENSMUSG00000024974	131567	cellular organisms
ENSMUSG00000002844	7711	Chordata	ENSMUSG00000024975	2759	Eukaryota
ENSMUSG00000002845	33208	Metazoa	ENSMUSG00000024987	2759	Eukaryota
ENSMUSG00000002846	33208	Metazoa	ENSMUSG00000024989	7711	Chordata
ENSMUSG00000002847	33208	Metazoa	ENSMUSG00000024992	2759	Eukaryota
ENSMUSG00000002870	2759	Eukaryota	ENSMUSG00000025006	33208	Metazoa
ENSMUSG00000002871	7711	Chordata	ENSMUSG00000025014	33154	Fungi/Metazoa group
ENSMUSG00000002881	33208	Metazoa	ENSMUSG00000025016	2759	Eukaryota
ENSMUSG00000002885	33208	Metazoa	ENSMUSG00000025019	7711	Chordata
ENSMUSG00000002897	7711	Chordata	ENSMUSG00000025025	0	Not assigned; could be species-specific
ENSMUSG00000002900	2759	Eukaryota	ENSMUSG00000025026	33154	Fungi/Metazoa group
ENSMUSG00000002908	33208	Metazoa	ENSMUSG00000025037	2759	Eukaryota
ENSMUSG00000002910	33208	Metazoa	ENSMUSG00000025049	2759	Eukaryota
ENSMUSG00000002930	40674	Mammalia	ENSMUSG00000025086	131567	cellular organisms
ENSMUSG00000002944	33208	Metazoa	ENSMUSG00000025090	7711	Chordata
ENSMUSG00000002948	2759	Eukaryota	ENSMUSG00000025105	33208	Metazoa
ENSMUSG00000002949	33154	Fungi/Metazoa group	ENSMUSG00000025140	131567	cellular organisms
ENSMUSG00000002957	2759	Eukaryota	ENSMUSG00000025147	2759	Eukaryota
ENSMUSG00000002963	2759	Eukaryota	ENSMUSG00000025157	2759	Eukaryota
ENSMUSG00000002968	33208	Metazoa	ENSMUSG00000025162	2759	Eukaryota
ENSMUSG00000002980	33208	Metazoa	ENSMUSG00000025171	33208	Metazoa
ENSMUSG00000002981	2759	Eukaryota	ENSMUSG00000025194	131567	cellular organisms
ENSMUSG00000002983	33208	Metazoa	ENSMUSG00000025195	33154	Fungi/Metazoa group
ENSMUSG00000002984	2759	Eukaryota	ENSMUSG00000025197	2759	Eukaryota
ENSMUSG00000002985	7711	Chordata	ENSMUSG00000025202	2759	Eukaryota
ENSMUSG00000002992	40674	Mammalia	ENSMUSG00000025208	33208	Metazoa
ENSMUSG00000002996	7711	Chordata	ENSMUSG00000025209	2759	Eukaryota
ENSMUSG00000002997	2759	Eukaryota	ENSMUSG00000025212	33154	Fungi/Metazoa group
ENSMUSG00000003031	7711	Chordata	ENSMUSG00000025216	33208	Metazoa
ENSMUSG00000003032	33154	Fungi/Metazoa group	ENSMUSG00000025217	2759	Eukaryota
ENSMUSG00000003033	2759	Eukaryota	ENSMUSG00000025218	2759	Eukaryota
ENSMUSG00000003037	2759	Eukaryota	ENSMUSG00000025224	2759	Eukaryota
ENSMUSG00000003038	0	Not assigned; could be species-specific	ENSMUSG00000025226	33208	Metazoa
ENSMUSG00000003039	0	Not assigned; could be species-specific	ENSMUSG00000025232	33154	Fungi/Metazoa group
ENSMUSG00000003051	33208	Metazoa	ENSMUSG00000025234	2759	Eukaryota
ENSMUSG00000003053	2759	Eukaryota	ENSMUSG00000025240	2759	Eukaryota
ENSMUSG00000003062	33208	Metazoa	ENSMUSG00000025278	33154	Fungi/Metazoa group
ENSMUSG00000003068	2759	Eukaryota	ENSMUSG00000025288	0	Not assigned; could be species-specific
ENSMUSG00000003070	7711	Chordata	ENSMUSG00000025323	33154	Fungi/Metazoa group
ENSMUSG00000003072	33154	Fungi/Metazoa group	ENSMUSG00000025351	33208	Metazoa
ENSMUSG00000003099	2759	Eukaryota	ENSMUSG00000025353	33154	Fungi/Metazoa group
ENSMUSG00000003119	2759	Eukaryota	ENSMUSG00000025354	33208	Metazoa
ENSMUSG00000003123	33154	Fungi/Metazoa group	ENSMUSG00000025359	7711	Chordata
ENSMUSG00000003131	33208	Metazoa	ENSMUSG00000025362	2759	Eukaryota
ENSMUSG00000003134	2759	Eukaryota	ENSMUSG00000025366	2759	Eukaryota
ENSMUSG00000003135	2759	Eukaryota	ENSMUSG00000025381	33208	Metazoa
ENSMUSG00000003153	2759	Eukaryota	ENSMUSG00000025383	40674	Mammalia
ENSMUSG00000003154	33154	Fungi/Metazoa group	ENSMUSG00000025396	33154	Fungi/Metazoa group
ENSMUSG00000003161	33154	Fungi/Metazoa group	ENSMUSG00000025400	40674	Mammalia
ENSMUSG00000003166	7711	Chordata	ENSMUSG00000025401	2759	Eukaryota
ENSMUSG00000003178	33154	Fungi/Metazoa group	ENSMUSG00000025403	131567	cellular organisms
ENSMUSG00000003184	7711	Chordata	ENSMUSG00000025408	40674	Mammalia
ENSMUSG00000003190	40674	Mammalia	ENSMUSG00000025410	33208	Metazoa
ENSMUSG00000003198	2759	Eukaryota	ENSMUSG00000025461	33208	Metazoa
ENSMUSG00000003199	33208	Metazoa	ENSMUSG00000025468	7711	Chordata
ENSMUSG00000003200	33154	Fungi/Metazoa group	ENSMUSG00000025474	2759	Eukaryota
ENSMUSG00000003206	7711	Chordata	ENSMUSG00000025480	40674	Mammalia
ENSMUSG00000003208	2759	Eukaryota	ENSMUSG00000025497	33208	Metazoa
ENSMUSG00000003226	2759	Eukaryota	ENSMUSG00000025504	33208	Metazoa
ENSMUSG00000003227	7711	Chordata	ENSMUSG00000025510	33208	Metazoa
ENSMUSG00000003228	2759	Eukaryota	ENSMUSG00000025533	131567	cellular organisms
ENSMUSG00000003233	33208	Metazoa	ENSMUSG00000025597	2759	Eukaryota
ENSMUSG00000003234	131567	cellular organisms	ENSMUSG00000025784	7711	Chordata
ENSMUSG00000003235	2759	Eukaryota	ENSMUSG00000025787	33208	Metazoa
ENSMUSG00000003269	2759	Eukaryota	ENSMUSG00000025794	0	Not assigned; could be species-specific
ENSMUSG00000003271	33208	Metazoa	ENSMUSG00000025804	33208	Metazoa
ENSMUSG00000003273	33208	Metazoa	ENSMUSG00000025855	2759	Eukaryota
ENSMUSG00000003279	33208	Metazoa	ENSMUSG00000025858	33154	Fungi/Metazoa group
ENSMUSG00000003282	33154	Fungi/Metazoa group	ENSMUSG00000025893	33208	Metazoa
ENSMUSG00000003283	2759	Eukaryota	ENSMUSG00000025894	33208	Metazoa
ENSMUSG00000003299	131567	cellular organisms	ENSMUSG00000025899	2759	Eukaryota
ENSMUSG00000003308	2759	Eukaryota	ENSMUSG00000025907	2759	Eukaryota
ENSMUSG00000003309	2759	Eukaryota	ENSMUSG00000025912	2759	Eukaryota
ENSMUSG00000003316	33208	Metazoa	ENSMUSG00000026035	2759	Eukaryota
ENSMUSG00000003341	2759	Eukaryota	ENSMUSG00000026047	33208	Metazoa
ENSMUSG00000003344	33208	Metazoa	ENSMUSG00000026068	7711	Chordata
ENSMUSG00000003345	2759	Eukaryota	ENSMUSG00000026094	2759	Eukaryota
ENSMUSG00000003346	2759	Eukaryota	ENSMUSG00000026114	2759	Eukaryota
ENSMUSG00000003348	2759	Eukaryota	ENSMUSG00000026125	33208	Metazoa
ENSMUSG00000003352	33208	Metazoa	ENSMUSG00000026154	7711	Chordata
ENSMUSG00000003354	33208	Metazoa	ENSMUSG00000026228	33208	Metazoa
ENSMUSG00000003355	33208	Metazoa	ENSMUSG00000026229	2759	Eukaryota
ENSMUSG00000003360	131567	cellular organisms	ENSMUSG00000026248	33208	Metazoa
ENSMUSG00000003363	33208	Metazoa	ENSMUSG00000026289	2759	Eukaryota
ENSMUSG00000003378	33208	Metazoa	ENSMUSG00000026315	33208	Metazoa
ENSMUSG00000003379	40674	Mammalia	ENSMUSG00000026322	33208	Metazoa
ENSMUSG00000003380	33208	Metazoa	ENSMUSG00000026343	33208	Metazoa
ENSMUSG00000003382	33208	Metazoa	ENSMUSG00000026344	7711	Chordata
ENSMUSG00000003402	2759	Eukaryota	ENSMUSG00000026361	2759	Eukaryota
ENSMUSG00000003410	2759	Eukaryota	ENSMUSG00000026387	33208	Metazoa
ENSMUSG00000003411	2759	Eukaryota	ENSMUSG00000026429	2759	Eukaryota
ENSMUSG00000003418	7711	Chordata	ENSMUSG00000026452	33208	Metazoa
ENSMUSG00000003420	7711	Chordata	ENSMUSG00000026579	33208	Metazoa
ENSMUSG00000003421	2759	Eukaryota	ENSMUSG00000026580	33208	Metazoa
ENSMUSG00000003423	33208	Metazoa	ENSMUSG00000026627	7711	Chordata
ENSMUSG00000003429	0	Not assigned; could be species-specific	ENSMUSG00000026638	7711	Chordata
ENSMUSG00000003435	2759	Eukaryota	ENSMUSG00000026705	2759	Eukaryota
ENSMUSG00000003436	33208	Metazoa	ENSMUSG00000026726	2759	Eukaryota
ENSMUSG00000003437	2759	Eukaryota	ENSMUSG00000026840	33208	Metazoa
ENSMUSG00000003438	2759	Eukaryota	ENSMUSG00000026956	2759	Eukaryota
ENSMUSG00000003444	33208	Metazoa	ENSMUSG00000026969	7711	Chordata
ENSMUSG00000003452	2759	Eukaryota	ENSMUSG00000027079	2759	Eukaryota
ENSMUSG00000003458	2759	Eukaryota	ENSMUSG00000027088	33208	Metazoa
ENSMUSG00000003464	33154	Fungi/Metazoa group	ENSMUSG00000027239	7711	Chordata
ENSMUSG00000003469	7711	Chordata	ENSMUSG00000027317	40674	Mammalia
ENSMUSG00000003476	33208	Metazoa	ENSMUSG00000027347	33154	Fungi/Metazoa group
ENSMUSG00000003477	7711	Chordata	ENSMUSG00000027404	2759	Eukaryota
ENSMUSG00000003484	2759	Eukaryota	ENSMUSG00000027434	33208	Metazoa
ENSMUSG00000003500	131567	cellular organisms	ENSMUSG00000027435	33208	Metazoa
ENSMUSG00000003505	0	Not assigned; could be species-specific	ENSMUSG00000027438	2759	Eukaryota
ENSMUSG00000003518	2759	Eukaryota	ENSMUSG00000027442	40674	Mammalia
ENSMUSG00000003526	2759	Eukaryota	ENSMUSG00000027443	40674	Mammalia
ENSMUSG00000003527	2759	Eukaryota	ENSMUSG00000027444	40674	Mammalia
ENSMUSG00000003528	2759	Eukaryota	ENSMUSG00000027445	40674	Mammalia
ENSMUSG00000003531	33208	Metazoa	ENSMUSG00000027446	0	Not assigned; could be species-specific
ENSMUSG00000003534	2759	Eukaryota	ENSMUSG00000027447	40674	Mammalia
ENSMUSG00000003541	40674	Mammalia	ENSMUSG00000027560	7711	Chordata
ENSMUSG00000003545	7711	Chordata	ENSMUSG00000027562	33208	Metazoa
ENSMUSG00000003546	33208	Metazoa	ENSMUSG00000027660	33208	Metazoa
ENSMUSG00000003549	2759	Eukaryota	ENSMUSG00000027676	2759	Eukaryota
ENSMUSG00000003555	2759	Eukaryota	ENSMUSG00000027690	2759	Eukaryota
ENSMUSG00000003559	7711	Chordata	ENSMUSG00000027698	7711	Chordata
ENSMUSG00000003573	33208	Metazoa	ENSMUSG00000027746	2759	Eukaryota
ENSMUSG00000003575	33208	Metazoa	ENSMUSG00000027776	40674	Mammalia
ENSMUSG00000003581	7711	Chordata	ENSMUSG00000027800	7711	Chordata
ENSMUSG00000003585	2759	Eukaryota	ENSMUSG00000027806	33208	Metazoa
ENSMUSG00000003604	7711	Chordata	ENSMUSG00000027834	33208	Metazoa
ENSMUSG00000003617	7711	Chordata	ENSMUSG00000027863	40674	Mammalia
ENSMUSG00000003623	33154	Fungi/Metazoa group	ENSMUSG00000027871	2759	Eukaryota
ENSMUSG00000003644	2759	Eukaryota	ENSMUSG00000027876	7711	Chordata
ENSMUSG00000003657	33208	Metazoa	ENSMUSG00000028011	33208	Metazoa
ENSMUSG00000003660	2759	Eukaryota	ENSMUSG00000028017	33208	Metazoa
ENSMUSG00000003662	2759	Eukaryota	ENSMUSG00000028036	7711	Chordata
ENSMUSG00000003665	7711	Chordata	ENSMUSG00000028188	7711	Chordata
ENSMUSG00000003680	2759	Eukaryota	ENSMUSG00000028255	7711	Chordata
ENSMUSG00000003721	7711	Chordata	ENSMUSG00000028312	131567	cellular organisms
ENSMUSG00000003731	2759	Eukaryota	ENSMUSG00000028443	33208	Metazoa
ENSMUSG00000003746	2759	Eukaryota	ENSMUSG00000028454	2759	Eukaryota
ENSMUSG00000003752	33208	Metazoa	ENSMUSG00000028455	2759	Eukaryota
ENSMUSG00000003762	2759	Eukaryota	ENSMUSG00000028480	33208	Metazoa
ENSMUSG00000003778	33154	Fungi/Metazoa group	ENSMUSG00000028487	33208	Metazoa
ENSMUSG00000003779	2759	Eukaryota	ENSMUSG00000028582	33208	Metazoa
ENSMUSG00000003808	131567	cellular organisms	ENSMUSG00000028698	33208	Metazoa
ENSMUSG00000003809	2759	Eukaryota	ENSMUSG00000028708	2759	Eukaryota
ENSMUSG00000003810	2759	Eukaryota	ENSMUSG00000028715	2759	Eukaryota
ENSMUSG00000003812	33208	Metazoa	ENSMUSG00000028859	7711	Chordata
ENSMUSG00000003813	2759	Eukaryota	ENSMUSG00000028861	7711	Chordata
ENSMUSG00000003814	2759	Eukaryota	ENSMUSG00000028862	2759	Eukaryota
ENSMUSG00000003824	40674	Mammalia	ENSMUSG00000028971	0	Not assigned; could be species-specific
ENSMUSG00000003847	2759	Eukaryota	ENSMUSG00000028972	33208	Metazoa
ENSMUSG00000003848	2759	Eukaryota	ENSMUSG00000028974	7711	Chordata
ENSMUSG00000003849	7711	Chordata	ENSMUSG00000028976	2759	Eukaryota
ENSMUSG00000003863	2759	Eukaryota	ENSMUSG00000029036	2759	Eukaryota
ENSMUSG00000003865	33154	Fungi/Metazoa group	ENSMUSG00000029038	2759	Eukaryota
ENSMUSG00000003868	2759	Eukaryota	ENSMUSG00000029060	2759	Eukaryota
ENSMUSG00000003872	0	Not assigned; could be species-specific	ENSMUSG00000029061	33208	Metazoa
ENSMUSG00000003873	7711	Chordata	ENSMUSG00000029066	33208	Metazoa
ENSMUSG00000003882	7711	Chordata	ENSMUSG00000029068	2759	Eukaryota
ENSMUSG00000003923	7711	Chordata	ENSMUSG00000029070	7711	Chordata
ENSMUSG00000003929	2759	Eukaryota	ENSMUSG00000029096	131567	cellular organisms
ENSMUSG00000003934	7711	Chordata	ENSMUSG00000029161	40674	Mammalia
ENSMUSG00000003948	33208	Metazoa	ENSMUSG00000029188	7711	Chordata
ENSMUSG00000003949	33208	Metazoa	ENSMUSG00000029269	33208	Metazoa
ENSMUSG00000003955	7711	Chordata	ENSMUSG00000029272	33208	Metazoa
ENSMUSG00000003970	131567	cellular organisms	ENSMUSG00000029286	2759	Eukaryota
ENSMUSG00000003974	33208	Metazoa	ENSMUSG00000029298	0	Not assigned; could be species-specific
ENSMUSG00000003992	33208	Metazoa	ENSMUSG00000029380	40674	Mammalia
ENSMUSG00000004018	33208	Metazoa	ENSMUSG00000029397	2759	Eukaryota
ENSMUSG00000004031	7711	Chordata	ENSMUSG00000029410	2759	Eukaryota
ENSMUSG00000004032	7711	Chordata	ENSMUSG00000029451	0	Not assigned; could be species-specific
ENSMUSG00000004035	7711	Chordata	ENSMUSG00000029456	0	Not assigned; could be species-specific
ENSMUSG00000004038	7711	Chordata	ENSMUSG00000029467	131567	cellular organisms
ENSMUSG00000004040	33208	Metazoa	ENSMUSG00000029484	2759	Eukaryota
ENSMUSG00000004043	0	Not assigned; could be species-specific	ENSMUSG00000029499	2759	Eukaryota
ENSMUSG00000004044	7711	Chordata	ENSMUSG00000029500	33208	Metazoa
ENSMUSG00000004054	2759	Eukaryota	ENSMUSG00000029553	33208	Metazoa
ENSMUSG00000004056	2759	Eukaryota	ENSMUSG00000029629	2759	Eukaryota
ENSMUSG00000004069	131567	cellular organisms	ENSMUSG00000029634	7711	Chordata
ENSMUSG00000004070	7711	Chordata	ENSMUSG00000029727	2759	Eukaryota
ENSMUSG00000004071	33208	Metazoa	ENSMUSG00000029763	33154	Fungi/Metazoa group
ENSMUSG00000004085	2759	Eukaryota	ENSMUSG00000029777	2759	Eukaryota
ENSMUSG00000004096	2759	Eukaryota	ENSMUSG00000029790	7711	Chordata
ENSMUSG00000004098	33154	Fungi/Metazoa group	ENSMUSG00000029847	33208	Metazoa
ENSMUSG00000004099	7711	Chordata	ENSMUSG00000029878	0	Not assigned; could be species-specific
ENSMUSG00000004100	2759	Eukaryota	ENSMUSG00000029910	2759	Eukaryota
ENSMUSG00000004105	33208	Metazoa	ENSMUSG00000030043	33208	Metazoa
ENSMUSG00000004110	2759	Eukaryota	ENSMUSG00000030069	7711	Chordata
ENSMUSG00000004113	2759	Eukaryota	ENSMUSG00000030083	33154	Fungi/Metazoa group
ENSMUSG00000004127	2759	Eukaryota	ENSMUSG00000030144	7711	Chordata
ENSMUSG00000004151	0	Not assigned; could be species-specific	ENSMUSG00000030286	2759	Eukaryota
ENSMUSG00000004187	2759	Eukaryota	ENSMUSG00000030303	2759	Eukaryota
ENSMUSG00000004207	33208	Metazoa	ENSMUSG00000030323	33208	Metazoa
ENSMUSG00000004221	7711	Chordata	ENSMUSG00000030337	33208	Metazoa
ENSMUSG00000004231	33208	Metazoa	ENSMUSG00000030376	33208	Metazoa
ENSMUSG00000004233	131567	cellular organisms	ENSMUSG00000030406	33208	Metazoa
ENSMUSG00000004263	2759	Eukaryota	ENSMUSG00000030417	33208	Metazoa
ENSMUSG00000004264	2759	Eukaryota	ENSMUSG00000030474	7711	Chordata
ENSMUSG00000004266	2759	Eukaryota	ENSMUSG00000030500	2759	Eukaryota
ENSMUSG00000004267	131567	cellular organisms	ENSMUSG00000030546	7711	Chordata
ENSMUSG00000004268	2759	Eukaryota	ENSMUSG00000030549	33208	Metazoa
ENSMUSG00000004270	2759	Eukaryota	ENSMUSG00000030553	7711	Chordata
ENSMUSG00000004285	2759	Eukaryota	ENSMUSG00000030579	40674	Mammalia
ENSMUSG00000004296	7711	Chordata	ENSMUSG00000030609	2759	Eukaryota
ENSMUSG00000004317	2759	Eukaryota	ENSMUSG00000030630	2759	Eukaryota
ENSMUSG00000004319	2759	Eukaryota	ENSMUSG00000030643	2759	Eukaryota
ENSMUSG00000004328	33208	Metazoa	ENSMUSG00000030649	7711	Chordata
ENSMUSG00000004341	2759	Eukaryota	ENSMUSG00000030663	7711	Chordata
ENSMUSG00000004344	2759	Eukaryota	ENSMUSG00000030677	2759	Eukaryota
ENSMUSG00000004347	2759	Eukaryota	ENSMUSG00000030678	33154	Fungi/Metazoa group
ENSMUSG00000004356	2759	Eukaryota	ENSMUSG00000030695	2759	Eukaryota
ENSMUSG00000004359	7711	Chordata	ENSMUSG00000030703	7711	Chordata
ENSMUSG00000004360	40674	Mammalia	ENSMUSG00000030718	2759	Eukaryota
ENSMUSG00000004364	2759	Eukaryota	ENSMUSG00000030748	40674	Mammalia
ENSMUSG00000004366	7711	Chordata	ENSMUSG00000030759	2759	Eukaryota
ENSMUSG00000004371	40674	Mammalia	ENSMUSG00000030770	33208	Metazoa
ENSMUSG00000004383	33208	Metazoa	ENSMUSG00000030775	40674	Mammalia
ENSMUSG00000004393	131567	cellular organisms	ENSMUSG00000030789	33208	Metazoa
ENSMUSG00000004394	33154	Fungi/Metazoa group	ENSMUSG00000030823	2759	Eukaryota
ENSMUSG00000004415	7711	Chordata	ENSMUSG00000030835	33208	Metazoa
ENSMUSG00000004446	40674	Mammalia	ENSMUSG00000030847	33208	Metazoa
ENSMUSG00000004451	2759	Eukaryota	ENSMUSG00000030850	2759	Eukaryota
ENSMUSG00000004455	0	Not assigned; could be species-specific	ENSMUSG00000030866	2759	Eukaryota
ENSMUSG00000004460	131567	cellular organisms	ENSMUSG00000030867	2759	Eukaryota
ENSMUSG00000004462	2759	Eukaryota	ENSMUSG00000030873	33208	Metazoa
ENSMUSG00000004473	7711	Chordata	ENSMUSG00000030880	2759	Eukaryota
ENSMUSG00000004500	2759	Eukaryota	ENSMUSG00000030898	33208	Metazoa
ENSMUSG00000004508	33208	Metazoa	ENSMUSG00000030911	7711	Chordata
ENSMUSG00000004530	2759	Eukaryota	ENSMUSG00000030976	40674	Mammalia
ENSMUSG00000004535	2759	Eukaryota	ENSMUSG00000031073	7711	Chordata
ENSMUSG00000004540	40674	Mammalia	ENSMUSG00000031137	7711	Chordata
ENSMUSG00000004542	40674	Mammalia	ENSMUSG00000031148	33208	Metazoa
ENSMUSG00000004552	2759	Eukaryota	ENSMUSG00000031165	33154	Fungi/Metazoa group
ENSMUSG00000004558	33208	Metazoa	ENSMUSG00000031170	2759	Eukaryota
ENSMUSG00000004561	2759	Eukaryota	ENSMUSG00000031173	131567	cellular organisms
ENSMUSG00000004562	33208	Metazoa	ENSMUSG00000031221	33154	Fungi/Metazoa group
ENSMUSG00000004565	33154	Fungi/Metazoa group	ENSMUSG00000031241	33208	Metazoa
ENSMUSG00000004567	33208	Metazoa	ENSMUSG00000031344	33208	Metazoa
ENSMUSG00000004568	33208	Metazoa	ENSMUSG00000031364	33208	Metazoa
ENSMUSG00000004591	2759	Eukaryota	ENSMUSG00000031447	33208	Metazoa
ENSMUSG00000004609	7711	Chordata	ENSMUSG00000031452	0	Not assigned; could be species-specific
ENSMUSG00000004610	2759	Eukaryota	ENSMUSG00000031471	0	Not assigned; could be species-specific
ENSMUSG00000004612	40674	Mammalia	ENSMUSG00000031488	33208	Metazoa
ENSMUSG00000004613	7711	Chordata	ENSMUSG00000031517	33208	Metazoa
ENSMUSG00000004626	2759	Eukaryota	ENSMUSG00000031518	7711	Chordata
ENSMUSG00000004630	40674	Mammalia	ENSMUSG00000031519	33208	Metazoa
ENSMUSG00000004631	33208	Metazoa	ENSMUSG00000031530	2759	Eukaryota
ENSMUSG00000004633	33154	Fungi/Metazoa group	ENSMUSG00000031540	2759	Eukaryota
ENSMUSG00000004637	2759	Eukaryota	ENSMUSG00000031561	2759	Eukaryota
ENSMUSG00000004642	33208	Metazoa	ENSMUSG00000031562	33208	Metazoa
ENSMUSG00000004651	7711	Chordata	ENSMUSG00000031590	33208	Metazoa
ENSMUSG00000004654	33208	Metazoa	ENSMUSG00000031594	33208	Metazoa
ENSMUSG00000004655	2759	Eukaryota	ENSMUSG00000031603	7711	Chordata
ENSMUSG00000004661	33208	Metazoa	ENSMUSG00000031622	2759	Eukaryota
ENSMUSG00000004665	33208	Metazoa	ENSMUSG00000031681	33208	Metazoa
ENSMUSG00000004667	2759	Eukaryota	ENSMUSG00000031688	33208	Metazoa
ENSMUSG00000004668	131567	cellular organisms	ENSMUSG00000031706	33154	Fungi/Metazoa group
ENSMUSG00000004677	2759	Eukaryota	ENSMUSG00000031708	2759	Eukaryota
ENSMUSG00000004698	2759	Eukaryota	ENSMUSG00000031728	7711	Chordata
ENSMUSG00000004707	40674	Mammalia	ENSMUSG00000031729	2759	Eukaryota
ENSMUSG00000004709	40674	Mammalia	ENSMUSG00000031754	2759	Eukaryota
ENSMUSG00000004730	33208	Metazoa	ENSMUSG00000031756	7711	Chordata
ENSMUSG00000004748	33208	Metazoa	ENSMUSG00000031762	40674	Mammalia
ENSMUSG00000004768	2759	Eukaryota	ENSMUSG00000031772	33208	Metazoa
ENSMUSG00000004771	0	Not assigned; could be species-specific	ENSMUSG00000031787	2759	Eukaryota
ENSMUSG00000004788	2759	Eukaryota	ENSMUSG00000031799	33208	Metazoa
ENSMUSG00000004789	131567	cellular organisms	ENSMUSG00000031828	33208	Metazoa
ENSMUSG00000004791	7711	Chordata	ENSMUSG00000031847	40674	Mammalia
ENSMUSG00000004798	2759	Eukaryota	ENSMUSG00000031887	7711	Chordata
ENSMUSG00000004814	40674	Mammalia	ENSMUSG00000031893	7711	Chordata
ENSMUSG00000004815	2759	Eukaryota	ENSMUSG00000031904	2759	Eukaryota
ENSMUSG00000004821	33154	Fungi/Metazoa group	ENSMUSG00000031906	7711	Chordata
ENSMUSG00000004837	33208	Metazoa	ENSMUSG00000031913	131567	cellular organisms
ENSMUSG00000004842	33208	Metazoa	ENSMUSG00000031928	2759	Eukaryota
ENSMUSG00000004843	2759	Eukaryota	ENSMUSG00000031939	40674	Mammalia
ENSMUSG00000004846	33208	Metazoa	ENSMUSG00000031948	131567	cellular organisms
ENSMUSG00000004849	2759	Eukaryota	ENSMUSG00000031955	33208	Metazoa
ENSMUSG00000004864	2759	Eukaryota	ENSMUSG00000031959	33154	Fungi/Metazoa group
ENSMUSG00000004865	2759	Eukaryota	ENSMUSG00000031972	0	Not assigned; could be species-specific
ENSMUSG00000004872	33208	Metazoa	ENSMUSG00000031984	40674	Mammalia
ENSMUSG00000004880	2759	Eukaryota	ENSMUSG00000031986	33208	Metazoa
ENSMUSG00000004885	33208	Metazoa	ENSMUSG00000031987	33208	Metazoa
ENSMUSG00000004891	2759	Eukaryota	ENSMUSG00000031991	40674	Mammalia
ENSMUSG00000004892	7711	Chordata	ENSMUSG00000031993	7711	Chordata
ENSMUSG00000004894	7711	Chordata	ENSMUSG00000031996	33208	Metazoa
ENSMUSG00000004895	33208	Metazoa	ENSMUSG00000032002	2759	Eukaryota
ENSMUSG00000004896	33208	Metazoa	ENSMUSG00000032006	7711	Chordata
ENSMUSG00000004897	7711	Chordata	ENSMUSG00000032012	7711	Chordata
ENSMUSG00000004902	2759	Eukaryota	ENSMUSG00000032024	7711	Chordata
ENSMUSG00000004929	2759	Eukaryota	ENSMUSG00000032026	33154	Fungi/Metazoa group
ENSMUSG00000004931	33208	Metazoa	ENSMUSG00000032038	7711	Chordata
ENSMUSG00000004933	2759	Eukaryota	ENSMUSG00000032050	33208	Metazoa
ENSMUSG00000004934	33154	Fungi/Metazoa group	ENSMUSG00000032053	40674	Mammalia
ENSMUSG00000004936	2759	Eukaryota	ENSMUSG00000032056	7711	Chordata
ENSMUSG00000004937	2759	Eukaryota	ENSMUSG00000032087	33208	Metazoa
ENSMUSG00000004939	7711	Chordata	ENSMUSG00000032094	40674	Mammalia
ENSMUSG00000004945	7711	Chordata	ENSMUSG00000032097	131567	cellular organisms
ENSMUSG00000004947	33208	Metazoa	ENSMUSG00000032098	33154	Fungi/Metazoa group
ENSMUSG00000004948	7711	Chordata	ENSMUSG00000032105	7711	Chordata
ENSMUSG00000004951	33208	Metazoa	ENSMUSG00000032112	2759	Eukaryota
ENSMUSG00000004952	33154	Fungi/Metazoa group	ENSMUSG00000032114	2759	Eukaryota
ENSMUSG00000004961	33208	Metazoa	ENSMUSG00000032119	33154	Fungi/Metazoa group
ENSMUSG00000004980	2759	Eukaryota	ENSMUSG00000032123	2759	Eukaryota
ENSMUSG00000004988	40674	Mammalia	ENSMUSG00000032126	131567	cellular organisms
ENSMUSG00000004994	2759	Eukaryota	ENSMUSG00000032171	2759	Eukaryota
ENSMUSG00000004996	2759	Eukaryota	ENSMUSG00000032175	2759	Eukaryota
ENSMUSG00000005034	2759	Eukaryota	ENSMUSG00000032178	33208	Metazoa
ENSMUSG00000005043	33208	Metazoa	ENSMUSG00000032182	2759	Eukaryota
ENSMUSG00000005045	2759	Eukaryota	ENSMUSG00000032184	7711	Chordata
ENSMUSG00000005054	7711	Chordata	ENSMUSG00000032191	40674	Mammalia
ENSMUSG00000005057	33208	Metazoa	ENSMUSG00000032194	33208	Metazoa
ENSMUSG00000005069	2759	Eukaryota	ENSMUSG00000032207	33208	Metazoa
ENSMUSG00000005078	33208	Metazoa	ENSMUSG00000032215	2759	Eukaryota
ENSMUSG00000005087	40674	Mammalia	ENSMUSG00000032217	33208	Metazoa
ENSMUSG00000005089	33208	Metazoa	ENSMUSG00000032226	33208	Metazoa
ENSMUSG00000005102	2759	Eukaryota	ENSMUSG00000032228	33208	Metazoa
ENSMUSG00000005103	2759	Eukaryota	ENSMUSG00000032244	33208	Metazoa
ENSMUSG00000005107	2759	Eukaryota	ENSMUSG00000032246	2759	Eukaryota
ENSMUSG00000005124	7711	Chordata	ENSMUSG00000032254	2759	Eukaryota
ENSMUSG00000005125	33208	Metazoa	ENSMUSG00000032257	2759	Eukaryota
ENSMUSG00000005131	7711	Chordata	ENSMUSG00000032290	2759	Eukaryota
ENSMUSG00000005142	2759	Eukaryota	ENSMUSG00000032294	131567	cellular organisms
ENSMUSG00000005148	33154	Fungi/Metazoa group	ENSMUSG00000032300	33154	Fungi/Metazoa group
ENSMUSG00000005150	2759	Eukaryota	ENSMUSG00000032305	7711	Chordata
ENSMUSG00000005161	131567	cellular organisms	ENSMUSG00000032308	2759	Eukaryota
ENSMUSG00000005198	131567	cellular organisms	ENSMUSG00000032310	2759	Eukaryota
ENSMUSG00000005202	7711	Chordata	ENSMUSG00000032312	2759	Eukaryota
ENSMUSG00000005204	2759	Eukaryota	ENSMUSG00000032315	2759	Eukaryota
ENSMUSG00000005220	33208	Metazoa	ENSMUSG00000032324	33208	Metazoa
ENSMUSG00000005225	33154	Fungi/Metazoa group	ENSMUSG00000032340	33208	Metazoa
ENSMUSG00000005232	7711	Chordata	ENSMUSG00000032350	33154	Fungi/Metazoa group
ENSMUSG00000005233	7711	Chordata	ENSMUSG00000032383	2759	Eukaryota
ENSMUSG00000005237	2759	Eukaryota	ENSMUSG00000032387	33208	Metazoa
ENSMUSG00000005251	2759	Eukaryota	ENSMUSG00000032388	2759	Eukaryota
ENSMUSG00000005262	2759	Eukaryota	ENSMUSG00000032392	7711	Chordata
ENSMUSG00000005267	2759	Eukaryota	ENSMUSG00000032393	2759	Eukaryota
ENSMUSG00000005268	7711	Chordata	ENSMUSG00000032397	33208	Metazoa
ENSMUSG00000005299	2759	Eukaryota	ENSMUSG00000032399	2759	Eukaryota
ENSMUSG00000005312	2759	Eukaryota	ENSMUSG00000032409	2759	Eukaryota
ENSMUSG00000005320	2759	Eukaryota	ENSMUSG00000032413	33154	Fungi/Metazoa group
ENSMUSG00000005338	33208	Metazoa	ENSMUSG00000032418	2759	Eukaryota
ENSMUSG00000005339	40674	Mammalia	ENSMUSG00000032419	33208	Metazoa
ENSMUSG00000005354	33208	Metazoa	ENSMUSG00000032434	7711	Chordata
ENSMUSG00000005355	33208	Metazoa	ENSMUSG00000032436	0	Not assigned; could be species-specific
ENSMUSG00000005357	33208	Metazoa	ENSMUSG00000032437	2759	Eukaryota
ENSMUSG00000005360	33208	Metazoa	ENSMUSG00000032454	7711	Chordata
ENSMUSG00000005362	33208	Metazoa	ENSMUSG00000032481	2759	Eukaryota
ENSMUSG00000005364	7711	Chordata	ENSMUSG00000032513	33154	Fungi/Metazoa group
ENSMUSG00000005370	131567	cellular organisms	ENSMUSG00000032523	33208	Metazoa
ENSMUSG00000005371	33208	Metazoa	ENSMUSG00000032532	40674	Mammalia
ENSMUSG00000005373	33208	Metazoa	ENSMUSG00000032536	33208	Metazoa
ENSMUSG00000005374	33154	Fungi/Metazoa group	ENSMUSG00000032557	2759	Eukaryota
ENSMUSG00000005378	2759	Eukaryota	ENSMUSG00000032649	33208	Metazoa
ENSMUSG00000005397	0	Not assigned; could be species-specific	ENSMUSG00000032705	33208	Metazoa
ENSMUSG00000005410	2759	Eukaryota	ENSMUSG00000032733	33208	Metazoa
ENSMUSG00000005413	7711	Chordata	ENSMUSG00000032741	2759	Eukaryota
ENSMUSG00000005417	2759	Eukaryota	ENSMUSG00000032777	33208	Metazoa
ENSMUSG00000005442	2759	Eukaryota	ENSMUSG00000032816	33208	Metazoa
ENSMUSG00000005447	33208	Metazoa	ENSMUSG00000032834	2759	Eukaryota
ENSMUSG00000005465	7711	Chordata	ENSMUSG00000032899	2759	Eukaryota
ENSMUSG00000005469	2759	Eukaryota	ENSMUSG00000032937	33208	Metazoa
ENSMUSG00000005470	2759	Eukaryota	ENSMUSG00000032939	33154	Fungi/Metazoa group
ENSMUSG00000005474	2759	Eukaryota	ENSMUSG00000032987	7711	Chordata
ENSMUSG00000005481	0	Not assigned; could be species-specific	ENSMUSG00000032999	7711	Chordata
ENSMUSG00000005483	131567	cellular organisms	ENSMUSG00000033006	33208	Metazoa
ENSMUSG00000005493	131567	cellular organisms	ENSMUSG00000033007	33208	Metazoa
ENSMUSG00000005501	2759	Eukaryota	ENSMUSG00000033016	33208	Metazoa
ENSMUSG00000005503	33208	Metazoa	ENSMUSG00000033029	7711	Chordata
ENSMUSG00000005505	33208	Metazoa	ENSMUSG00000033039	2759	Eukaryota
ENSMUSG00000005506	2759	Eukaryota	ENSMUSG00000033047	2759	Eukaryota
ENSMUSG00000005510	33154	Fungi/Metazoa group	ENSMUSG00000033063	33208	Metazoa
ENSMUSG00000005514	2759	Eukaryota	ENSMUSG00000033065	2759	Eukaryota
ENSMUSG00000005533	2759	Eukaryota	ENSMUSG00000033096	33208	Metazoa
ENSMUSG00000005534	0	Not assigned; could be species-specific	ENSMUSG00000033122	2759	Eukaryota
ENSMUSG00000005540	7711	Chordata	ENSMUSG00000033207	33208	Metazoa
ENSMUSG00000005547	0	Not assigned; could be species-specific	ENSMUSG00000033208	7711	Chordata
ENSMUSG00000005553	131567	cellular organisms	ENSMUSG00000033278	2759	Eukaryota
ENSMUSG00000005566	33208	Metazoa	ENSMUSG00000033308	2759	Eukaryota
ENSMUSG00000005575	2759	Eukaryota	ENSMUSG00000033392	2759	Eukaryota
ENSMUSG00000005580	33208	Metazoa	ENSMUSG00000033409	40674	Mammalia
ENSMUSG00000005583	33154	Fungi/Metazoa group	ENSMUSG00000033475	40674	Mammalia
ENSMUSG00000005609	2759	Eukaryota	ENSMUSG00000033478	7711	Chordata
ENSMUSG00000005610	2759	Eukaryota	ENSMUSG00000033579	33154	Fungi/Metazoa group
ENSMUSG00000005611	7711	Chordata	ENSMUSG00000033590	2759	Eukaryota
ENSMUSG00000005615	2759	Eukaryota	ENSMUSG00000033610	2759	Eukaryota
ENSMUSG00000005621	33208	Metazoa	ENSMUSG00000033618	2759	Eukaryota
ENSMUSG00000005625	2759	Eukaryota	ENSMUSG00000033623	33208	Metazoa
ENSMUSG00000005628	33208	Metazoa	ENSMUSG00000033629	2759	Eukaryota
ENSMUSG00000005629	7711	Chordata	ENSMUSG00000033712	33208	Metazoa
ENSMUSG00000005640	2759	Eukaryota	ENSMUSG00000033717	33208	Metazoa
ENSMUSG00000005649	2759	Eukaryota	ENSMUSG00000033765	2759	Eukaryota
ENSMUSG00000005656	33208	Metazoa	ENSMUSG00000033774	33208	Metazoa
ENSMUSG00000005667	131567	cellular organisms	ENSMUSG00000033799	7711	Chordata
ENSMUSG00000005672	2759	Eukaryota	ENSMUSG00000033819	33208	Metazoa
ENSMUSG00000005674	33154	Fungi/Metazoa group	ENSMUSG00000033834	0	Not assigned; could be species-specific
ENSMUSG00000005677	33208	Metazoa	ENSMUSG00000033854	33208	Metazoa
ENSMUSG00000005681	40674	Mammalia	ENSMUSG00000033862	2759	Eukaryota
ENSMUSG00000005682	33154	Fungi/Metazoa group	ENSMUSG00000033863	33154	Fungi/Metazoa group
ENSMUSG00000005683	0	Not assigned; could be species-specific	ENSMUSG00000033885	33208	Metazoa
ENSMUSG00000005686	2759	Eukaryota	ENSMUSG00000033933	7711	Chordata
ENSMUSG00000005687	33208	Metazoa	ENSMUSG00000033953	2759	Eukaryota
ENSMUSG00000005696	7711	Chordata	ENSMUSG00000033991	2759	Eukaryota
ENSMUSG00000005698	2759	Eukaryota	ENSMUSG00000034024	131567	cellular organisms
ENSMUSG00000005699	33208	Metazoa	ENSMUSG00000034035	40674	Mammalia
ENSMUSG00000005705	40674	Mammalia	ENSMUSG00000034039	33208	Metazoa
ENSMUSG00000005716	7711	Chordata	ENSMUSG00000034041	33208	Metazoa
ENSMUSG00000005718	33208	Metazoa	ENSMUSG00000034059	2759	Eukaryota
ENSMUSG00000005732	2759	Eukaryota	ENSMUSG00000034105	2759	Eukaryota
ENSMUSG00000005763	40674	Mammalia	ENSMUSG00000034108	2759	Eukaryota
ENSMUSG00000005774	33208	Metazoa	ENSMUSG00000034111	33208	Metazoa
ENSMUSG00000005779	2759	Eukaryota	ENSMUSG00000034127	33208	Metazoa
ENSMUSG00000005800	33208	Metazoa	ENSMUSG00000034139	33208	Metazoa
ENSMUSG00000005802	2759	Eukaryota	ENSMUSG00000034152	33154	Fungi/Metazoa group
ENSMUSG00000005803	33154	Fungi/Metazoa group	ENSMUSG00000034239	2759	Eukaryota
ENSMUSG00000005804	7711	Chordata	ENSMUSG00000034278	2759	Eukaryota
ENSMUSG00000005813	131567	cellular organisms	ENSMUSG00000034290	2759	Eukaryota
ENSMUSG00000005823	2759	Eukaryota	ENSMUSG00000034303	7711	Chordata
ENSMUSG00000005824	40674	Mammalia	ENSMUSG00000034334	33208	Metazoa
ENSMUSG00000005836	33154	Fungi/Metazoa group	ENSMUSG00000034342	33208	Metazoa
ENSMUSG00000005846	2759	Eukaryota	ENSMUSG00000034379	2759	Eukaryota
ENSMUSG00000005864	2759	Eukaryota	ENSMUSG00000034390	7711	Chordata
ENSMUSG00000005871	33154	Fungi/Metazoa group	ENSMUSG00000034402	2759	Eukaryota
ENSMUSG00000005873	2759	Eukaryota	ENSMUSG00000034424	2759	Eukaryota
ENSMUSG00000005881	2759	Eukaryota	ENSMUSG00000034432	7711	Chordata
ENSMUSG00000005882	33208	Metazoa	ENSMUSG00000034435	2759	Eukaryota
ENSMUSG00000005883	2759	Eukaryota	ENSMUSG00000034445	33208	Metazoa
ENSMUSG00000005886	33154	Fungi/Metazoa group	ENSMUSG00000034450	2759	Eukaryota
ENSMUSG00000005891	7711	Chordata	ENSMUSG00000034452	33208	Metazoa
ENSMUSG00000005892	40674	Mammalia	ENSMUSG00000034472	33154	Fungi/Metazoa group
ENSMUSG00000005893	33208	Metazoa	ENSMUSG00000034522	7711	Chordata
ENSMUSG00000005897	33208	Metazoa	ENSMUSG00000034525	7711	Chordata
ENSMUSG00000005899	33208	Metazoa	ENSMUSG00000034601	33208	Metazoa
ENSMUSG00000005907	131567	cellular organisms	ENSMUSG00000034602	2759	Eukaryota
ENSMUSG00000005917	33208	Metazoa	ENSMUSG00000034616	2759	Eukaryota
ENSMUSG00000005936	33208	Metazoa	ENSMUSG00000034664	33208	Metazoa
ENSMUSG00000005947	33208	Metazoa	ENSMUSG00000034686	40674	Mammalia
ENSMUSG00000005949	2759	Eukaryota	ENSMUSG00000034707	33154	Fungi/Metazoa group
ENSMUSG00000005950	7711	Chordata	ENSMUSG00000034731	2759	Eukaryota
ENSMUSG00000005951	7711	Chordata	ENSMUSG00000034738	33208	Metazoa
ENSMUSG00000005952	33208	Metazoa	ENSMUSG00000034789	2759	Eukaryota
ENSMUSG00000005958	2759	Eukaryota	ENSMUSG00000034810	33154	Fungi/Metazoa group
ENSMUSG00000005968	7711	Chordata	ENSMUSG00000034820	33208	Metazoa
ENSMUSG00000005973	33208	Metazoa	ENSMUSG00000034833	7711	Chordata
ENSMUSG00000005980	7711	Chordata	ENSMUSG00000034863	33154	Fungi/Metazoa group
ENSMUSG00000005981	2759	Eukaryota	ENSMUSG00000034872	33208	Metazoa
ENSMUSG00000005982	33208	Metazoa	ENSMUSG00000034883	33208	Metazoa
ENSMUSG00000005983	40674	Mammalia	ENSMUSG00000034889	2759	Eukaryota
ENSMUSG00000005986	33208	Metazoa	ENSMUSG00000034913	40674	Mammalia
ENSMUSG00000005994	7711	Chordata	ENSMUSG00000034959	33208	Metazoa
ENSMUSG00000006005	2759	Eukaryota	ENSMUSG00000035000	2759	Eukaryota
ENSMUSG00000006007	33208	Metazoa	ENSMUSG00000035004	40674	Mammalia
ENSMUSG00000006010	7711	Chordata	ENSMUSG00000035049	2759	Eukaryota
ENSMUSG00000006014	33208	Metazoa	ENSMUSG00000035051	2759	Eukaryota
ENSMUSG00000006019	2759	Eukaryota	ENSMUSG00000035078	2759	Eukaryota
ENSMUSG00000006021	7711	Chordata	ENSMUSG00000035093	33208	Metazoa
ENSMUSG00000006024	2759	Eukaryota	ENSMUSG00000035107	33208	Metazoa
ENSMUSG00000006050	7711	Chordata	ENSMUSG00000035109	33208	Metazoa
ENSMUSG00000006056	7711	Chordata	ENSMUSG00000035133	33154	Fungi/Metazoa group
ENSMUSG00000006057	0	Not assigned; could be species-specific	ENSMUSG00000035164	33208	Metazoa
ENSMUSG00000006058	2759	Eukaryota	ENSMUSG00000035179	40674	Mammalia
ENSMUSG00000006095	2759	Eukaryota	ENSMUSG00000035202	131567	cellular organisms
ENSMUSG00000006127	2759	Eukaryota	ENSMUSG00000035227	33208	Metazoa
ENSMUSG00000006134	33208	Metazoa	ENSMUSG00000035248	2759	Eukaryota
ENSMUSG00000006143	40674	Mammalia	ENSMUSG00000035258	2759	Eukaryota
ENSMUSG00000006154	33208	Metazoa	ENSMUSG00000035262	7711	Chordata
ENSMUSG00000006169	2759	Eukaryota	ENSMUSG00000035283	33208	Metazoa
ENSMUSG00000006179	2759	Eukaryota	ENSMUSG00000035354	33154	Fungi/Metazoa group
ENSMUSG00000006191	131567	cellular organisms	ENSMUSG00000035367	33208	Metazoa
ENSMUSG00000006200	0	Not assigned; could be species-specific	ENSMUSG00000035371	0	Not assigned; could be species-specific
ENSMUSG00000006204	33208	Metazoa	ENSMUSG00000035382	33154	Fungi/Metazoa group
ENSMUSG00000006205	131567	cellular organisms	ENSMUSG00000035443	33154	Fungi/Metazoa group
ENSMUSG00000006215	2759	Eukaryota	ENSMUSG00000035451	33154	Fungi/Metazoa group
ENSMUSG00000006216	2759	Eukaryota	ENSMUSG00000035539	2759	Eukaryota
ENSMUSG00000006218	7711	Chordata	ENSMUSG00000035594	33208	Metazoa
ENSMUSG00000006219	33154	Fungi/Metazoa group	ENSMUSG00000035596	2759	Eukaryota
ENSMUSG00000006221	7711	Chordata	ENSMUSG00000035653	33208	Metazoa
ENSMUSG00000006235	7711	Chordata	ENSMUSG00000035678	0	Not assigned; could be species-specific
ENSMUSG00000006241	40674	Mammalia	ENSMUSG00000035681	33208	Metazoa
ENSMUSG00000006262	0	Not assigned; could be species-specific	ENSMUSG00000035770	33154	Fungi/Metazoa group
ENSMUSG00000006269	131567	cellular organisms	ENSMUSG00000035804	7711	Chordata
ENSMUSG00000006270	33208	Metazoa	ENSMUSG00000035818	40674	Mammalia
ENSMUSG00000006273	131567	cellular organisms	ENSMUSG00000035829	40674	Mammalia
ENSMUSG00000006276	2759	Eukaryota	ENSMUSG00000035863	7711	Chordata
ENSMUSG00000006281	2759	Eukaryota	ENSMUSG00000035885	40674	Mammalia
ENSMUSG00000006288	33208	Metazoa	ENSMUSG00000035914	7711	Chordata
ENSMUSG00000006289	131567	cellular organisms	ENSMUSG00000035932	7711	Chordata
ENSMUSG00000006299	2759	Eukaryota	ENSMUSG00000035964	7711	Chordata
ENSMUSG00000006301	2759	Eukaryota	ENSMUSG00000035992	33208	Metazoa
ENSMUSG00000006304	2759	Eukaryota	ENSMUSG00000036022	7711	Chordata
ENSMUSG00000006307	2759	Eukaryota	ENSMUSG00000036110	2759	Eukaryota
ENSMUSG00000006310	33208	Metazoa	ENSMUSG00000036123	2759	Eukaryota
ENSMUSG00000006311	33208	Metazoa	ENSMUSG00000036199	7711	Chordata
ENSMUSG00000006313	7711	Chordata	ENSMUSG00000036223	7711	Chordata
ENSMUSG00000006315	33208	Metazoa	ENSMUSG00000036315	33208	Metazoa
ENSMUSG00000006333	2759	Eukaryota	ENSMUSG00000036412	33154	Fungi/Metazoa group
ENSMUSG00000006335	40674	Mammalia	ENSMUSG00000036427	2759	Eukaryota
ENSMUSG00000006342	33208	Metazoa	ENSMUSG00000036500	33154	Fungi/Metazoa group
ENSMUSG00000006344	33154	Fungi/Metazoa group	ENSMUSG00000036501	33208	Metazoa
ENSMUSG00000006345	33154	Fungi/Metazoa group	ENSMUSG00000036502	7711	Chordata
ENSMUSG00000006356	33208	Metazoa	ENSMUSG00000036528	33208	Metazoa
ENSMUSG00000006360	33208	Metazoa	ENSMUSG00000036560	33208	Metazoa
ENSMUSG00000006362	33208	Metazoa	ENSMUSG00000036636	2759	Eukaryota
ENSMUSG00000006369	2759	Eukaryota	ENSMUSG00000036647	7711	Chordata
ENSMUSG00000006373	33154	Fungi/Metazoa group	ENSMUSG00000036658	7711	Chordata
ENSMUSG00000006378	2759	Eukaryota	ENSMUSG00000036672	40674	Mammalia
ENSMUSG00000006386	2759	Eukaryota	ENSMUSG00000036752	0	Not assigned; could be species-specific
ENSMUSG00000006389	7711	Chordata	ENSMUSG00000036782	2759	Eukaryota
ENSMUSG00000006390	2759	Eukaryota	ENSMUSG00000036854	33208	Metazoa
ENSMUSG00000006392	33208	Metazoa	ENSMUSG00000036855	7711	Chordata
ENSMUSG00000006395	33208	Metazoa	ENSMUSG00000036863	33154	Fungi/Metazoa group
ENSMUSG00000006398	2759	Eukaryota	ENSMUSG00000036924	40674	Mammalia
ENSMUSG00000006403	33208	Metazoa	ENSMUSG00000036992	33208	Metazoa
ENSMUSG00000006411	7711	Chordata	ENSMUSG00000037001	2759	Eukaryota
ENSMUSG00000006412	2759	Eukaryota	ENSMUSG00000037014	33208	Metazoa
ENSMUSG00000006418	7711	Chordata	ENSMUSG00000037025	33154	Fungi/Metazoa group
ENSMUSG00000006423	33208	Metazoa	ENSMUSG00000037029	2759	Eukaryota
ENSMUSG00000006435	33208	Metazoa	ENSMUSG00000037033	7711	Chordata
ENSMUSG00000006442	2759	Eukaryota	ENSMUSG00000037034	33208	Metazoa
ENSMUSG00000006445	2759	Eukaryota	ENSMUSG00000037053	7711	Chordata
ENSMUSG00000006456	33208	Metazoa	ENSMUSG00000037075	33208	Metazoa
ENSMUSG00000006457	33154	Fungi/Metazoa group	ENSMUSG00000037089	2759	Eukaryota
ENSMUSG00000006463	33208	Metazoa	ENSMUSG00000037095	33208	Metazoa
ENSMUSG00000006464	33208	Metazoa	ENSMUSG00000037103	33208	Metazoa
ENSMUSG00000006469	7711	Chordata	ENSMUSG00000037126	2759	Eukaryota
ENSMUSG00000006471	2759	Eukaryota	ENSMUSG00000037138	33208	Metazoa
ENSMUSG00000006476	7711	Chordata	ENSMUSG00000037149	131567	cellular organisms
ENSMUSG00000006488	40674	Mammalia	ENSMUSG00000037166	7711	Chordata
ENSMUSG00000006490	40674	Mammalia	ENSMUSG00000037216	33154	Fungi/Metazoa group
ENSMUSG00000006494	2759	Eukaryota	ENSMUSG00000037225	7711	Chordata
ENSMUSG00000006498	2759	Eukaryota	ENSMUSG00000037318	7711	Chordata
ENSMUSG00000006517	2759	Eukaryota	ENSMUSG00000037336	7711	Chordata
ENSMUSG00000006519	7711	Chordata	ENSMUSG00000037353	33208	Metazoa
ENSMUSG00000006522	7711	Chordata	ENSMUSG00000037364	33208	Metazoa
ENSMUSG00000006526	33154	Fungi/Metazoa group	ENSMUSG00000037405	40674	Mammalia
ENSMUSG00000006527	33208	Metazoa	ENSMUSG00000037419	7711	Chordata
ENSMUSG00000006529	7711	Chordata	ENSMUSG00000037463	7711	Chordata
ENSMUSG00000006538	33208	Metazoa	ENSMUSG00000037475	2759	Eukaryota
ENSMUSG00000006542	2759	Eukaryota	ENSMUSG00000037492	7711	Chordata
ENSMUSG00000006546	7711	Chordata	ENSMUSG00000037536	7711	Chordata
ENSMUSG00000006567	131567	cellular organisms	ENSMUSG00000037570	33208	Metazoa
ENSMUSG00000006570	0	Not assigned; could be species-specific	ENSMUSG00000037580	131567	cellular organisms
ENSMUSG00000006574	2759	Eukaryota	ENSMUSG00000037664	0	Not assigned; could be species-specific
ENSMUSG00000006575	33208	Metazoa	ENSMUSG00000037683	33154	Fungi/Metazoa group
ENSMUSG00000006576	2759	Eukaryota	ENSMUSG00000037686	2759	Eukaryota
ENSMUSG00000006585	33208	Metazoa	ENSMUSG00000037710	33208	Metazoa
ENSMUSG00000006586	33208	Metazoa	ENSMUSG00000037759	7711	Chordata
ENSMUSG00000006587	33154	Fungi/Metazoa group	ENSMUSG00000037795	33208	Metazoa
ENSMUSG00000006589	131567	cellular organisms	ENSMUSG00000037797	2759	Eukaryota
ENSMUSG00000006599	33208	Metazoa	ENSMUSG00000037805	0	Not assigned; could be species-specific
ENSMUSG00000006611	7711	Chordata	ENSMUSG00000037815	33208	Metazoa
ENSMUSG00000006641	33208	Metazoa	ENSMUSG00000037824	33208	Metazoa
ENSMUSG00000006642	40674	Mammalia	ENSMUSG00000037847	7711	Chordata
ENSMUSG00000006649	33208	Metazoa	ENSMUSG00000037887	2759	Eukaryota
ENSMUSG00000006651	33208	Metazoa	ENSMUSG00000037957	33154	Fungi/Metazoa group
ENSMUSG00000006673	33208	Metazoa	ENSMUSG00000037960	7711	Chordata
ENSMUSG00000006675	7711	Chordata	ENSMUSG00000037995	33208	Metazoa
ENSMUSG00000006676	2759	Eukaryota	ENSMUSG00000038000	40674	Mammalia
ENSMUSG00000006678	2759	Eukaryota	ENSMUSG00000038009	33208	Metazoa
ENSMUSG00000006699	2759	Eukaryota	ENSMUSG00000038014	7711	Chordata
ENSMUSG00000006705	33208	Metazoa	ENSMUSG00000038042	0	Not assigned; could be species-specific
ENSMUSG00000006711	33208	Metazoa	ENSMUSG00000038072	33208	Metazoa
ENSMUSG00000006715	7711	Chordata	ENSMUSG00000038143	7711	Chordata
ENSMUSG00000006717	33208	Metazoa	ENSMUSG00000038173	33154	Fungi/Metazoa group
ENSMUSG00000006720	2759	Eukaryota	ENSMUSG00000038175	33208	Metazoa
ENSMUSG00000006724	2759	Eukaryota	ENSMUSG00000038213	7711	Chordata
ENSMUSG00000006728	2759	Eukaryota	ENSMUSG00000038246	2759	Eukaryota
ENSMUSG00000006731	7711	Chordata	ENSMUSG00000038257	33208	Metazoa
ENSMUSG00000006732	2759	Eukaryota	ENSMUSG00000038267	33208	Metazoa
ENSMUSG00000006736	33208	Metazoa	ENSMUSG00000038274	0	Not assigned; could be species-specific
ENSMUSG00000006740	2759	Eukaryota	ENSMUSG00000038286	33208	Metazoa
ENSMUSG00000006763	7711	Chordata	ENSMUSG00000038352	2759	Eukaryota
ENSMUSG00000006764	33208	Metazoa	ENSMUSG00000038357	40674	Mammalia
ENSMUSG00000006777	33208	Metazoa	ENSMUSG00000038390	7711	Chordata
ENSMUSG00000006782	7711	Chordata	ENSMUSG00000038412	0	Not assigned; could be species-specific
ENSMUSG00000006784	33208	Metazoa	ENSMUSG00000038482	2759	Eukaryota
ENSMUSG00000006800	33208	Metazoa	ENSMUSG00000038507	7711	Chordata
ENSMUSG00000006818	131567	cellular organisms	ENSMUSG00000038515	2759	Eukaryota
ENSMUSG00000006850	7711	Chordata	ENSMUSG00000038530	33208	Metazoa
ENSMUSG00000006906	33154	Fungi/Metazoa group	ENSMUSG00000038546	2759	Eukaryota
ENSMUSG00000006920	2759	Eukaryota	ENSMUSG00000038580	0	Not assigned; could be species-specific
ENSMUSG00000006930	7711	Chordata	ENSMUSG00000038602	2759	Eukaryota
ENSMUSG00000006931	7711	Chordata	ENSMUSG00000038604	33208	Metazoa
ENSMUSG00000006932	33208	Metazoa	ENSMUSG00000038607	7711	Chordata
ENSMUSG00000006941	0	Not assigned; could be species-specific	ENSMUSG00000038644	2759	Eukaryota
ENSMUSG00000006948	33208	Metazoa	ENSMUSG00000038670	33208	Metazoa
ENSMUSG00000006958	33208	Metazoa	ENSMUSG00000038880	7711	Chordata
ENSMUSG00000006998	2759	Eukaryota	ENSMUSG00000038894	33208	Metazoa
ENSMUSG00000007021	33208	Metazoa	ENSMUSG00000038909	2759	Eukaryota
ENSMUSG00000007029	131567	cellular organisms	ENSMUSG00000038973	40674	Mammalia
ENSMUSG00000007030	7711	Chordata	ENSMUSG00000039067	2759	Eukaryota
ENSMUSG00000007033	131567	cellular organisms	ENSMUSG00000039128	2759	Eukaryota
ENSMUSG00000007034	2759	Eukaryota	ENSMUSG00000039131	33208	Metazoa
ENSMUSG00000007035	131567	cellular organisms	ENSMUSG00000039154	33208	Metazoa
ENSMUSG00000007036	33208	Metazoa	ENSMUSG00000039156	33208	Metazoa
ENSMUSG00000007038	7711	Chordata	ENSMUSG00000039166	7711	Chordata
ENSMUSG00000007039	33208	Metazoa	ENSMUSG00000039182	33208	Metazoa
ENSMUSG00000007041	7711	Chordata	ENSMUSG00000039209	0	Not assigned; could be species-specific
ENSMUSG00000007044	40674	Mammalia	ENSMUSG00000039238	7711	Chordata
ENSMUSG00000007050	2759	Eukaryota	ENSMUSG00000039304	7711	Chordata
ENSMUSG00000007080	2759	Eukaryota	ENSMUSG00000039328	7711	Chordata
ENSMUSG00000007097	131567	cellular organisms	ENSMUSG00000039342	7711	Chordata
ENSMUSG00000007107	131567	cellular organisms	ENSMUSG00000039367	2759	Eukaryota
ENSMUSG00000007122	7711	Chordata	ENSMUSG00000039384	2759	Eukaryota
ENSMUSG00000007207	2759	Eukaryota	ENSMUSG00000039395	7711	Chordata
ENSMUSG00000007209	40674	Mammalia	ENSMUSG00000039449	2759	Eukaryota
ENSMUSG00000007216	33154	Fungi/Metazoa group	ENSMUSG00000039473	33208	Metazoa
ENSMUSG00000007279	2759	Eukaryota	ENSMUSG00000039478	33208	Metazoa
ENSMUSG00000007338	33208	Metazoa	ENSMUSG00000039481	7711	Chordata
ENSMUSG00000007379	2759	Eukaryota	ENSMUSG00000039508	7711	Chordata
ENSMUSG00000007411	2759	Eukaryota	ENSMUSG00000039529	2759	Eukaryota
ENSMUSG00000007415	0	Not assigned; could be species-specific	ENSMUSG00000039601	33208	Metazoa
ENSMUSG00000007440	33208	Metazoa	ENSMUSG00000039608	7711	Chordata
ENSMUSG00000007457	0	Not assigned; could be species-specific	ENSMUSG00000039615	2759	Eukaryota
ENSMUSG00000007458	7711	Chordata	ENSMUSG00000039632	33208	Metazoa
ENSMUSG00000007476	2759	Eukaryota	ENSMUSG00000039683	33208	Metazoa
ENSMUSG00000007480	33208	Metazoa	ENSMUSG00000039686	33208	Metazoa
ENSMUSG00000007564	2759	Eukaryota	ENSMUSG00000039715	2759	Eukaryota
ENSMUSG00000007570	40674	Mammalia	ENSMUSG00000039720	2759	Eukaryota
ENSMUSG00000007589	40674	Mammalia	ENSMUSG00000039824	2759	Eukaryota
ENSMUSG00000007591	2759	Eukaryota	ENSMUSG00000039835	33154	Fungi/Metazoa group
ENSMUSG00000007594	7711	Chordata	ENSMUSG00000039879	33208	Metazoa
ENSMUSG00000007603	131567	cellular organisms	ENSMUSG00000039981	33208	Metazoa
ENSMUSG00000007610	131567	cellular organisms	ENSMUSG00000040010	2759	Eukaryota
ENSMUSG00000007613	2759	Eukaryota	ENSMUSG00000040054	33208	Metazoa
ENSMUSG00000007617	33208	Metazoa	ENSMUSG00000040065	0	Not assigned; could be species-specific
ENSMUSG00000007646	2759	Eukaryota	ENSMUSG00000040113	2759	Eukaryota
ENSMUSG00000007653	33208	Metazoa	ENSMUSG00000040124	33208	Metazoa
ENSMUSG00000007655	7711	Chordata	ENSMUSG00000040177	40674	Mammalia
ENSMUSG00000007656	7711	Chordata	ENSMUSG00000040189	33208	Metazoa
ENSMUSG00000007659	7711	Chordata	ENSMUSG00000040247	2759	Eukaryota
ENSMUSG00000007670	2759	Eukaryota	ENSMUSG00000040269	33208	Metazoa
ENSMUSG00000007682	7711	Chordata	ENSMUSG00000040310	33208	Metazoa
ENSMUSG00000007721	2759	Eukaryota	ENSMUSG00000040345	33154	Fungi/Metazoa group
ENSMUSG00000007739	2759	Eukaryota	ENSMUSG00000040441	2759	Eukaryota
ENSMUSG00000007777	0	Not assigned; could be species-specific	ENSMUSG00000040459	7711	Chordata
ENSMUSG00000007783	33154	Fungi/Metazoa group	ENSMUSG00000040462	33208	Metazoa
ENSMUSG00000007805	33208	Metazoa	ENSMUSG00000040541	40674	Mammalia
ENSMUSG00000007812	33154	Fungi/Metazoa group	ENSMUSG00000040650	2759	Eukaryota
ENSMUSG00000007815	2759	Eukaryota	ENSMUSG00000040653	7711	Chordata
ENSMUSG00000007817	2759	Eukaryota	ENSMUSG00000040667	33208	Metazoa
ENSMUSG00000007827	2759	Eukaryota	ENSMUSG00000040711	7711	Chordata
ENSMUSG00000007833	131567	cellular organisms	ENSMUSG00000040722	33208	Metazoa
ENSMUSG00000007836	2759	Eukaryota	ENSMUSG00000040728	33208	Metazoa
ENSMUSG00000007837	7711	Chordata	ENSMUSG00000040746	33208	Metazoa
ENSMUSG00000007850	0	Not assigned; could be species-specific	ENSMUSG00000040759	7711	Chordata
ENSMUSG00000007867	33208	Metazoa	ENSMUSG00000040852	33208	Metazoa
ENSMUSG00000007872	7711	Chordata	ENSMUSG00000040901	33208	Metazoa
ENSMUSG00000007877	7711	Chordata	ENSMUSG00000040935	7711	Chordata
ENSMUSG00000007880	2759	Eukaryota	ENSMUSG00000040943	33208	Metazoa
ENSMUSG00000007888	7711	Chordata	ENSMUSG00000040966	2759	Eukaryota
ENSMUSG00000007891	2759	Eukaryota	ENSMUSG00000040997	2759	Eukaryota
ENSMUSG00000007892	0	Not assigned; could be species-specific	ENSMUSG00000041000	7711	Chordata
ENSMUSG00000007907	40674	Mammalia	ENSMUSG00000041014	7711	Chordata
ENSMUSG00000007908	2759	Eukaryota	ENSMUSG00000041028	33154	Fungi/Metazoa group
ENSMUSG00000007944	7711	Chordata	ENSMUSG00000041124	7711	Chordata
ENSMUSG00000007946	33208	Metazoa	ENSMUSG00000041153	33208	Metazoa
ENSMUSG00000007950	7711	Chordata	ENSMUSG00000041236	2759	Eukaryota
ENSMUSG00000007987	7711	Chordata	ENSMUSG00000041248	33208	Metazoa
ENSMUSG00000007989	33208	Metazoa	ENSMUSG00000041399	0	Not assigned; could be species-specific
ENSMUSG00000008028	0	Not assigned; could be species-specific	ENSMUSG00000041429	131567	cellular organisms
ENSMUSG00000008035	7711	Chordata	ENSMUSG00000041491	33208	Metazoa
ENSMUSG00000008036	2759	Eukaryota	ENSMUSG00000041523	40674	Mammalia
ENSMUSG00000008090	33208	Metazoa	ENSMUSG00000041538	7711	Chordata
ENSMUSG00000008129	40674	Mammalia	ENSMUSG00000041566	2759	Eukaryota
ENSMUSG00000008136	33208	Metazoa	ENSMUSG00000041624	33208	Metazoa
ENSMUSG00000008140	33208	Metazoa	ENSMUSG00000041632	7711	Chordata
ENSMUSG00000008153	33208	Metazoa	ENSMUSG00000041645	131567	cellular organisms
ENSMUSG00000008167	33208	Metazoa	ENSMUSG00000041688	33208	Metazoa
ENSMUSG00000008193	7711	Chordata	ENSMUSG00000041773	33208	Metazoa
ENSMUSG00000008200	7711	Chordata	ENSMUSG00000041837	7711	Chordata
ENSMUSG00000008206	2759	Eukaryota	ENSMUSG00000041846	2759	Eukaryota
ENSMUSG00000008226	33208	Metazoa	ENSMUSG00000041911	33208	Metazoa
ENSMUSG00000008301	33208	Metazoa	ENSMUSG00000041936	2759	Eukaryota
ENSMUSG00000008305	33154	Fungi/Metazoa group	ENSMUSG00000041977	33154	Fungi/Metazoa group
ENSMUSG00000008307	33208	Metazoa	ENSMUSG00000041986	2759	Eukaryota
ENSMUSG00000008318	7711	Chordata	ENSMUSG00000041992	33154	Fungi/Metazoa group
ENSMUSG00000008333	2759	Eukaryota	ENSMUSG00000042041	40674	Mammalia
ENSMUSG00000008348	0	Not assigned; could be species-specific	ENSMUSG00000042043	33208	Metazoa
ENSMUSG00000008373	2759	Eukaryota	ENSMUSG00000042045	0	Not assigned; could be species-specific
ENSMUSG00000008384	40674	Mammalia	ENSMUSG00000042046	2759	Eukaryota
ENSMUSG00000008393	0	Not assigned; could be species-specific	ENSMUSG00000042129	33208	Metazoa
ENSMUSG00000008398	33208	Metazoa	ENSMUSG00000042138	7711	Chordata
ENSMUSG00000008429	33208	Metazoa	ENSMUSG00000042167	2759	Eukaryota
ENSMUSG00000008435	2759	Eukaryota	ENSMUSG00000042178	7711	Chordata
ENSMUSG00000008438	33154	Fungi/Metazoa group	ENSMUSG00000042200	40674	Mammalia
ENSMUSG00000008450	0	Not assigned; could be species-specific	ENSMUSG00000042202	2759	Eukaryota
ENSMUSG00000008461	40674	Mammalia	ENSMUSG00000042256	33208	Metazoa
ENSMUSG00000008475	33208	Metazoa	ENSMUSG00000042262	33208	Metazoa
ENSMUSG00000008482	33208	Metazoa	ENSMUSG00000042271	33208	Metazoa
ENSMUSG00000008489	2759	Eukaryota	ENSMUSG00000042275	2759	Eukaryota
ENSMUSG00000008496	33208	Metazoa	ENSMUSG00000042293	40674	Mammalia
ENSMUSG00000008540	33208	Metazoa	ENSMUSG00000042340	40674	Mammalia
ENSMUSG00000008575	33208	Metazoa	ENSMUSG00000042351	33208	Metazoa
ENSMUSG00000008590	33208	Metazoa	ENSMUSG00000042364	33208	Metazoa
ENSMUSG00000008601	2759	Eukaryota	ENSMUSG00000042372	33208	Metazoa
ENSMUSG00000008604	2759	Eukaryota	ENSMUSG00000042401	7711	Chordata
ENSMUSG00000008658	33208	Metazoa	ENSMUSG00000042417	2759	Eukaryota
ENSMUSG00000008668	0	Not assigned; could be species-specific	ENSMUSG00000042444	2759	Eukaryota
ENSMUSG00000008682	0	Not assigned; could be species-specific	ENSMUSG00000042462	7711	Chordata
ENSMUSG00000008683	0	Not assigned; could be species-specific	ENSMUSG00000042487	2759	Eukaryota
ENSMUSG00000008686	2759	Eukaryota	ENSMUSG00000042502	33154	Fungi/Metazoa group
ENSMUSG00000008690	2759	Eukaryota	ENSMUSG00000042523	33208	Metazoa
ENSMUSG00000008730	2759	Eukaryota	ENSMUSG00000042535	2759	Eukaryota
ENSMUSG00000008734	7711	Chordata	ENSMUSG00000042567	2759	Eukaryota
ENSMUSG00000008763	2759	Eukaryota	ENSMUSG00000042688	2759	Eukaryota
ENSMUSG00000008789	40674	Mammalia	ENSMUSG00000042734	7711	Chordata
ENSMUSG00000008813	33208	Metazoa	ENSMUSG00000042737	7711	Chordata
ENSMUSG00000008822	33208	Metazoa	ENSMUSG00000042747	33208	Metazoa
ENSMUSG00000008843	7711	Chordata	ENSMUSG00000042787	33154	Fungi/Metazoa group
ENSMUSG00000008845	33208	Metazoa	ENSMUSG00000042797	7711	Chordata
ENSMUSG00000008855	2759	Eukaryota	ENSMUSG00000042808	2759	Eukaryota
ENSMUSG00000008859	2759	Eukaryota	ENSMUSG00000042842	33208	Metazoa
ENSMUSG00000008874	7711	Chordata	ENSMUSG00000043059	33154	Fungi/Metazoa group
ENSMUSG00000008892	33154	Fungi/Metazoa group	ENSMUSG00000043060	2759	Eukaryota
ENSMUSG00000008932	33208	Metazoa	ENSMUSG00000043190	7711	Chordata
ENSMUSG00000008958	33208	Metazoa	ENSMUSG00000043252	33208	Metazoa
ENSMUSG00000008976	33208	Metazoa	ENSMUSG00000043310	7711	Chordata
ENSMUSG00000008999	33208	Metazoa	ENSMUSG00000043331	7711	Chordata
ENSMUSG00000009013	0	Not assigned; could be species-specific	ENSMUSG00000043441	7711	Chordata
ENSMUSG00000009030	33208	Metazoa	ENSMUSG00000043557	33208	Metazoa
ENSMUSG00000009035	2759	Eukaryota	ENSMUSG00000043631	33208	Metazoa
ENSMUSG00000009047	0	Not assigned; could be species-specific	ENSMUSG00000043673	33208	Metazoa
ENSMUSG00000009070	7711	Chordata	ENSMUSG00000043705	2759	Eukaryota
ENSMUSG00000009073	33208	Metazoa	ENSMUSG00000043855	7711	Chordata
ENSMUSG00000009075	2759	Eukaryota	ENSMUSG00000043895	33208	Metazoa
ENSMUSG00000009076	7711	Chordata	ENSMUSG00000043948	7711	Chordata
ENSMUSG00000009079	2759	Eukaryota	ENSMUSG00000043972	33208	Metazoa
ENSMUSG00000009090	2759	Eukaryota	ENSMUSG00000044068	2759	Eukaryota
ENSMUSG00000009092	2759	Eukaryota	ENSMUSG00000044117	7711	Chordata
ENSMUSG00000009093	33208	Metazoa	ENSMUSG00000044120	7711	Chordata
ENSMUSG00000009097	33208	Metazoa	ENSMUSG00000044139	33208	Metazoa
ENSMUSG00000009108	2759	Eukaryota	ENSMUSG00000044147	2759	Eukaryota
ENSMUSG00000009112	7711	Chordata	ENSMUSG00000044148	40674	Mammalia
ENSMUSG00000009114	7711	Chordata	ENSMUSG00000044199	7711	Chordata
ENSMUSG00000009115	40674	Mammalia	ENSMUSG00000044205	7711	Chordata
ENSMUSG00000009145	2759	Eukaryota	ENSMUSG00000044250	7711	Chordata
ENSMUSG00000009185	40674	Mammalia	ENSMUSG00000044258	7711	Chordata
ENSMUSG00000009207	33208	Metazoa	ENSMUSG00000044279	40674	Mammalia
ENSMUSG00000009210	0	Not assigned; could be species-specific	ENSMUSG00000044286	7711	Chordata
ENSMUSG00000009214	33208	Metazoa	ENSMUSG00000044322	33208	Metazoa
ENSMUSG00000009216	7711	Chordata	ENSMUSG00000044444	7711	Chordata
ENSMUSG00000009246	33208	Metazoa	ENSMUSG00000044453	7711	Chordata
ENSMUSG00000009248	7711	Chordata	ENSMUSG00000044534	33208	Metazoa
ENSMUSG00000009281	40674	Mammalia	ENSMUSG00000044542	33208	Metazoa
ENSMUSG00000009291	7711	Chordata	ENSMUSG00000044576	7711	Chordata
ENSMUSG00000009292	33208	Metazoa	ENSMUSG00000044626	33208	Metazoa
ENSMUSG00000009293	2759	Eukaryota	ENSMUSG00000044636	33208	Metazoa
ENSMUSG00000009350	33208	Metazoa	ENSMUSG00000044749	131567	cellular organisms
ENSMUSG00000009356	33208	Metazoa	ENSMUSG00000044786	2759	Eukaryota
ENSMUSG00000009376	2759	Eukaryota	ENSMUSG00000044798	7711	Chordata
ENSMUSG00000009378	33154	Fungi/Metazoa group	ENSMUSG00000044813	33208	Metazoa
ENSMUSG00000009394	33208	Metazoa	ENSMUSG00000044824	7711	Chordata
ENSMUSG00000009406	33208	Metazoa	ENSMUSG00000044854	0	Not assigned; could be species-specific
ENSMUSG00000009418	33208	Metazoa	ENSMUSG00000044857	7711	Chordata
ENSMUSG00000009470	2759	Eukaryota	ENSMUSG00000044912	33208	Metazoa
ENSMUSG00000009471	33208	Metazoa	ENSMUSG00000044957	40674	Mammalia
ENSMUSG00000009487	33154	Fungi/Metazoa group	ENSMUSG00000044985	7711	Chordata
ENSMUSG00000009535	2759	Eukaryota	ENSMUSG00000045019	33208	Metazoa
ENSMUSG00000009545	33208	Metazoa	ENSMUSG00000045036	7711	Chordata
ENSMUSG00000009549	7711	Chordata	ENSMUSG00000045052	33208	Metazoa
ENSMUSG00000009551	0	Not assigned; could be species-specific	ENSMUSG00000045126	0	Not assigned; could be species-specific
ENSMUSG00000009555	2759	Eukaryota	ENSMUSG00000045165	40674	Mammalia
ENSMUSG00000009563	33208	Metazoa	ENSMUSG00000045201	7711	Chordata
ENSMUSG00000009566	131567	cellular organisms	ENSMUSG00000045204	7711	Chordata
ENSMUSG00000009569	0	Not assigned; could be species-specific	ENSMUSG00000045236	0	Not assigned; could be species-specific
ENSMUSG00000009575	33208	Metazoa	ENSMUSG00000045248	7711	Chordata
ENSMUSG00000009580	40674	Mammalia	ENSMUSG00000045268	2759	Eukaryota
ENSMUSG00000009585	0	Not assigned; could be species-specific	ENSMUSG00000045306	7711	Chordata
ENSMUSG00000009588	7711	Chordata	ENSMUSG00000045362	7711	Chordata
ENSMUSG00000009596	33154	Fungi/Metazoa group	ENSMUSG00000045395	7711	Chordata
ENSMUSG00000009614	2759	Eukaryota	ENSMUSG00000045404	33208	Metazoa
ENSMUSG00000009621	33208	Metazoa	ENSMUSG00000045435	7711	Chordata
ENSMUSG00000009628	40674	Mammalia	ENSMUSG00000045479	7711	Chordata
ENSMUSG00000009630	0	Not assigned; could be species-specific	ENSMUSG00000045509	33208	Metazoa
ENSMUSG00000009633	40674	Mammalia	ENSMUSG00000045521	2759	Eukaryota
ENSMUSG00000009640	2759	Eukaryota	ENSMUSG00000045528	7711	Chordata
ENSMUSG00000009646	33208	Metazoa	ENSMUSG00000045594	33154	Fungi/Metazoa group
ENSMUSG00000009647	33208	Metazoa	ENSMUSG00000045598	0	Not assigned; could be species-specific
ENSMUSG00000009654	33208	Metazoa	ENSMUSG00000045620	33208	Metazoa
[truncated: 21,773 more rows]
