# Supplementary material for: Systematic Analysis of Mouse Genome Reveals Distinct Evolutionary and Functional Properties Among Circadian and Ultradian Genes
Source: Front Physiol. 2018 Aug 23;9:1178. doi: 10.3389/fphys.2018.01178 (PMC6115496; doi:10.3389/fphys.2018.01178)
Supplement: TABLE S2 — Dataset for gene evolutionary properties. [file Table_2.XLSX]

## Sheet: Essential
Ensembl Gene Ids	essential	8h	12h	24h
ENSMUSG00000000001	NE	NA	NA	1734
ENSMUSG00000000028	E	NA	NA	NA
ENSMUSG00000000031	NE	NA	NA	NA
ENSMUSG00000000037	E	NA	NA	NA
ENSMUSG00000000049	E	NA	NA	NA
ENSMUSG00000000058	NE	NA	NA	NA
ENSMUSG00000000078	E	NA	NA	NA
ENSMUSG00000000085	E	NA	NA	NA
ENSMUSG00000000093	E	NA	NA	NA
ENSMUSG00000000094	E	NA	NA	588
ENSMUSG00000000120	E	NA	NA	NA
ENSMUSG00000000125	E	NA	NA	NA
ENSMUSG00000000126	E	NA	NA	NA
ENSMUSG00000000127	NE	NA	NA	NA
ENSMUSG00000000134	NE	NA	NA	NA
ENSMUSG00000000142	E	NA	NA	NA
ENSMUSG00000000149	NE	NA	NA	NA
ENSMUSG00000000159	NE	NA	NA	NA
ENSMUSG00000000171	E	NA	NA	NA
ENSMUSG00000000182	E	NA	NA	NA
ENSMUSG00000000183	NE	NA	NA	NA
ENSMUSG00000000184	E	NA	NA	NA
ENSMUSG00000000194	E	NA	NA	NA
ENSMUSG00000000197	E	NA	NA	NA
ENSMUSG00000000204	NE	NA	NA	NA
ENSMUSG00000000214	E	NA	NA	NA
ENSMUSG00000000215	E	NA	NA	NA
ENSMUSG00000000216	E	NA	NA	NA
ENSMUSG00000000244	NE	NA	NA	NA
ENSMUSG00000000247	E	NA	NA	NA
ENSMUSG00000000263	E	NA	NA	NA
ENSMUSG00000000266	NE	NA	NA	NA
ENSMUSG00000000275	NE	NA	NA	NA
ENSMUSG00000000276	NE	NA	NA	NA
ENSMUSG00000000278	NE	NA	NA	NA
ENSMUSG00000000282	E	NA	NA	NA
ENSMUSG00000000290	E	NA	NA	519
ENSMUSG00000000301	NE	NA	NA	NA
ENSMUSG00000000303	E	NA	NA	NA
ENSMUSG00000000305	NE	NA	NA	NA
ENSMUSG00000000308	NE	NA	NA	NA
ENSMUSG00000000317	NE	NA	NA	NA
ENSMUSG00000000318	NE	NA	NA	NA
ENSMUSG00000000320	NE	NA	NA	NA
ENSMUSG00000000325	NE	NA	NA	NA
ENSMUSG00000000326	NE	NA	NA	NA
ENSMUSG00000000340	E	NA	NA	NA
ENSMUSG00000000346	NE	NA	NA	835
ENSMUSG00000000365	E	NA	NA	NA
ENSMUSG00000000378	E	NA	NA	NA
ENSMUSG00000000381	NE	NA	NA	NA
ENSMUSG00000000385	NE	NA	NA	NA
ENSMUSG00000000386	NE	NA	NA	NA
ENSMUSG00000000392	NE	NA	NA	NA
ENSMUSG00000000394	E	NA	NA	NA
ENSMUSG00000000402	NE	NA	NA	NA
ENSMUSG00000000409	NE	NA	NA	NA
ENSMUSG00000000420	E	NA	NA	NA
ENSMUSG00000000435	E	NA	NA	NA
ENSMUSG00000000440	E	NA	NA	NA
ENSMUSG00000000441	E	NA	NA	NA
ENSMUSG00000000489	E	NA	NA	NA
ENSMUSG00000000530	E	NA	NA	NA
ENSMUSG00000000531	NE	NA	NA	NA
ENSMUSG00000000532	E	NA	NA	NA
ENSMUSG00000000538	NE	NA	NA	NA
ENSMUSG00000000552	E	NA	NA	NA
ENSMUSG00000000555	E	NA	NA	NA
ENSMUSG00000000560	E	NA	NA	NA
ENSMUSG00000000561	E	NA	NA	NA
ENSMUSG00000000562	NE	NA	NA	NA
ENSMUSG00000000563	E	NA	NA	NA
ENSMUSG00000000567	E	NA	NA	NA
ENSMUSG00000000568	NE	NA	NA	NA
ENSMUSG00000000594	NE	NA	NA	NA
ENSMUSG00000000600	E	NA	NA	NA
ENSMUSG00000000617	NE	NA	NA	NA
ENSMUSG00000000628	E	NA	NA	1932
ENSMUSG00000000631	E	NA	NA	NA
ENSMUSG00000000632	NE	NA	NA	NA
ENSMUSG00000000682	NE	NA	NA	NA
ENSMUSG00000000690	NE	NA	NA	NA
ENSMUSG00000000693	E	NA	NA	NA
ENSMUSG00000000706	NE	NA	NA	NA
ENSMUSG00000000708	NE	NA	NA	NA
ENSMUSG00000000724	NE	NA	NA	NA
ENSMUSG00000000730	E	NA	NA	NA
ENSMUSG00000000731	E	NA	NA	NA
ENSMUSG00000000732	NE	NA	NA	NA
ENSMUSG00000000738	NE	NA	NA	NA
ENSMUSG00000000751	E	NA	NA	NA
ENSMUSG00000000753	NE	NA	NA	NA
ENSMUSG00000000766	NE	NA	NA	NA
ENSMUSG00000000782	NE	NA	NA	NA
ENSMUSG00000000787	E	NA	NA	NA
ENSMUSG00000000791	NE	NA	NA	NA
ENSMUSG00000000794	E	NA	NA	NA
ENSMUSG00000000805	E	NA	NA	NA
ENSMUSG00000000817	E	NA	NA	NA
ENSMUSG00000000826	E	NA	NA	NA
ENSMUSG00000000827	NE	NA	NA	NA
ENSMUSG00000000838	NE	NA	NA	NA
ENSMUSG00000000861	E	NA	NA	NA
ENSMUSG00000000869	NE	NA	NA	NA
ENSMUSG00000000881	NE	NA	NA	NA
ENSMUSG00000000884	E	NA	NA	NA
ENSMUSG00000000889	E	NA	NA	37
ENSMUSG00000000901	NE	NA	NA	NA
ENSMUSG00000000902	E	NA	NA	NA
ENSMUSG00000000915	NE	NA	NA	NA
ENSMUSG00000000934	NE	NA	NA	NA
ENSMUSG00000000938	E	NA	NA	NA
ENSMUSG00000000942	NE	NA	NA	NA
ENSMUSG00000000957	E	NA	NA	1657
ENSMUSG00000000958	E	NA	NA	NA
ENSMUSG00000000982	NE	NA	NA	NA
ENSMUSG00000000983	NE	NA	NA	NA
ENSMUSG00000001014	NE	NA	NA	1756
ENSMUSG00000001016	E	NA	NA	NA
ENSMUSG00000001017	E	NA	NA	NA
ENSMUSG00000001018	E	NA	NA	NA
ENSMUSG00000001020	E	NA	NA	NA
ENSMUSG00000001023	NE	NA	NA	NA
ENSMUSG00000001025	E	NA	NA	NA
ENSMUSG00000001027	E	NA	NA	NA
ENSMUSG00000001029	NE	NA	NA	NA
ENSMUSG00000001034	E	NA	NA	NA
ENSMUSG00000001036	NE	NA	NA	NA
ENSMUSG00000001039	E	NA	NA	NA
ENSMUSG00000001052	E	NA	NA	NA
ENSMUSG00000001053	NE	NA	NA	NA
ENSMUSG00000001056	E	NA	NA	NA
ENSMUSG00000001089	E	NA	NA	NA
ENSMUSG00000001095	NE	NA	NA	NA
ENSMUSG00000001098	E	NA	NA	NA
ENSMUSG00000001100	E	NA	NA	NA
ENSMUSG00000001105	E	NA	NA	NA
ENSMUSG00000001119	NE	NA	NA	NA
ENSMUSG00000001123	NE	NA	NA	NA
ENSMUSG00000001127	E	NA	NA	NA
ENSMUSG00000001128	NE	NA	NA	NA
ENSMUSG00000001131	NE	NA	NA	NA
ENSMUSG00000001150	E	NA	NA	NA
ENSMUSG00000001151	E	NA	NA	NA
ENSMUSG00000001156	NE	NA	NA	NA
ENSMUSG00000001157	NE	NA	NA	NA
ENSMUSG00000001158	E	NA	1	NA
ENSMUSG00000001173	NE	NA	NA	NA
ENSMUSG00000001211	E	NA	NA	NA
ENSMUSG00000001225	E	NA	NA	NA
ENSMUSG00000001227	NE	NA	NA	178
ENSMUSG00000001228	E	NA	NA	NA
ENSMUSG00000001229	E	NA	NA	1218
ENSMUSG00000001240	E	NA	NA	NA
ENSMUSG00000001247	E	NA	NA	NA
ENSMUSG00000001249	NE	NA	NA	NA
ENSMUSG00000001270	NE	NA	NA	267
ENSMUSG00000001280	E	NA	NA	NA
ENSMUSG00000001281	NE	NA	NA	NA
ENSMUSG00000001285	NE	NA	NA	NA
ENSMUSG00000001288	E	NA	NA	NA
ENSMUSG00000001289	E	NA	NA	NA
ENSMUSG00000001300	E	NA	NA	NA
ENSMUSG00000001323	NE	NA	NA	NA
ENSMUSG00000001333	NE	NA	NA	NA
ENSMUSG00000001348	NE	NA	NA	NA
ENSMUSG00000001349	E	NA	NA	1759
ENSMUSG00000001366	NE	NA	NA	NA
ENSMUSG00000001403	E	NA	NA	NA
ENSMUSG00000001416	E	NA	NA	NA
ENSMUSG00000001418	NE	NA	NA	NA
ENSMUSG00000001420	NE	NA	NA	NA
ENSMUSG00000001435	NE	NA	NA	NA
ENSMUSG00000001436	E	NA	NA	NA
ENSMUSG00000001440	E	NA	NA	NA
ENSMUSG00000001441	E	NA	NA	NA
ENSMUSG00000001444	NE	NA	NA	NA
ENSMUSG00000001445	NE	NA	NA	NA
ENSMUSG00000001467	E	NA	NA	164
ENSMUSG00000001493	NE	NA	NA	NA
ENSMUSG00000001494	NE	NA	NA	NA
ENSMUSG00000001496	E	NA	NA	NA
ENSMUSG00000001497	E	NA	NA	NA
ENSMUSG00000001504	NE	NA	NA	NA
ENSMUSG00000001506	E	NA	NA	NA
ENSMUSG00000001507	E	NA	NA	NA
ENSMUSG00000001508	NE	NA	NA	NA
ENSMUSG00000001510	E	NA	NA	NA
ENSMUSG00000001517	E	NA	NA	NA
ENSMUSG00000001518	NE	NA	NA	NA
ENSMUSG00000001521	E	NA	NA	NA
ENSMUSG00000001542	NE	NA	NA	NA
ENSMUSG00000001552	E	NA	NA	NA
ENSMUSG00000001555	E	NA	NA	NA
ENSMUSG00000001558	E	NA	NA	NA
ENSMUSG00000001566	E	NA	NA	NA
ENSMUSG00000001583	NE	NA	NA	NA
ENSMUSG00000001622	NE	NA	NA	NA
ENSMUSG00000001627	NE	NA	NA	NA
ENSMUSG00000001630	NE	NA	NA	NA
ENSMUSG00000001632	NE	NA	NA	NA
ENSMUSG00000001642	NE	NA	NA	535
ENSMUSG00000001655	E	NA	NA	NA
ENSMUSG00000001657	E	NA	NA	NA
ENSMUSG00000001661	NE	NA	NA	NA
ENSMUSG00000001663	NE	NA	NA	NA
ENSMUSG00000001707	E	NA	NA	NA
ENSMUSG00000001729	E	NA	NA	574
ENSMUSG00000001739	NE	NA	NA	NA
ENSMUSG00000001741	NE	NA	NA	NA
ENSMUSG00000001750	E	NA	NA	NA
ENSMUSG00000001751	E	NA	NA	NA
ENSMUSG00000001761	E	NA	NA	NA
ENSMUSG00000001763	NE	NA	NA	NA
ENSMUSG00000001773	NE	NA	NA	NA
ENSMUSG00000001774	E	NA	NA	396
ENSMUSG00000001785	E	NA	4	NA
ENSMUSG00000001786	E	NA	NA	NA
ENSMUSG00000001794	E	NA	NA	NA
ENSMUSG00000001804	E	NA	NA	NA
ENSMUSG00000001815	E	NA	NA	NA
ENSMUSG00000001819	E	NA	NA	NA
ENSMUSG00000001823	NE	NA	NA	NA
ENSMUSG00000001827	E	NA	NA	1120
ENSMUSG00000001833	E	NA	NA	1757
ENSMUSG00000001847	E	NA	NA	NA
ENSMUSG00000001855	E	NA	NA	NA
ENSMUSG00000001864	NE	NA	NA	NA
ENSMUSG00000001865	NE	NA	NA	NA
ENSMUSG00000001870	E	NA	NA	NA
ENSMUSG00000001909	E	NA	NA	NA
ENSMUSG00000001910	E	NA	NA	NA
ENSMUSG00000001911	E	NA	NA	NA
ENSMUSG00000001930	NE	NA	NA	NA
ENSMUSG00000001942	NE	NA	NA	NA
ENSMUSG00000001946	NE	NA	NA	NA
ENSMUSG00000001964	NE	NA	NA	NA
ENSMUSG00000001985	NE	NA	NA	NA
ENSMUSG00000001986	NE	NA	NA	NA
ENSMUSG00000001998	NE	NA	NA	NA
ENSMUSG00000002006	NE	NA	NA	NA
ENSMUSG00000002007	NE	NA	NA	NA
ENSMUSG00000002020	E	NA	NA	NA
ENSMUSG00000002028	E	NA	NA	NA
ENSMUSG00000002031	E	NA	NA	NA
ENSMUSG00000002033	NE	NA	NA	NA
ENSMUSG00000002043	NE	NA	NA	NA
ENSMUSG00000002052	E	NA	NA	NA
ENSMUSG00000002055	NE	NA	NA	NA
ENSMUSG00000002057	E	NA	NA	NA
ENSMUSG00000002058	NE	NA	NA	NA
ENSMUSG00000002059	E	NA	NA	NA
ENSMUSG00000002068	NE	NA	NA	NA
ENSMUSG00000002076	NE	NA	NA	NA
ENSMUSG00000002083	NE	NA	NA	NA
ENSMUSG00000002100	NE	NA	NA	NA
ENSMUSG00000002102	E	8h	NA	NA
ENSMUSG00000002103	NE	NA	NA	NA
ENSMUSG00000002104	E	NA	NA	NA
ENSMUSG00000002105	NE	NA	NA	NA
ENSMUSG00000002108	NE	NA	NA	NA
ENSMUSG00000002109	E	NA	NA	NA
ENSMUSG00000002111	E	NA	NA	NA
ENSMUSG00000002129	E	NA	NA	NA
ENSMUSG00000002147	NE	NA	NA	NA
ENSMUSG00000002190	E	NA	NA	NA
ENSMUSG00000002221	E	NA	NA	NA
ENSMUSG00000002228	NE	NA	NA	NA
ENSMUSG00000002233	NE	NA	NA	NA
ENSMUSG00000002250	E	NA	NA	NA
ENSMUSG00000002257	NE	NA	NA	NA
ENSMUSG00000002265	E	NA	NA	NA
ENSMUSG00000002279	E	NA	NA	NA
ENSMUSG00000002280	E	NA	NA	NA
ENSMUSG00000002289	E	NA	6	NA
ENSMUSG00000002297	E	NA	NA	NA
ENSMUSG00000002307	E	NA	NA	NA
ENSMUSG00000002308	NE	NA	NA	NA
ENSMUSG00000002324	E	NA	NA	900
ENSMUSG00000002325	NE	NA	NA	851
ENSMUSG00000002341	NE	NA	NA	NA
ENSMUSG00000002384	E	NA	NA	NA
ENSMUSG00000002393	NE	NA	NA	NA
ENSMUSG00000002395	E	NA	NA	NA
ENSMUSG00000002413	E	NA	NA	NA
ENSMUSG00000002428	E	NA	NA	NA
ENSMUSG00000002455	NE	NA	NA	NA
ENSMUSG00000002486	NE	NA	NA	NA
ENSMUSG00000002489	NE	NA	NA	NA
ENSMUSG00000002496	E	NA	NA	NA
ENSMUSG00000002588	NE	8h	NA	NA
ENSMUSG00000002602	NE	NA	NA	NA
ENSMUSG00000002603	E	NA	NA	741
ENSMUSG00000002633	E	NA	NA	NA
ENSMUSG00000002660	E	NA	NA	1247
ENSMUSG00000002664	NE	NA	NA	NA
ENSMUSG00000002668	NE	NA	NA	1083
ENSMUSG00000002688	E	NA	NA	1146
ENSMUSG00000002699	E	NA	NA	NA
ENSMUSG00000002718	E	NA	NA	NA
ENSMUSG00000002731	E	NA	NA	NA
ENSMUSG00000002748	E	NA	NA	NA
ENSMUSG00000002769	NE	NA	NA	NA
ENSMUSG00000002771	NE	NA	NA	NA
ENSMUSG00000002778	NE	NA	NA	NA
ENSMUSG00000002799	E	NA	NA	NA
ENSMUSG00000002812	E	NA	NA	NA
ENSMUSG00000002814	E	NA	NA	NA
ENSMUSG00000002825	NE	NA	NA	NA
ENSMUSG00000002831	NE	NA	NA	NA
ENSMUSG00000002833	NE	NA	NA	NA
ENSMUSG00000002835	E	NA	NA	1341
ENSMUSG00000002844	NE	NA	NA	NA
ENSMUSG00000002846	E	NA	NA	NA
ENSMUSG00000002870	E	NA	NA	NA
ENSMUSG00000002881	NE	NA	NA	NA
ENSMUSG00000002885	NE	NA	NA	NA
ENSMUSG00000002897	NE	NA	NA	NA
ENSMUSG00000002900	E	NA	NA	NA
ENSMUSG00000002944	NE	NA	NA	NA
ENSMUSG00000002948	E	NA	NA	NA
ENSMUSG00000002957	NE	NA	NA	NA
ENSMUSG00000002968	E	NA	NA	NA
ENSMUSG00000002980	NE	NA	NA	NA
ENSMUSG00000002983	E	NA	NA	NA
ENSMUSG00000002985	E	NA	NA	NA
ENSMUSG00000002992	NE	NA	NA	NA
ENSMUSG00000002996	NE	NA	NA	NA
ENSMUSG00000002997	NE	NA	NA	NA
ENSMUSG00000003031	E	NA	NA	NA
ENSMUSG00000003032	E	NA	NA	NA
ENSMUSG00000003033	E	NA	NA	NA
ENSMUSG00000003037	E	NA	NA	NA
ENSMUSG00000003051	E	NA	NA	197
ENSMUSG00000003068	E	NA	NA	NA
ENSMUSG00000003070	NE	NA	NA	NA
ENSMUSG00000003099	E	NA	NA	NA
ENSMUSG00000003123	E	NA	NA	NA
ENSMUSG00000003131	E	NA	NA	100
ENSMUSG00000003153	E	NA	NA	NA
ENSMUSG00000003166	NE	NA	NA	NA
ENSMUSG00000003184	NE	NA	NA	NA
ENSMUSG00000003190	NE	NA	NA	NA
ENSMUSG00000003200	NE	NA	NA	NA
ENSMUSG00000003206	NE	NA	NA	NA
ENSMUSG00000003208	E	NA	NA	NA
ENSMUSG00000003226	E	NA	NA	1910
ENSMUSG00000003227	E	NA	NA	NA
ENSMUSG00000003228	NE	NA	NA	NA
ENSMUSG00000003233	E	NA	NA	NA
ENSMUSG00000003235	NE	NA	NA	NA
ENSMUSG00000003271	NE	NA	NA	NA
ENSMUSG00000003282	NE	NA	NA	1138
ENSMUSG00000003283	NE	NA	NA	NA
ENSMUSG00000003308	E	NA	NA	NA
ENSMUSG00000003316	E	NA	NA	NA
ENSMUSG00000003341	NE	NA	NA	NA
ENSMUSG00000003346	NE	NA	NA	NA
ENSMUSG00000003352	NE	NA	NA	NA
ENSMUSG00000003355	NE	NA	NA	429
ENSMUSG00000003363	NE	NA	NA	NA
ENSMUSG00000003378	NE	NA	NA	NA
ENSMUSG00000003379	NE	NA	NA	NA
ENSMUSG00000003402	E	NA	NA	1824
ENSMUSG00000003410	E	NA	NA	NA
ENSMUSG00000003411	NE	NA	NA	NA
ENSMUSG00000003420	NE	NA	NA	NA
ENSMUSG00000003435	E	NA	NA	NA
ENSMUSG00000003436	E	NA	NA	NA
ENSMUSG00000003438	E	NA	NA	NA
ENSMUSG00000003458	E	NA	NA	NA
ENSMUSG00000003476	NE	NA	NA	NA
ENSMUSG00000003500	NE	NA	NA	NA
ENSMUSG00000003518	NE	NA	NA	NA
ENSMUSG00000003526	NE	NA	NA	NA
ENSMUSG00000003534	NE	NA	NA	NA
ENSMUSG00000003541	NE	NA	NA	NA
ENSMUSG00000003545	NE	NA	NA	172
ENSMUSG00000003549	E	NA	NA	NA
ENSMUSG00000003555	E	NA	NA	NA
ENSMUSG00000003559	NE	NA	NA	NA
ENSMUSG00000003575	E	NA	NA	NA
ENSMUSG00000003585	NE	NA	NA	NA
ENSMUSG00000003604	NE	NA	NA	NA
ENSMUSG00000003617	NE	NA	NA	NA
ENSMUSG00000003657	NE	NA	NA	NA
ENSMUSG00000003660	E	NA	NA	NA
ENSMUSG00000003665	NE	NA	NA	NA
ENSMUSG00000003731	E	NA	NA	NA
ENSMUSG00000003752	NE	NA	NA	NA
ENSMUSG00000003778	E	NA	NA	NA
ENSMUSG00000003779	E	NA	NA	NA
ENSMUSG00000003808	E	NA	NA	NA
ENSMUSG00000003809	NE	NA	NA	NA
ENSMUSG00000003810	NE	NA	NA	1303
ENSMUSG00000003812	E	NA	NA	NA
ENSMUSG00000003813	NE	NA	NA	NA
ENSMUSG00000003814	E	NA	NA	NA
ENSMUSG00000003824	E	NA	NA	NA
ENSMUSG00000003847	E	NA	NA	NA
ENSMUSG00000003849	NE	NA	NA	NA
ENSMUSG00000003865	E	NA	NA	NA
ENSMUSG00000003868	E	NA	NA	NA
ENSMUSG00000003872	NE	NA	NA	NA
ENSMUSG00000003873	E	NA	NA	NA
ENSMUSG00000003882	NE	NA	NA	NA
ENSMUSG00000003923	E	NA	NA	NA
ENSMUSG00000003934	E	NA	NA	NA
ENSMUSG00000003974	NE	NA	NA	NA
ENSMUSG00000003992	E	NA	NA	NA
ENSMUSG00000004018	E	NA	NA	NA
ENSMUSG00000004040	E	NA	NA	NA
ENSMUSG00000004043	NE	NA	NA	NA
ENSMUSG00000004044	E	NA	NA	NA
ENSMUSG00000004054	E	NA	NA	689
ENSMUSG00000004056	NE	NA	NA	NA
ENSMUSG00000004069	E	NA	NA	NA
ENSMUSG00000004070	NE	8h	NA	NA
ENSMUSG00000004098	NE	NA	NA	NA
ENSMUSG00000004099	E	NA	NA	NA
ENSMUSG00000004105	NE	NA	NA	NA
ENSMUSG00000004110	NE	NA	NA	NA
ENSMUSG00000004113	E	NA	NA	NA
ENSMUSG00000004127	NE	NA	NA	NA
ENSMUSG00000004151	E	NA	NA	NA
ENSMUSG00000004207	E	NA	NA	NA
ENSMUSG00000004221	E	NA	NA	NA
ENSMUSG00000004231	E	NA	NA	NA
ENSMUSG00000004233	E	NA	NA	NA
ENSMUSG00000004263	E	NA	NA	NA
ENSMUSG00000004264	E	NA	NA	NA
ENSMUSG00000004266	E	NA	NA	NA
ENSMUSG00000004268	E	NA	NA	NA
ENSMUSG00000004296	NE	NA	NA	781
ENSMUSG00000004317	NE	NA	NA	NA
ENSMUSG00000004319	E	NA	NA	NA
ENSMUSG00000004328	NE	NA	NA	NA
ENSMUSG00000004344	NE	NA	NA	NA
ENSMUSG00000004347	NE	NA	NA	NA
ENSMUSG00000004359	E	NA	NA	NA
ENSMUSG00000004364	E	NA	NA	NA
ENSMUSG00000004366	NE	NA	NA	NA
ENSMUSG00000004383	E	NA	NA	NA
ENSMUSG00000004446	NE	NA	NA	NA
ENSMUSG00000004451	NE	NA	NA	NA
ENSMUSG00000004455	E	NA	NA	NA
ENSMUSG00000004460	E	NA	NA	NA
ENSMUSG00000004462	NE	NA	NA	NA
ENSMUSG00000004508	NE	NA	NA	2006
ENSMUSG00000004530	NE	NA	NA	NA
ENSMUSG00000004535	E	NA	NA	NA
ENSMUSG00000004552	NE	NA	NA	NA
ENSMUSG00000004558	E	NA	NA	NA
ENSMUSG00000004565	E	NA	NA	NA
ENSMUSG00000004567	E	NA	NA	1831
ENSMUSG00000004568	E	NA	NA	NA
ENSMUSG00000004609	NE	NA	NA	NA
ENSMUSG00000004613	NE	NA	NA	NA
ENSMUSG00000004626	E	NA	NA	NA
ENSMUSG00000004630	NE	NA	NA	403
ENSMUSG00000004631	NE	NA	NA	NA
ENSMUSG00000004633	NE	NA	NA	NA
ENSMUSG00000004637	E	NA	NA	NA
ENSMUSG00000004651	E	NA	NA	NA
ENSMUSG00000004654	NE	NA	NA	NA
ENSMUSG00000004655	E	NA	NA	NA
ENSMUSG00000004661	E	NA	NA	NA
ENSMUSG00000004665	NE	NA	NA	NA
ENSMUSG00000004677	NE	NA	NA	397
ENSMUSG00000004698	NE	NA	NA	NA
ENSMUSG00000004707	NE	NA	NA	NA
ENSMUSG00000004709	NE	NA	NA	NA
ENSMUSG00000004730	NE	NA	NA	911
ENSMUSG00000004768	E	NA	NA	NA
ENSMUSG00000004771	E	NA	NA	NA
ENSMUSG00000004788	E	NA	NA	NA
ENSMUSG00000004791	NE	NA	NA	NA
ENSMUSG00000004798	NE	NA	NA	NA
ENSMUSG00000004814	NE	NA	NA	NA
ENSMUSG00000004837	NE	NA	NA	NA
ENSMUSG00000004842	E	NA	NA	NA
ENSMUSG00000004843	NE	NA	NA	NA
ENSMUSG00000004846	E	NA	NA	NA
ENSMUSG00000004864	NE	NA	NA	NA
ENSMUSG00000004872	E	NA	NA	NA
ENSMUSG00000004880	E	NA	NA	NA
ENSMUSG00000004885	NE	NA	NA	NA
ENSMUSG00000004891	E	NA	NA	NA
ENSMUSG00000004892	NE	NA	NA	NA
ENSMUSG00000004894	NE	NA	NA	NA
ENSMUSG00000004897	NE	NA	NA	NA
ENSMUSG00000004931	NE	NA	NA	1680
ENSMUSG00000004933	NE	NA	NA	NA
ENSMUSG00000004934	E	NA	NA	NA
ENSMUSG00000004936	E	NA	NA	NA
ENSMUSG00000004939	NE	NA	NA	804
ENSMUSG00000004948	E	NA	NA	NA
ENSMUSG00000004951	NE	NA	NA	1660
ENSMUSG00000004952	NE	NA	NA	NA
ENSMUSG00000004961	E	NA	NA	NA
ENSMUSG00000004988	NE	NA	NA	NA
ENSMUSG00000005034	NE	NA	NA	NA
ENSMUSG00000005043	E	NA	NA	NA
ENSMUSG00000005045	E	NA	NA	NA
ENSMUSG00000005054	NE	NA	NA	1103
ENSMUSG00000005057	NE	NA	NA	NA
ENSMUSG00000005069	E	NA	NA	NA
ENSMUSG00000005087	NE	NA	NA	NA
ENSMUSG00000005089	E	NA	NA	NA
ENSMUSG00000005102	E	NA	NA	NA
ENSMUSG00000005103	E	NA	NA	NA
ENSMUSG00000005107	E	NA	NA	NA
ENSMUSG00000005124	NE	NA	NA	NA
ENSMUSG00000005125	E	NA	NA	NA
ENSMUSG00000005142	NE	NA	NA	NA
ENSMUSG00000005148	E	NA	NA	NA
ENSMUSG00000005150	E	NA	NA	NA
ENSMUSG00000005161	NE	NA	NA	NA
ENSMUSG00000005198	E	NA	NA	NA
ENSMUSG00000005220	NE	NA	NA	NA
ENSMUSG00000005232	NE	NA	NA	NA
ENSMUSG00000005251	E	NA	NA	NA
ENSMUSG00000005262	NE	NA	NA	NA
ENSMUSG00000005267	NE	NA	NA	NA
ENSMUSG00000005268	E	NA	NA	NA
ENSMUSG00000005320	NE	NA	NA	NA
ENSMUSG00000005338	NE	NA	NA	NA
ENSMUSG00000005339	NE	NA	NA	NA
ENSMUSG00000005354	E	NA	NA	NA
ENSMUSG00000005355	NE	NA	NA	NA
ENSMUSG00000005357	NE	NA	NA	NA
ENSMUSG00000005360	E	NA	NA	NA
ENSMUSG00000005362	NE	NA	NA	NA
ENSMUSG00000005364	NE	NA	NA	NA
ENSMUSG00000005370	E	NA	NA	844
ENSMUSG00000005371	E	NA	NA	NA
ENSMUSG00000005373	NE	NA	NA	NA
ENSMUSG00000005397	NE	NA	NA	NA
ENSMUSG00000005410	E	NA	NA	NA
ENSMUSG00000005413	E	NA	NA	NA
ENSMUSG00000005442	E	NA	NA	NA
ENSMUSG00000005447	NE	NA	NA	NA
ENSMUSG00000005465	NE	NA	NA	NA
ENSMUSG00000005469	E	NA	NA	NA
ENSMUSG00000005483	NE	NA	10	1590
ENSMUSG00000005493	E	NA	NA	NA
ENSMUSG00000005503	E	NA	NA	NA
ENSMUSG00000005506	E	NA	NA	NA
ENSMUSG00000005510	E	NA	NA	NA
ENSMUSG00000005514	E	NA	NA	NA
ENSMUSG00000005533	E	NA	NA	NA
ENSMUSG00000005534	E	NA	NA	NA
ENSMUSG00000005540	NE	NA	NA	464
ENSMUSG00000005547	NE	NA	NA	NA
ENSMUSG00000005553	NE	NA	NA	NA
ENSMUSG00000005566	E	NA	NA	NA
ENSMUSG00000005575	E	NA	NA	NA
ENSMUSG00000005580	E	NA	NA	NA
ENSMUSG00000005583	E	NA	NA	NA
ENSMUSG00000005609	E	NA	NA	NA
ENSMUSG00000005610	E	NA	NA	NA
ENSMUSG00000005611	E	NA	NA	NA
ENSMUSG00000005615	E	NA	NA	NA
ENSMUSG00000005625	E	NA	NA	NA
ENSMUSG00000005640	NE	NA	NA	NA
ENSMUSG00000005667	E	NA	NA	NA
ENSMUSG00000005672	E	NA	NA	NA
ENSMUSG00000005677	NE	NA	NA	NA
ENSMUSG00000005681	NE	8h	NA	NA
ENSMUSG00000005682	E	NA	NA	210
ENSMUSG00000005683	E	NA	NA	NA
ENSMUSG00000005686	NE	NA	NA	NA
ENSMUSG00000005696	NE	NA	NA	NA
ENSMUSG00000005698	E	NA	NA	NA
ENSMUSG00000005705	NE	NA	NA	NA
ENSMUSG00000005716	NE	NA	NA	NA
ENSMUSG00000005718	E	NA	NA	NA
ENSMUSG00000005732	E	NA	NA	NA
ENSMUSG00000005763	E	NA	NA	NA
ENSMUSG00000005774	NE	NA	NA	NA
ENSMUSG00000005800	NE	NA	NA	1719
ENSMUSG00000005802	E	NA	NA	NA
ENSMUSG00000005804	E	NA	NA	NA
ENSMUSG00000005824	NE	NA	NA	426
ENSMUSG00000005836	E	NA	NA	NA
ENSMUSG00000005864	E	NA	NA	NA
ENSMUSG00000005871	E	NA	NA	NA
ENSMUSG00000005873	NE	NA	NA	NA
ENSMUSG00000005883	E	NA	NA	NA
ENSMUSG00000005886	NE	NA	NA	NA
ENSMUSG00000005891	E	NA	NA	NA
ENSMUSG00000005892	NE	NA	NA	NA
ENSMUSG00000005893	E	NA	12	NA
ENSMUSG00000005897	NE	NA	13	NA
ENSMUSG00000005899	E	NA	NA	NA
ENSMUSG00000005907	E	NA	NA	NA
ENSMUSG00000005917	E	NA	NA	NA
ENSMUSG00000005947	NE	NA	NA	NA
ENSMUSG00000005949	NE	NA	NA	NA
ENSMUSG00000005950	NE	NA	NA	NA
ENSMUSG00000005952	NE	NA	NA	NA
ENSMUSG00000005958	NE	NA	NA	NA
ENSMUSG00000005968	NE	NA	NA	NA
ENSMUSG00000005980	E	NA	NA	NA
ENSMUSG00000005981	NE	NA	NA	NA
ENSMUSG00000005986	NE	NA	NA	NA
ENSMUSG00000005994	E	NA	NA	NA
ENSMUSG00000006005	E	NA	NA	NA
ENSMUSG00000006007	NE	NA	NA	NA
ENSMUSG00000006014	NE	NA	NA	NA
ENSMUSG00000006021	NE	NA	NA	NA
ENSMUSG00000006024	E	NA	NA	NA
ENSMUSG00000006050	NE	NA	NA	NA
ENSMUSG00000006058	E	NA	NA	NA
ENSMUSG00000006127	E	NA	NA	NA
ENSMUSG00000006134	E	NA	NA	1398
ENSMUSG00000006154	NE	NA	NA	NA
ENSMUSG00000006179	NE	NA	NA	NA
ENSMUSG00000006191	NE	NA	NA	NA
ENSMUSG00000006205	NE	NA	NA	NA
ENSMUSG00000006215	E	NA	NA	NA
ENSMUSG00000006219	NE	NA	NA	NA
ENSMUSG00000006235	E	NA	NA	NA
ENSMUSG00000006241	E	NA	NA	NA
ENSMUSG00000006262	NE	NA	NA	NA
ENSMUSG00000006269	NE	NA	NA	733
ENSMUSG00000006270	E	NA	NA	NA
ENSMUSG00000006273	E	NA	NA	NA
ENSMUSG00000006281	NE	NA	NA	NA
ENSMUSG00000006301	NE	NA	NA	NA
ENSMUSG00000006304	E	NA	NA	NA
ENSMUSG00000006307	E	NA	NA	NA
ENSMUSG00000006310	NE	NA	NA	NA
ENSMUSG00000006311	E	NA	NA	NA
ENSMUSG00000006344	NE	NA	NA	NA
ENSMUSG00000006345	E	NA	NA	NA
ENSMUSG00000006356	NE	NA	NA	NA
ENSMUSG00000006362	NE	NA	NA	NA
ENSMUSG00000006369	E	NA	NA	NA
ENSMUSG00000006386	E	NA	NA	NA
ENSMUSG00000006389	NE	NA	NA	NA
ENSMUSG00000006390	E	NA	NA	NA
ENSMUSG00000006398	E	NA	NA	NA
ENSMUSG00000006403	NE	NA	NA	NA
ENSMUSG00000006412	E	NA	NA	NA
ENSMUSG00000006423	NE	NA	NA	279
ENSMUSG00000006435	E	NA	NA	626
ENSMUSG00000006445	NE	NA	NA	NA
ENSMUSG00000006457	NE	NA	NA	NA
ENSMUSG00000006463	NE	NA	NA	NA
ENSMUSG00000006464	E	NA	NA	NA
ENSMUSG00000006469	NE	NA	NA	NA
ENSMUSG00000006476	NE	NA	NA	NA
ENSMUSG00000006494	NE	NA	NA	NA
ENSMUSG00000006498	E	NA	NA	440
ENSMUSG00000006519	NE	NA	NA	NA
ENSMUSG00000006526	NE	NA	NA	NA
ENSMUSG00000006538	E	NA	NA	NA
ENSMUSG00000006542	NE	NA	NA	NA
ENSMUSG00000006546	NE	NA	NA	NA
ENSMUSG00000006567	E	NA	NA	1072
ENSMUSG00000006574	E	NA	NA	NA
ENSMUSG00000006576	NE	NA	NA	NA
ENSMUSG00000006585	NE	NA	NA	NA
ENSMUSG00000006586	E	NA	NA	NA
ENSMUSG00000006587	NE	NA	NA	NA
ENSMUSG00000006589	E	NA	NA	1649
ENSMUSG00000006611	NE	NA	NA	NA
ENSMUSG00000006641	E	NA	NA	NA
ENSMUSG00000006649	E	NA	NA	NA
ENSMUSG00000006651	NE	NA	NA	987
ENSMUSG00000006675	NE	NA	NA	NA
ENSMUSG00000006676	NE	NA	NA	NA
ENSMUSG00000006678	NE	NA	NA	NA
ENSMUSG00000006699	E	NA	NA	NA
ENSMUSG00000006705	E	NA	NA	NA
ENSMUSG00000006715	E	NA	NA	NA
ENSMUSG00000006717	NE	NA	NA	NA
ENSMUSG00000006724	E	NA	NA	NA
ENSMUSG00000006728	E	NA	NA	NA
ENSMUSG00000006731	E	NA	NA	NA
ENSMUSG00000006740	E	NA	14	NA
ENSMUSG00000006764	E	NA	NA	NA
ENSMUSG00000006782	E	NA	NA	NA
ENSMUSG00000006800	E	NA	NA	NA
ENSMUSG00000006818	E	NA	NA	NA
ENSMUSG00000006906	E	NA	NA	NA
ENSMUSG00000006920	E	NA	NA	NA
ENSMUSG00000006930	E	NA	NA	NA
ENSMUSG00000006932	E	NA	NA	NA
ENSMUSG00000006948	E	NA	NA	NA
ENSMUSG00000006958	E	NA	NA	NA
ENSMUSG00000007035	E	NA	NA	NA
ENSMUSG00000007038	E	NA	NA	NA
ENSMUSG00000007041	NE	NA	NA	NA
ENSMUSG00000007080	E	NA	NA	NA
ENSMUSG00000007097	E	NA	NA	NA
ENSMUSG00000007107	E	NA	NA	NA
ENSMUSG00000007122	NE	NA	NA	NA
ENSMUSG00000007207	E	NA	NA	NA
ENSMUSG00000007209	NE	NA	NA	NA
ENSMUSG00000007279	NE	NA	NA	NA
ENSMUSG00000007411	E	NA	NA	NA
ENSMUSG00000007458	E	NA	NA	NA
ENSMUSG00000007476	E	NA	NA	NA
ENSMUSG00000007480	NE	NA	NA	NA
ENSMUSG00000007564	E	NA	NA	NA
ENSMUSG00000007589	E	NA	NA	NA
ENSMUSG00000007613	E	NA	NA	NA
ENSMUSG00000007617	NE	NA	15	NA
ENSMUSG00000007646	E	NA	NA	NA
ENSMUSG00000007653	NE	NA	NA	NA
ENSMUSG00000007655	E	NA	NA	NA
ENSMUSG00000007659	E	NA	NA	NA
ENSMUSG00000007670	NE	NA	NA	NA
ENSMUSG00000007682	NE	NA	NA	1224
ENSMUSG00000007783	NE	NA	NA	NA
ENSMUSG00000007805	E	NA	NA	NA
ENSMUSG00000007815	NE	NA	NA	NA
ENSMUSG00000007817	E	NA	NA	NA
ENSMUSG00000007827	NE	NA	NA	NA
ENSMUSG00000007833	NE	NA	NA	NA
ENSMUSG00000007837	NE	NA	NA	NA
ENSMUSG00000007872	NE	NA	NA	NA
ENSMUSG00000007877	NE	NA	NA	NA
ENSMUSG00000007880	E	NA	NA	NA
ENSMUSG00000007888	E	NA	NA	NA
ENSMUSG00000007891	E	NA	NA	NA
ENSMUSG00000007946	E	NA	NA	NA
ENSMUSG00000007989	E	NA	NA	NA
ENSMUSG00000008090	E	NA	NA	NA
ENSMUSG00000008136	NE	NA	NA	NA
ENSMUSG00000008140	NE	NA	NA	NA
ENSMUSG00000008153	NE	NA	NA	NA
ENSMUSG00000008167	E	NA	NA	NA
ENSMUSG00000008193	NE	NA	NA	NA
ENSMUSG00000008206	NE	NA	NA	NA
ENSMUSG00000008348	E	NA	NA	NA
ENSMUSG00000008373	E	NA	NA	NA
ENSMUSG00000008384	NE	NA	NA	NA
ENSMUSG00000008398	E	NA	NA	NA
ENSMUSG00000008435	NE	NA	NA	NA
ENSMUSG00000008438	NE	NA	NA	NA
ENSMUSG00000008450	E	NA	NA	NA
ENSMUSG00000008461	NE	NA	NA	NA
ENSMUSG00000008496	E	NA	NA	NA
ENSMUSG00000008575	E	NA	NA	NA
ENSMUSG00000008590	NE	NA	NA	1392
ENSMUSG00000008601	NE	NA	NA	NA
ENSMUSG00000008668	NE	NA	NA	1261
ENSMUSG00000008690	E	NA	NA	NA
ENSMUSG00000008730	NE	NA	NA	NA
ENSMUSG00000008734	E	NA	NA	639
ENSMUSG00000008763	E	NA	NA	NA
ENSMUSG00000008843	NE	NA	NA	NA
ENSMUSG00000008855	NE	NA	NA	NA
ENSMUSG00000008859	E	NA	NA	NA
ENSMUSG00000008892	E	NA	NA	NA
ENSMUSG00000008932	NE	NA	NA	NA
ENSMUSG00000008958	E	NA	NA	NA
ENSMUSG00000008976	E	NA	16	NA
ENSMUSG00000008999	E	NA	NA	NA
ENSMUSG00000009013	E	NA	NA	NA
ENSMUSG00000009035	E	NA	NA	NA
ENSMUSG00000009073	E	NA	NA	NA
ENSMUSG00000009079	E	NA	NA	NA
ENSMUSG00000009090	NE	NA	NA	NA
ENSMUSG00000009092	NE	NA	NA	NA
ENSMUSG00000009097	E	NA	NA	NA
ENSMUSG00000009108	NE	NA	NA	NA
ENSMUSG00000009207	E	NA	NA	NA
ENSMUSG00000009214	E	NA	NA	NA
ENSMUSG00000009246	NE	NA	NA	NA
ENSMUSG00000009248	E	NA	NA	961
ENSMUSG00000009281	NE	NA	NA	NA
ENSMUSG00000009292	NE	NA	NA	NA
ENSMUSG00000009350	NE	NA	NA	NA
ENSMUSG00000009376	E	NA	NA	1545
ENSMUSG00000009394	NE	NA	NA	NA
ENSMUSG00000009406	E	NA	NA	NA
ENSMUSG00000009471	NE	NA	NA	NA
ENSMUSG00000009487	NE	NA	NA	NA
ENSMUSG00000009535	E	NA	NA	NA
ENSMUSG00000009545	NE	NA	NA	NA
ENSMUSG00000009555	E	NA	NA	NA
ENSMUSG00000009566	NE	NA	NA	NA
ENSMUSG00000009569	E	NA	NA	NA
ENSMUSG00000009575	E	NA	NA	NA
ENSMUSG00000009585	NE	NA	NA	NA
ENSMUSG00000009596	NE	NA	NA	NA
ENSMUSG00000009621	NE	NA	NA	NA
ENSMUSG00000009628	E	NA	NA	NA
ENSMUSG00000009630	NE	NA	NA	NA
ENSMUSG00000009633	NE	NA	NA	NA
ENSMUSG00000009640	E	NA	NA	NA
ENSMUSG00000009646	NE	NA	NA	NA
ENSMUSG00000009647	E	NA	NA	NA
ENSMUSG00000009654	NE	NA	NA	NA
ENSMUSG00000009670	NE	NA	NA	NA
ENSMUSG00000009681	NE	NA	NA	NA
ENSMUSG00000009733	NE	NA	NA	998
ENSMUSG00000009734	NE	NA	NA	NA
ENSMUSG00000009741	E	NA	NA	661
ENSMUSG00000009772	E	NA	NA	NA
ENSMUSG00000009828	E	NA	NA	NA
ENSMUSG00000009863	E	NA	NA	NA
ENSMUSG00000009876	NE	NA	NA	NA
ENSMUSG00000009894	NE	NA	NA	1191
ENSMUSG00000009900	E	NA	NA	NA
ENSMUSG00000009941	E	NA	NA	NA
ENSMUSG00000010021	E	NA	NA	NA
ENSMUSG00000010025	NE	NA	NA	NA
ENSMUSG00000010047	E	NA	NA	NA
ENSMUSG00000010051	NE	NA	NA	NA
ENSMUSG00000010054	E	NA	NA	NA
ENSMUSG00000010066	E	NA	NA	NA
ENSMUSG00000010067	E	NA	NA	NA
ENSMUSG00000010080	NE	NA	NA	NA
ENSMUSG00000010095	E	NA	NA	940
ENSMUSG00000010122	NE	NA	NA	NA
ENSMUSG00000010136	E	NA	NA	NA
ENSMUSG00000010142	E	NA	NA	NA
ENSMUSG00000010175	E	NA	NA	NA
ENSMUSG00000010205	NE	NA	NA	NA
ENSMUSG00000010311	NE	NA	NA	NA
ENSMUSG00000010342	E	NA	NA	NA
ENSMUSG00000010461	E	NA	NA	NA
ENSMUSG00000010476	E	NA	NA	NA
ENSMUSG00000010505	E	NA	NA	NA
ENSMUSG00000010517	E	8h	NA	NA
ENSMUSG00000010554	E	NA	NA	NA
ENSMUSG00000010592	E	NA	NA	723
ENSMUSG00000010609	NE	NA	NA	NA
ENSMUSG00000010651	NE	NA	NA	NA
ENSMUSG00000010660	NE	NA	NA	1116
ENSMUSG00000010663	E	NA	NA	NA
ENSMUSG00000010721	NE	NA	NA	NA
ENSMUSG00000010760	NE	NA	NA	NA
ENSMUSG00000010796	E	NA	NA	NA
ENSMUSG00000010797	E	NA	NA	NA
ENSMUSG00000010803	E	NA	NA	NA
ENSMUSG00000010825	NE	NA	NA	NA
ENSMUSG00000010911	NE	NA	NA	NA
ENSMUSG00000010936	E	NA	NA	NA
ENSMUSG00000011034	E	NA	NA	NA
ENSMUSG00000011096	NE	NA	NA	NA
ENSMUSG00000011114	NE	NA	NA	NA
ENSMUSG00000011118	NE	NA	NA	NA
ENSMUSG00000011171	NE	NA	NA	NA
ENSMUSG00000011179	E	NA	NA	NA
ENSMUSG00000011256	E	NA	NA	NA
ENSMUSG00000011257	NE	NA	NA	NA
ENSMUSG00000011263	E	NA	NA	NA
ENSMUSG00000011305	NE	NA	20	NA
ENSMUSG00000011349	E	NA	NA	NA
ENSMUSG00000011463	NE	NA	NA	NA
ENSMUSG00000011658	E	NA	NA	NA
ENSMUSG00000011751	E	NA	NA	NA
ENSMUSG00000011831	NE	NA	NA	NA
ENSMUSG00000011877	E	NA	NA	NA
ENSMUSG00000011958	NE	NA	NA	NA
ENSMUSG00000012017	NE	NA	NA	871
ENSMUSG00000012282	NE	NA	NA	NA
ENSMUSG00000012396	E	NA	NA	NA
ENSMUSG00000012422	NE	NA	21	NA
ENSMUSG00000012428	NE	NA	NA	NA
ENSMUSG00000012429	NE	NA	NA	1154
ENSMUSG00000012443	E	NA	NA	978
ENSMUSG00000012519	NE	NA	NA	NA
ENSMUSG00000012520	E	NA	NA	1182
ENSMUSG00000012535	E	NA	NA	NA
ENSMUSG00000012609	NE	NA	NA	NA
ENSMUSG00000012640	NE	NA	NA	NA
ENSMUSG00000012705	NE	NA	NA	NA
ENSMUSG00000012819	NE	NA	NA	NA
ENSMUSG00000013033	NE	NA	NA	465
ENSMUSG00000013076	NE	NA	NA	NA
ENSMUSG00000013089	E	NA	NA	NA
ENSMUSG00000013091	NE	NA	NA	2014
ENSMUSG00000013160	NE	NA	NA	NA
ENSMUSG00000013236	E	NA	NA	1016
ENSMUSG00000013415	E	NA	NA	NA
ENSMUSG00000013418	NE	NA	NA	NA
ENSMUSG00000013465	E	NA	NA	NA
ENSMUSG00000013584	E	NA	NA	NA
ENSMUSG00000013622	NE	NA	NA	1836
ENSMUSG00000013662	E	NA	NA	1625
ENSMUSG00000013663	E	NA	NA	NA
ENSMUSG00000013668	NE	NA	NA	NA
ENSMUSG00000013698	NE	NA	NA	NA
ENSMUSG00000013701	E	NA	NA	NA
ENSMUSG00000013707	NE	NA	NA	NA
ENSMUSG00000013787	E	NA	NA	NA
ENSMUSG00000013822	E	NA	NA	NA
ENSMUSG00000013833	E	NA	NA	NA
ENSMUSG00000013846	NE	NA	NA	NA
ENSMUSG00000013858	NE	NA	NA	NA
ENSMUSG00000013921	E	NA	NA	NA
ENSMUSG00000013936	E	NA	NA	NA
ENSMUSG00000013973	NE	NA	NA	NA
ENSMUSG00000013997	NE	NA	NA	NA
ENSMUSG00000014030	E	NA	NA	NA
ENSMUSG00000014074	NE	NA	22	NA
ENSMUSG00000014075	E	NA	NA	NA
ENSMUSG00000014077	NE	NA	NA	NA
ENSMUSG00000014158	NE	NA	NA	NA
ENSMUSG00000014164	NE	NA	NA	NA
ENSMUSG00000014195	NE	NA	NA	NA
ENSMUSG00000014226	NE	NA	NA	NA
ENSMUSG00000014232	E	NA	NA	NA
ENSMUSG00000014245	E	NA	NA	801
ENSMUSG00000014301	E	NA	NA	NA
ENSMUSG00000014303	E	NA	NA	NA
ENSMUSG00000014329	E	NA	NA	NA
ENSMUSG00000014351	NE	NA	NA	NA
ENSMUSG00000014361	NE	NA	NA	NA
ENSMUSG00000014402	E	NA	NA	NA
ENSMUSG00000014418	NE	NA	NA	NA
ENSMUSG00000014426	E	NA	NA	NA
ENSMUSG00000014444	E	NA	NA	NA
ENSMUSG00000014453	NE	NA	NA	NA
ENSMUSG00000014503	NE	NA	NA	NA
ENSMUSG00000014529	E	NA	NA	NA
ENSMUSG00000014542	NE	NA	NA	NA
ENSMUSG00000014543	NE	NA	NA	NA
ENSMUSG00000014550	E	NA	NA	NA
ENSMUSG00000014551	E	NA	NA	NA
ENSMUSG00000014592	E	NA	NA	NA
ENSMUSG00000014599	E	NA	NA	1608
ENSMUSG00000014602	E	NA	NA	NA
ENSMUSG00000014603	E	NA	NA	NA
ENSMUSG00000014609	E	NA	NA	NA
ENSMUSG00000014668	E	NA	NA	NA
ENSMUSG00000014686	NE	NA	NA	NA
ENSMUSG00000014704	E	NA	NA	NA
ENSMUSG00000014747	NE	NA	NA	NA
ENSMUSG00000014767	E	NA	NA	NA
ENSMUSG00000014771	E	NA	NA	NA
ENSMUSG00000014773	E	NA	NA	NA
ENSMUSG00000014776	NE	NA	NA	1145
ENSMUSG00000014813	NE	NA	NA	NA
ENSMUSG00000014850	NE	NA	NA	NA
ENSMUSG00000014852	E	NA	NA	NA
ENSMUSG00000014859	E	NA	NA	545
ENSMUSG00000014905	E	NA	24	NA
ENSMUSG00000014932	NE	NA	NA	NA
ENSMUSG00000014956	E	NA	NA	NA
ENSMUSG00000015001	NE	NA	NA	NA
ENSMUSG00000015027	NE	NA	NA	NA
ENSMUSG00000015053	E	NA	NA	NA
ENSMUSG00000015085	NE	NA	NA	NA
ENSMUSG00000015090	NE	NA	NA	NA
ENSMUSG00000015094	NE	NA	NA	1482
ENSMUSG00000015112	NE	NA	NA	NA
ENSMUSG00000015120	E	NA	NA	NA
ENSMUSG00000015133	E	NA	NA	NA
ENSMUSG00000015134	E	NA	NA	NA
ENSMUSG00000015149	NE	NA	NA	NA
ENSMUSG00000015165	E	NA	NA	NA
ENSMUSG00000015214	NE	NA	NA	1053
ENSMUSG00000015217	NE	NA	NA	NA
ENSMUSG00000015222	E	NA	NA	NA
ENSMUSG00000015243	E	NA	NA	NA
ENSMUSG00000015290	NE	NA	NA	NA
ENSMUSG00000015291	NE	NA	NA	NA
ENSMUSG00000015312	NE	NA	NA	NA
ENSMUSG00000015314	NE	NA	NA	NA
ENSMUSG00000015316	NE	NA	NA	NA
ENSMUSG00000015337	E	NA	NA	NA
ENSMUSG00000015340	NE	NA	NA	NA
ENSMUSG00000015341	E	NA	NA	NA
ENSMUSG00000015342	NE	NA	NA	NA
ENSMUSG00000015354	NE	NA	NA	NA
ENSMUSG00000015355	NE	NA	NA	NA
ENSMUSG00000015365	E	NA	NA	312
ENSMUSG00000015396	NE	NA	NA	NA
ENSMUSG00000015401	NE	NA	NA	NA
ENSMUSG00000015405	NE	NA	NA	NA
ENSMUSG00000015437	NE	NA	NA	NA
ENSMUSG00000015452	NE	NA	NA	NA
ENSMUSG00000015461	E	NA	NA	NA
ENSMUSG00000015468	NE	NA	NA	NA
ENSMUSG00000015474	E	NA	NA	NA
ENSMUSG00000015478	NE	NA	NA	NA
ENSMUSG00000015488	NE	8h	NA	NA
ENSMUSG00000015501	NE	NA	NA	NA
ENSMUSG00000015522	E	NA	NA	1346
ENSMUSG00000015533	NE	NA	NA	1847
ENSMUSG00000015536	E	NA	NA	NA
ENSMUSG00000015568	E	NA	NA	NA
ENSMUSG00000015579	E	NA	NA	NA
ENSMUSG00000015597	NE	NA	NA	NA
ENSMUSG00000015605	E	NA	NA	NA
ENSMUSG00000015619	E	NA	NA	NA
ENSMUSG00000015627	NE	NA	NA	NA
ENSMUSG00000015647	E	NA	NA	NA
ENSMUSG00000015697	E	NA	NA	NA
ENSMUSG00000015702	NE	NA	NA	NA
ENSMUSG00000015709	E	NA	NA	NA
ENSMUSG00000015711	E	NA	NA	NA
ENSMUSG00000015714	NE	NA	NA	NA
ENSMUSG00000015721	E	NA	NA	NA
ENSMUSG00000015733	E	NA	NA	NA
ENSMUSG00000015745	NE	NA	NA	NA
ENSMUSG00000015748	E	NA	NA	NA
ENSMUSG00000015749	NE	NA	NA	NA
ENSMUSG00000015750	E	NA	NA	NA
ENSMUSG00000015755	E	NA	NA	NA
ENSMUSG00000015759	NE	NA	NA	NA
ENSMUSG00000015766	NE	NA	NA	NA
ENSMUSG00000015776	E	NA	NA	NA
ENSMUSG00000015790	E	NA	NA	NA
ENSMUSG00000015804	E	NA	NA	NA
ENSMUSG00000015806	E	NA	NA	NA
ENSMUSG00000015812	NE	NA	NA	NA
ENSMUSG00000015829	NE	NA	NA	NA
ENSMUSG00000015837	E	NA	NA	NA
ENSMUSG00000015839	E	NA	NA	NA
ENSMUSG00000015843	E	NA	NA	NA
ENSMUSG00000015846	E	NA	NA	NA
ENSMUSG00000015854	NE	NA	NA	NA
ENSMUSG00000015879	NE	NA	NA	NA
ENSMUSG00000015889	NE	NA	NA	NA
ENSMUSG00000015932	NE	NA	NA	NA
ENSMUSG00000015937	NE	NA	NA	NA
ENSMUSG00000015947	NE	NA	NA	NA
ENSMUSG00000015950	NE	NA	NA	NA
ENSMUSG00000015957	E	NA	NA	NA
ENSMUSG00000015966	NE	NA	NA	NA
ENSMUSG00000015968	NE	NA	NA	1246
ENSMUSG00000015970	NE	NA	NA	NA
ENSMUSG00000015971	E	NA	NA	1129
ENSMUSG00000016024	NE	NA	NA	NA
ENSMUSG00000016028	E	NA	NA	NA
ENSMUSG00000016087	E	NA	NA	NA
ENSMUSG00000016128	NE	NA	NA	NA
ENSMUSG00000016179	NE	NA	NA	NA
ENSMUSG00000016194	NE	NA	NA	NA
ENSMUSG00000016206	NE	NA	NA	NA
ENSMUSG00000016239	NE	NA	NA	NA
ENSMUSG00000016252	E	NA	NA	NA
ENSMUSG00000016255	NE	NA	NA	NA
ENSMUSG00000016256	NE	NA	NA	NA
ENSMUSG00000016308	E	NA	NA	692
ENSMUSG00000016346	E	NA	NA	NA
ENSMUSG00000016349	E	NA	NA	NA
ENSMUSG00000016382	NE	NA	NA	NA
ENSMUSG00000016458	E	NA	NA	NA
ENSMUSG00000016477	E	NA	NA	NA
ENSMUSG00000016481	E	NA	NA	NA
ENSMUSG00000016493	NE	NA	NA	NA
ENSMUSG00000016494	NE	NA	NA	NA
ENSMUSG00000016496	E	NA	NA	NA
ENSMUSG00000016498	NE	NA	NA	NA
ENSMUSG00000016524	NE	NA	NA	NA
ENSMUSG00000016526	NE	NA	NA	NA
ENSMUSG00000016528	NE	NA	NA	NA
ENSMUSG00000016529	E	NA	NA	NA
ENSMUSG00000016534	E	NA	NA	NA
ENSMUSG00000016541	E	NA	NA	NA
ENSMUSG00000016559	E	NA	NA	NA
ENSMUSG00000016619	E	NA	NA	NA
ENSMUSG00000016637	E	NA	NA	NA
ENSMUSG00000016664	E	NA	NA	NA
ENSMUSG00000016756	E	NA	NA	NA
ENSMUSG00000016758	NE	NA	NA	NA
ENSMUSG00000016763	E	NA	NA	NA
ENSMUSG00000016918	E	NA	NA	NA
ENSMUSG00000016933	E	NA	NA	NA
ENSMUSG00000016942	E	NA	NA	658
ENSMUSG00000017002	NE	NA	NA	NA
ENSMUSG00000017007	NE	NA	NA	NA
ENSMUSG00000017009	NE	NA	NA	NA
ENSMUSG00000017057	NE	NA	NA	NA
ENSMUSG00000017119	NE	NA	NA	NA
ENSMUSG00000017144	E	NA	NA	NA
ENSMUSG00000017146	E	NA	NA	NA
ENSMUSG00000017165	NE	NA	NA	NA
ENSMUSG00000017167	E	NA	NA	NA
ENSMUSG00000017195	NE	NA	NA	NA
ENSMUSG00000017210	E	NA	NA	NA
ENSMUSG00000017264	NE	NA	NA	NA
ENSMUSG00000017288	E	NA	NA	NA
ENSMUSG00000017309	NE	NA	NA	NA
ENSMUSG00000017311	NE	NA	NA	NA
ENSMUSG00000017344	NE	NA	NA	NA
ENSMUSG00000017376	E	NA	NA	NA
ENSMUSG00000017386	E	NA	NA	NA
ENSMUSG00000017390	NE	NA	NA	NA
ENSMUSG00000017405	E	NA	NA	NA
ENSMUSG00000017412	E	NA	NA	NA
ENSMUSG00000017421	E	NA	NA	NA
ENSMUSG00000017453	NE	NA	NA	NA
ENSMUSG00000017466	NE	NA	NA	26
ENSMUSG00000017485	E	NA	NA	NA
ENSMUSG00000017491	NE	NA	NA	NA
ENSMUSG00000017493	NE	NA	NA	NA
ENSMUSG00000017499	E	NA	NA	NA
ENSMUSG00000017548	E	NA	NA	NA
ENSMUSG00000017550	E	NA	NA	NA
ENSMUSG00000017561	NE	NA	NA	NA
ENSMUSG00000017588	NE	NA	NA	NA
ENSMUSG00000017615	NE	NA	NA	NA
ENSMUSG00000017631	NE	NA	NA	NA
ENSMUSG00000017652	NE	NA	NA	NA
ENSMUSG00000017686	E	NA	NA	NA
ENSMUSG00000017688	NE	NA	NA	NA
ENSMUSG00000017692	E	NA	NA	NA
ENSMUSG00000017697	E	8h	NA	NA
ENSMUSG00000017707	NE	NA	NA	NA
ENSMUSG00000017715	E	NA	NA	NA
ENSMUSG00000017716	E	NA	NA	NA
ENSMUSG00000017718	NE	NA	NA	NA
ENSMUSG00000017724	E	NA	NA	NA
ENSMUSG00000017734	NE	NA	NA	NA
ENSMUSG00000017737	NE	NA	NA	NA
ENSMUSG00000017740	E	NA	NA	NA
ENSMUSG00000017754	NE	NA	NA	NA
ENSMUSG00000017756	NE	NA	NA	NA
ENSMUSG00000017760	E	NA	NA	NA
ENSMUSG00000017767	NE	NA	NA	NA
ENSMUSG00000017774	NE	NA	NA	NA
ENSMUSG00000017776	E	NA	NA	NA
ENSMUSG00000017778	E	NA	NA	NA
ENSMUSG00000017781	E	NA	NA	NA
ENSMUSG00000017802	NE	NA	NA	NA
ENSMUSG00000017817	E	NA	NA	NA
ENSMUSG00000017830	E	NA	NA	NA
ENSMUSG00000017831	NE	NA	NA	779
ENSMUSG00000017837	NE	NA	NA	NA
ENSMUSG00000017843	E	NA	NA	NA
ENSMUSG00000017858	E	NA	NA	NA
ENSMUSG00000017861	E	NA	NA	NA
ENSMUSG00000017929	E	NA	NA	NA
ENSMUSG00000017950	E	NA	NA	NA
ENSMUSG00000017969	NE	NA	NA	NA
ENSMUSG00000017978	NE	NA	NA	NA
ENSMUSG00000017999	E	NA	NA	1351
ENSMUSG00000018012	NE	NA	NA	NA
ENSMUSG00000018068	E	NA	25	NA
ENSMUSG00000018126	NE	NA	NA	NA
ENSMUSG00000018160	E	NA	NA	NA
ENSMUSG00000018166	E	NA	NA	NA
ENSMUSG00000018167	NE	NA	NA	NA
ENSMUSG00000018168	E	NA	NA	NA
ENSMUSG00000018169	NE	NA	NA	NA
ENSMUSG00000018189	E	NA	NA	NA
ENSMUSG00000018196	NE	NA	NA	NA
ENSMUSG00000018199	E	NA	NA	NA
ENSMUSG00000018209	NE	NA	NA	NA
ENSMUSG00000018217	E	NA	NA	NA
ENSMUSG00000018238	E	NA	NA	NA
ENSMUSG00000018259	NE	NA	NA	NA
ENSMUSG00000018263	E	NA	NA	NA
ENSMUSG00000018293	E	NA	NA	1323
ENSMUSG00000018322	NE	NA	NA	NA
ENSMUSG00000018334	NE	NA	NA	NA
ENSMUSG00000018339	E	NA	NA	NA
ENSMUSG00000018340	NE	NA	NA	NA
ENSMUSG00000018341	NE	NA	NA	NA
ENSMUSG00000018363	E	NA	NA	NA
ENSMUSG00000018377	E	NA	NA	NA
ENSMUSG00000018379	E	NA	NA	NA
ENSMUSG00000018395	E	NA	NA	NA
ENSMUSG00000018398	NE	NA	NA	1086
ENSMUSG00000018405	E	NA	NA	NA
ENSMUSG00000018411	NE	NA	NA	NA
ENSMUSG00000018412	NE	NA	NA	NA
ENSMUSG00000018425	NE	NA	NA	NA
ENSMUSG00000018428	NE	NA	NA	NA
ENSMUSG00000018442	E	NA	NA	NA
ENSMUSG00000018446	E	NA	NA	NA
ENSMUSG00000018476	E	NA	NA	NA
ENSMUSG00000018486	E	NA	NA	NA
ENSMUSG00000018500	NE	NA	NA	NA
ENSMUSG00000018501	E	NA	NA	NA
ENSMUSG00000018507	NE	NA	NA	NA
ENSMUSG00000018537	E	NA	NA	NA
ENSMUSG00000018547	E	NA	26	NA
ENSMUSG00000018554	E	NA	NA	NA
ENSMUSG00000018559	E	NA	NA	NA
ENSMUSG00000018566	E	NA	NA	NA
ENSMUSG00000018567	NE	NA	NA	NA
ENSMUSG00000018569	E	NA	NA	NA
ENSMUSG00000018570	NE	NA	NA	NA
ENSMUSG00000018574	E	NA	NA	NA
ENSMUSG00000018581	NE	NA	NA	NA
ENSMUSG00000018583	E	NA	NA	NA
ENSMUSG00000018585	E	NA	NA	NA
ENSMUSG00000018589	NE	NA	NA	NA
ENSMUSG00000018593	NE	NA	NA	NA
ENSMUSG00000018604	E	NA	NA	NA
ENSMUSG00000018620	NE	NA	NA	1379
ENSMUSG00000018623	NE	NA	NA	NA
ENSMUSG00000018634	E	NA	NA	NA
ENSMUSG00000018654	E	NA	NA	NA
ENSMUSG00000018659	E	NA	NA	NA
ENSMUSG00000018666	E	NA	NA	NA
ENSMUSG00000018678	E	NA	NA	NA
ENSMUSG00000018697	E	NA	NA	NA
ENSMUSG00000018698	E	NA	NA	NA
ENSMUSG00000018707	E	NA	NA	NA
ENSMUSG00000018736	E	NA	NA	NA
ENSMUSG00000018750	NE	NA	NA	NA
ENSMUSG00000018765	NE	NA	NA	NA
ENSMUSG00000018774	NE	NA	NA	NA
ENSMUSG00000018800	E	NA	NA	NA
ENSMUSG00000018819	NE	NA	NA	NA
ENSMUSG00000018822	NE	NA	NA	NA
ENSMUSG00000018830	E	NA	NA	NA
ENSMUSG00000018841	E	NA	NA	NA
ENSMUSG00000018845	E	NA	NA	NA
ENSMUSG00000018848	E	NA	28	NA
ENSMUSG00000018849	NE	NA	NA	NA
ENSMUSG00000018862	NE	NA	NA	NA
ENSMUSG00000018893	E	NA	NA	1947
ENSMUSG00000018899	NE	NA	NA	NA
ENSMUSG00000018900	E	NA	NA	NA
ENSMUSG00000018907	NE	NA	NA	NA
ENSMUSG00000018909	NE	NA	NA	NA
ENSMUSG00000018914	NE	NA	NA	NA
ENSMUSG00000018916	E	NA	NA	NA
ENSMUSG00000018920	NE	NA	NA	NA
ENSMUSG00000018923	E	NA	NA	NA
ENSMUSG00000018924	E	NA	NA	106
ENSMUSG00000018931	NE	NA	NA	NA
ENSMUSG00000018932	NE	NA	NA	346
ENSMUSG00000018973	E	NA	NA	NA
ENSMUSG00000018983	E	NA	NA	NA
ENSMUSG00000018999	E	NA	NA	NA
ENSMUSG00000019027	E	NA	NA	NA
ENSMUSG00000019055	E	NA	NA	NA
ENSMUSG00000019066	NE	NA	NA	NA
ENSMUSG00000019087	E	NA	NA	NA
ENSMUSG00000019088	NE	NA	NA	NA
ENSMUSG00000019102	NE	NA	NA	NA
ENSMUSG00000019146	E	NA	NA	NA
ENSMUSG00000019173	E	NA	NA	NA
ENSMUSG00000019188	E	NA	NA	NA
ENSMUSG00000019194	E	NA	NA	NA
ENSMUSG00000019214	E	NA	NA	NA
ENSMUSG00000019230	E	NA	NA	NA
ENSMUSG00000019256	E	NA	NA	NA
ENSMUSG00000019261	NE	NA	NA	NA
ENSMUSG00000019278	NE	NA	NA	NA
ENSMUSG00000019301	NE	NA	NA	NA
ENSMUSG00000019302	E	NA	NA	NA
ENSMUSG00000019303	E	NA	NA	NA
ENSMUSG00000019312	NE	NA	NA	NA
ENSMUSG00000019320	NE	NA	NA	NA
ENSMUSG00000019326	NE	NA	NA	NA
ENSMUSG00000019373	E	NA	NA	NA
ENSMUSG00000019428	E	NA	NA	NA
ENSMUSG00000019429	NE	NA	NA	228
ENSMUSG00000019433	NE	NA	NA	NA
ENSMUSG00000019461	NE	NA	NA	NA
ENSMUSG00000019464	NE	NA	NA	NA
ENSMUSG00000019467	NE	NA	NA	1415
ENSMUSG00000019470	E	NA	NA	NA
ENSMUSG00000019487	NE	NA	NA	NA
ENSMUSG00000019489	NE	NA	NA	NA
ENSMUSG00000019494	E	NA	NA	NA
ENSMUSG00000019505	E	NA	NA	NA
ENSMUSG00000019518	NE	NA	NA	NA
ENSMUSG00000019528	E	NA	NA	NA
ENSMUSG00000019558	NE	NA	NA	NA
ENSMUSG00000019564	E	NA	NA	NA
ENSMUSG00000019577	NE	NA	NA	NA
ENSMUSG00000019579	NE	NA	29	NA
ENSMUSG00000019590	NE	NA	NA	NA
ENSMUSG00000019647	NE	NA	NA	NA
ENSMUSG00000019689	E	NA	NA	NA
ENSMUSG00000019699	NE	NA	NA	NA
ENSMUSG00000019715	E	NA	NA	NA
ENSMUSG00000019726	NE	NA	NA	1186
ENSMUSG00000019732	E	NA	NA	NA
ENSMUSG00000019737	NE	NA	NA	NA
ENSMUSG00000019761	E	NA	NA	NA
ENSMUSG00000019768	E	NA	NA	NA
ENSMUSG00000019772	E	NA	NA	NA
ENSMUSG00000019773	E	NA	NA	NA
ENSMUSG00000019774	E	NA	NA	NA
ENSMUSG00000019777	E	NA	NA	NA
ENSMUSG00000019779	NE	NA	NA	NA
ENSMUSG00000019787	NE	NA	NA	NA
ENSMUSG00000019789	E	NA	NA	NA
ENSMUSG00000019790	E	NA	NA	NA
ENSMUSG00000019795	E	NA	NA	NA
ENSMUSG00000019802	E	NA	NA	NA
ENSMUSG00000019803	NE	NA	NA	NA
ENSMUSG00000019804	E	NA	NA	NA
ENSMUSG00000019809	E	NA	NA	NA
ENSMUSG00000019817	E	NA	NA	NA
ENSMUSG00000019820	NE	NA	NA	365
ENSMUSG00000019822	NE	NA	NA	NA
ENSMUSG00000019826	E	NA	NA	NA
ENSMUSG00000019828	E	NA	NA	NA
ENSMUSG00000019831	E	NA	NA	NA
ENSMUSG00000019832	E	NA	NA	NA
ENSMUSG00000019838	NE	NA	NA	NA
ENSMUSG00000019841	E	NA	NA	1396
ENSMUSG00000019842	E	NA	NA	NA
ENSMUSG00000019843	E	NA	NA	NA
ENSMUSG00000019846	E	NA	NA	NA
ENSMUSG00000019848	NE	NA	NA	NA
ENSMUSG00000019849	E	NA	NA	NA
ENSMUSG00000019850	E	NA	NA	NA
ENSMUSG00000019851	E	NA	NA	842
ENSMUSG00000019852	NE	NA	NA	977
ENSMUSG00000019857	E	NA	NA	NA
ENSMUSG00000019861	E	NA	NA	1126
ENSMUSG00000019865	NE	NA	NA	NA
ENSMUSG00000019866	E	NA	NA	NA
ENSMUSG00000019867	NE	NA	NA	NA
ENSMUSG00000019874	NE	NA	NA	NA
ENSMUSG00000019876	NE	NA	NA	NA
ENSMUSG00000019877	NE	NA	NA	NA
ENSMUSG00000019878	E	NA	NA	NA
ENSMUSG00000019880	E	NA	NA	NA
ENSMUSG00000019890	NE	NA	NA	NA
ENSMUSG00000019893	E	NA	NA	NA
ENSMUSG00000019894	NE	NA	NA	NA
ENSMUSG00000019899	E	NA	NA	NA
ENSMUSG00000019900	E	NA	NA	NA
ENSMUSG00000019905	NE	NA	NA	NA
ENSMUSG00000019906	NE	NA	NA	NA
ENSMUSG00000019907	E	NA	NA	1244
ENSMUSG00000019913	E	NA	NA	NA
ENSMUSG00000019916	E	NA	NA	NA
ENSMUSG00000019917	E	NA	NA	1535
ENSMUSG00000019920	E	NA	NA	NA
ENSMUSG00000019929	NE	NA	NA	NA
ENSMUSG00000019932	NE	NA	NA	NA
ENSMUSG00000019933	NE	NA	NA	NA
ENSMUSG00000019935	NE	NA	NA	NA
ENSMUSG00000019936	NE	NA	NA	NA
ENSMUSG00000019942	E	NA	NA	1194
ENSMUSG00000019943	E	NA	NA	638
ENSMUSG00000019947	E	NA	NA	NA
ENSMUSG00000019948	E	NA	NA	NA
ENSMUSG00000019960	E	NA	NA	NA
ENSMUSG00000019961	NE	NA	NA	1603
ENSMUSG00000019966	E	NA	NA	NA
ENSMUSG00000019969	E	NA	NA	NA
ENSMUSG00000019970	NE	NA	NA	NA
ENSMUSG00000019971	E	NA	NA	1906
ENSMUSG00000019977	E	NA	NA	NA
ENSMUSG00000019978	E	NA	NA	NA
ENSMUSG00000019979	E	NA	NA	NA
ENSMUSG00000019982	E	NA	NA	NA
ENSMUSG00000019984	E	NA	NA	NA
ENSMUSG00000019986	E	NA	NA	NA
ENSMUSG00000019987	E	NA	NA	NA
ENSMUSG00000019989	NE	NA	NA	NA
ENSMUSG00000019996	E	NA	NA	NA
ENSMUSG00000019997	E	NA	NA	NA
ENSMUSG00000020000	NE	NA	NA	NA
ENSMUSG00000020003	E	NA	NA	NA
ENSMUSG00000020007	NE	NA	NA	NA
ENSMUSG00000020009	NE	NA	NA	NA
ENSMUSG00000020017	NE	NA	NA	NA
ENSMUSG00000020019	NE	NA	NA	NA
ENSMUSG00000020020	NE	NA	NA	NA
ENSMUSG00000020027	NE	NA	NA	NA
ENSMUSG00000020032	E	NA	NA	NA
ENSMUSG00000020037	E	NA	NA	NA
ENSMUSG00000020038	NE	NA	NA	NA
ENSMUSG00000020044	E	NA	NA	NA
ENSMUSG00000020048	E	NA	NA	NA
ENSMUSG00000020051	NE	NA	NA	NA
ENSMUSG00000020052	E	NA	NA	NA
ENSMUSG00000020053	E	NA	NA	NA
ENSMUSG00000020056	E	NA	NA	NA
ENSMUSG00000020059	E	NA	NA	NA
ENSMUSG00000020062	NE	NA	NA	NA
ENSMUSG00000020063	E	NA	NA	NA
ENSMUSG00000020064	NE	NA	NA	1414
ENSMUSG00000020070	NE	NA	NA	NA
ENSMUSG00000020075	E	NA	30	NA
ENSMUSG00000020077	NE	NA	NA	NA
ENSMUSG00000020078	E	NA	NA	NA
ENSMUSG00000020079	E	NA	NA	NA
ENSMUSG00000020085	NE	NA	NA	NA
ENSMUSG00000020087	E	NA	NA	NA
ENSMUSG00000020090	NE	NA	NA	NA
ENSMUSG00000020091	NE	NA	NA	1333
ENSMUSG00000020096	NE	NA	NA	NA
ENSMUSG00000020097	E	NA	NA	NA
ENSMUSG00000020098	NE	NA	NA	NA
ENSMUSG00000020099	E	NA	NA	NA
ENSMUSG00000020100	E	NA	NA	NA
ENSMUSG00000020101	E	NA	NA	NA
ENSMUSG00000020105	NE	NA	NA	1515
ENSMUSG00000020108	NE	NA	NA	NA
ENSMUSG00000020109	E	NA	NA	NA
ENSMUSG00000020115	E	NA	NA	NA
ENSMUSG00000020116	E	NA	NA	NA
ENSMUSG00000020120	NE	NA	NA	NA
ENSMUSG00000020122	E	NA	NA	NA
ENSMUSG00000020123	NE	NA	NA	NA
ENSMUSG00000020125	NE	NA	NA	NA
ENSMUSG00000020128	E	NA	NA	NA
ENSMUSG00000020131	NE	NA	NA	NA
ENSMUSG00000020132	E	NA	NA	NA
ENSMUSG00000020134	E	NA	NA	NA
ENSMUSG00000020135	NE	NA	NA	NA
ENSMUSG00000020140	E	NA	NA	NA
ENSMUSG00000020143	NE	NA	NA	NA
ENSMUSG00000020150	E	NA	NA	NA
ENSMUSG00000020151	NE	NA	NA	NA
ENSMUSG00000020153	E	NA	NA	NA
ENSMUSG00000020154	E	NA	NA	NA
ENSMUSG00000020155	NE	NA	NA	NA
ENSMUSG00000020159	NE	NA	NA	NA
ENSMUSG00000020160	E	NA	NA	NA
ENSMUSG00000020167	E	NA	NA	NA
ENSMUSG00000020170	E	NA	NA	296
ENSMUSG00000020173	NE	NA	NA	NA
ENSMUSG00000020175	NE	NA	NA	NA
ENSMUSG00000020176	E	NA	NA	NA
ENSMUSG00000020178	NE	NA	NA	NA
ENSMUSG00000020182	E	NA	NA	NA
ENSMUSG00000020184	E	NA	NA	NA
ENSMUSG00000020185	NE	NA	NA	NA
ENSMUSG00000020186	NE	NA	NA	NA
ENSMUSG00000020189	NE	NA	NA	NA
ENSMUSG00000020190	NE	NA	NA	NA
ENSMUSG00000020193	E	NA	NA	514
ENSMUSG00000020196	E	NA	NA	2039
ENSMUSG00000020198	E	NA	NA	NA
ENSMUSG00000020212	NE	NA	NA	1371
ENSMUSG00000020216	NE	NA	NA	NA
ENSMUSG00000020218	NE	NA	NA	NA
ENSMUSG00000020220	E	NA	NA	NA
ENSMUSG00000020227	NE	NA	NA	NA
ENSMUSG00000020230	NE	NA	NA	NA
ENSMUSG00000020235	E	NA	NA	NA
ENSMUSG00000020241	NE	NA	NA	NA
ENSMUSG00000020250	E	NA	NA	NA
ENSMUSG00000020251	E	NA	NA	NA
ENSMUSG00000020260	E	NA	NA	NA
ENSMUSG00000020262	E	NA	NA	NA
ENSMUSG00000020263	NE	NA	NA	NA
ENSMUSG00000020265	NE	NA	NA	902
ENSMUSG00000020267	NE	NA	NA	NA
ENSMUSG00000020272	NE	NA	NA	NA
ENSMUSG00000020275	E	NA	NA	NA
ENSMUSG00000020277	E	NA	NA	NA
ENSMUSG00000020279	NE	NA	NA	NA
ENSMUSG00000020282	E	NA	NA	NA
ENSMUSG00000020283	E	NA	NA	NA
ENSMUSG00000020287	NE	NA	NA	NA
ENSMUSG00000020289	E	NA	NA	NA
ENSMUSG00000020300	NE	NA	NA	NA
ENSMUSG00000020303	NE	NA	NA	NA
ENSMUSG00000020307	E	NA	NA	NA
ENSMUSG00000020308	E	NA	NA	NA
ENSMUSG00000020310	NE	NA	NA	NA
ENSMUSG00000020312	NE	NA	NA	NA
ENSMUSG00000020315	E	NA	NA	NA
ENSMUSG00000020317	E	NA	NA	NA
ENSMUSG00000020319	E	NA	NA	NA
ENSMUSG00000020321	E	NA	NA	925
ENSMUSG00000020325	NE	NA	NA	NA
ENSMUSG00000020326	NE	NA	32	NA
ENSMUSG00000020327	NE	NA	NA	NA
ENSMUSG00000020330	NE	NA	NA	NA
ENSMUSG00000020331	E	NA	NA	NA
ENSMUSG00000020332	E	NA	NA	NA
ENSMUSG00000020334	NE	NA	NA	NA
ENSMUSG00000020340	E	NA	NA	972
ENSMUSG00000020346	E	NA	NA	NA
ENSMUSG00000020349	E	NA	33	NA
ENSMUSG00000020354	E	NA	NA	NA
ENSMUSG00000020357	E	NA	NA	NA
ENSMUSG00000020358	NE	NA	NA	NA
ENSMUSG00000020359	NE	NA	NA	NA
ENSMUSG00000020361	E	NA	NA	NA
ENSMUSG00000020362	E	NA	NA	NA
ENSMUSG00000020363	NE	NA	NA	NA
ENSMUSG00000020366	NE	NA	NA	NA
ENSMUSG00000020368	E	NA	NA	NA
ENSMUSG00000020377	NE	NA	NA	NA
ENSMUSG00000020380	E	NA	NA	NA
ENSMUSG00000020381	NE	NA	NA	NA
ENSMUSG00000020383	NE	NA	NA	NA
ENSMUSG00000020386	E	NA	NA	NA
ENSMUSG00000020390	E	NA	NA	NA
ENSMUSG00000020393	NE	NA	NA	NA
ENSMUSG00000020395	NE	NA	NA	NA
ENSMUSG00000020396	NE	NA	NA	NA
ENSMUSG00000020399	NE	NA	NA	NA
ENSMUSG00000020400	E	NA	NA	NA
ENSMUSG00000020402	E	NA	NA	NA
ENSMUSG00000020405	NE	NA	NA	NA
ENSMUSG00000020407	NE	NA	NA	NA
ENSMUSG00000020409	E	NA	NA	NA
ENSMUSG00000020412	E	NA	NA	NA
ENSMUSG00000020413	E	NA	NA	NA
ENSMUSG00000020415	NE	NA	NA	NA
ENSMUSG00000020419	E	NA	NA	NA
ENSMUSG00000020422	E	NA	NA	NA
ENSMUSG00000020423	NE	NA	NA	NA
ENSMUSG00000020427	NE	NA	NA	NA
ENSMUSG00000020428	NE	NA	NA	206
ENSMUSG00000020429	NE	NA	NA	NA
ENSMUSG00000020430	E	NA	NA	NA
ENSMUSG00000020431	NE	NA	NA	NA
ENSMUSG00000020435	E	NA	NA	NA
ENSMUSG00000020436	E	NA	NA	NA
ENSMUSG00000020437	NE	NA	NA	NA
ENSMUSG00000020439	E	NA	NA	NA
ENSMUSG00000020447	NE	NA	NA	NA
ENSMUSG00000020451	NE	NA	NA	NA
ENSMUSG00000020453	E	NA	NA	NA
ENSMUSG00000020456	E	NA	NA	NA
ENSMUSG00000020458	E	NA	NA	NA
ENSMUSG00000020462	NE	NA	NA	NA
ENSMUSG00000020464	E	NA	NA	NA
ENSMUSG00000020467	E	NA	NA	NA
ENSMUSG00000020469	E	NA	NA	1347
ENSMUSG00000020471	E	NA	NA	NA
ENSMUSG00000020472	E	NA	NA	50
ENSMUSG00000020473	E	NA	NA	NA
ENSMUSG00000020474	NE	NA	NA	NA
ENSMUSG00000020476	E	NA	NA	NA
ENSMUSG00000020484	E	NA	NA	NA
ENSMUSG00000020485	E	NA	NA	NA
ENSMUSG00000020486	E	NA	NA	NA
ENSMUSG00000020492	E	NA	NA	NA
ENSMUSG00000020516	NE	NA	NA	NA
ENSMUSG00000020520	NE	NA	NA	NA
ENSMUSG00000020524	NE	NA	NA	NA
ENSMUSG00000020525	E	NA	NA	NA
ENSMUSG00000020528	NE	NA	NA	NA
ENSMUSG00000020530	E	NA	NA	NA
ENSMUSG00000020532	E	NA	NA	NA
ENSMUSG00000020534	NE	NA	NA	NA
ENSMUSG00000020536	E	NA	NA	NA
ENSMUSG00000020537	NE	NA	NA	NA
ENSMUSG00000020538	E	NA	NA	NA
ENSMUSG00000020542	E	NA	NA	NA
ENSMUSG00000020547	NE	NA	NA	NA
ENSMUSG00000020549	E	NA	NA	NA
ENSMUSG00000020553	NE	NA	NA	NA
ENSMUSG00000020570	NE	NA	NA	NA
ENSMUSG00000020571	E	NA	NA	NA
ENSMUSG00000020572	E	NA	NA	NA
ENSMUSG00000020573	NE	NA	NA	NA
ENSMUSG00000020580	E	NA	NA	NA
ENSMUSG00000020581	E	NA	NA	NA
ENSMUSG00000020583	NE	NA	NA	NA
ENSMUSG00000020585	NE	NA	NA	NA
ENSMUSG00000020590	E	NA	NA	NA
ENSMUSG00000020591	NE	NA	NA	NA
ENSMUSG00000020592	NE	NA	NA	NA
ENSMUSG00000020593	E	NA	NA	NA
ENSMUSG00000020594	NE	NA	NA	NA
ENSMUSG00000020598	NE	NA	NA	NA
ENSMUSG00000020599	NE	NA	NA	NA
ENSMUSG00000020601	E	NA	NA	NA
ENSMUSG00000020604	NE	NA	NA	NA
ENSMUSG00000020608	E	NA	NA	NA
ENSMUSG00000020609	E	NA	NA	NA
ENSMUSG00000020611	E	NA	NA	NA
ENSMUSG00000020612	E	NA	NA	NA
ENSMUSG00000020614	E	NA	NA	NA
ENSMUSG00000020623	NE	NA	NA	NA
ENSMUSG00000020627	E	NA	NA	NA
ENSMUSG00000020630	E	NA	NA	NA
ENSMUSG00000020633	NE	NA	NA	NA
ENSMUSG00000020635	E	NA	NA	1973
ENSMUSG00000020640	NE	NA	NA	NA
ENSMUSG00000020641	NE	NA	NA	NA
ENSMUSG00000020644	E	NA	NA	NA
ENSMUSG00000020647	NE	NA	NA	962
ENSMUSG00000020649	E	NA	NA	NA
ENSMUSG00000020651	NE	NA	NA	NA
ENSMUSG00000020652	E	NA	NA	NA
ENSMUSG00000020653	NE	NA	NA	NA
ENSMUSG00000020654	E	NA	NA	NA
ENSMUSG00000020656	NE	NA	NA	880
ENSMUSG00000020660	E	NA	NA	143
ENSMUSG00000020661	E	NA	NA	NA
ENSMUSG00000020664	E	NA	NA	1169
ENSMUSG00000020668	E	NA	NA	NA
ENSMUSG00000020673	E	NA	NA	NA
ENSMUSG00000020674	NE	NA	NA	NA
ENSMUSG00000020676	NE	NA	NA	NA
ENSMUSG00000020677	NE	NA	NA	NA
ENSMUSG00000020679	E	NA	NA	NA
ENSMUSG00000020681	E	NA	NA	NA
ENSMUSG00000020682	NE	NA	NA	NA
ENSMUSG00000020684	NE	NA	NA	NA
ENSMUSG00000020689	E	NA	NA	NA
ENSMUSG00000020692	E	NA	NA	NA
ENSMUSG00000020695	NE	NA	NA	NA
ENSMUSG00000020696	NE	NA	NA	NA
ENSMUSG00000020697	E	NA	NA	NA
ENSMUSG00000020700	E	NA	NA	NA
ENSMUSG00000020702	NE	NA	NA	NA
ENSMUSG00000020704	NE	NA	NA	NA
ENSMUSG00000020705	E	NA	NA	NA
ENSMUSG00000020712	NE	NA	NA	NA
ENSMUSG00000020713	NE	NA	NA	NA
ENSMUSG00000020715	E	NA	NA	NA
ENSMUSG00000020716	E	NA	NA	1984
ENSMUSG00000020717	NE	NA	NA	NA
ENSMUSG00000020718	E	NA	NA	NA
ENSMUSG00000020719	E	NA	NA	NA
ENSMUSG00000020721	NE	NA	NA	NA
ENSMUSG00000020722	NE	NA	NA	NA
ENSMUSG00000020723	NE	NA	NA	NA
ENSMUSG00000020733	E	NA	NA	NA
ENSMUSG00000020734	NE	NA	NA	NA
ENSMUSG00000020738	E	NA	NA	NA
ENSMUSG00000020739	E	NA	NA	NA
ENSMUSG00000020740	E	NA	NA	NA
ENSMUSG00000020744	E	NA	NA	NA
ENSMUSG00000020745	E	NA	NA	NA
ENSMUSG00000020747	NE	NA	NA	NA
ENSMUSG00000020752	NE	NA	NA	NA
ENSMUSG00000020755	NE	NA	NA	NA
ENSMUSG00000020758	E	NA	NA	NA
ENSMUSG00000020766	NE	NA	NA	NA
ENSMUSG00000020774	E	NA	NA	NA
ENSMUSG00000020776	NE	NA	NA	NA
ENSMUSG00000020777	E	NA	NA	NA
ENSMUSG00000020782	E	NA	NA	NA
ENSMUSG00000020785	NE	NA	NA	NA
ENSMUSG00000020787	E	NA	NA	NA
ENSMUSG00000020788	NE	NA	NA	NA
ENSMUSG00000020793	NE	NA	NA	NA
ENSMUSG00000020794	E	NA	NA	NA
ENSMUSG00000020801	E	NA	NA	NA
ENSMUSG00000020802	E	NA	NA	137
ENSMUSG00000020804	NE	NA	NA	NA
ENSMUSG00000020805	NE	NA	NA	NA
ENSMUSG00000020806	NE	NA	NA	NA
ENSMUSG00000020807	E	NA	NA	NA
ENSMUSG00000020810	NE	NA	NA	NA
ENSMUSG00000020814	NE	NA	NA	NA
ENSMUSG00000020821	NE	NA	NA	NA
ENSMUSG00000020826	E	NA	NA	NA
ENSMUSG00000020828	NE	NA	NA	NA
ENSMUSG00000020829	NE	NA	NA	NA
ENSMUSG00000020831	E	NA	NA	NA
ENSMUSG00000020836	NE	NA	NA	NA
ENSMUSG00000020838	E	NA	NA	NA
ENSMUSG00000020840	E	NA	NA	NA
ENSMUSG00000020843	E	NA	NA	NA
ENSMUSG00000020844	E	NA	NA	NA
ENSMUSG00000020846	NE	NA	NA	NA
ENSMUSG00000020847	NE	NA	NA	NA
ENSMUSG00000020848	NE	NA	NA	NA
ENSMUSG00000020849	E	NA	NA	NA
ENSMUSG00000020850	NE	NA	NA	NA
ENSMUSG00000020857	NE	NA	NA	NA
ENSMUSG00000020859	NE	NA	NA	NA
ENSMUSG00000020865	NE	NA	NA	NA
ENSMUSG00000020866	NE	NA	NA	NA
ENSMUSG00000020868	NE	NA	NA	NA
ENSMUSG00000020872	NE	NA	NA	NA
ENSMUSG00000020875	NE	NA	NA	NA
ENSMUSG00000020882	E	NA	NA	NA
ENSMUSG00000020883	E	NA	NA	NA
ENSMUSG00000020884	NE	NA	NA	NA
ENSMUSG00000020886	E	NA	NA	NA
ENSMUSG00000020888	E	NA	NA	NA
ENSMUSG00000020889	E	NA	NA	NA
ENSMUSG00000020890	NE	NA	NA	NA
ENSMUSG00000020892	E	NA	NA	NA
ENSMUSG00000020893	NE	NA	NA	1697
ENSMUSG00000020894	E	NA	NA	NA
ENSMUSG00000020895	E	NA	NA	NA
ENSMUSG00000020897	E	NA	NA	NA
ENSMUSG00000020898	E	NA	NA	NA
ENSMUSG00000020899	E	NA	NA	1306
ENSMUSG00000020900	E	NA	NA	1712
ENSMUSG00000020901	NE	NA	NA	NA
ENSMUSG00000020902	E	NA	NA	NA
ENSMUSG00000020903	NE	NA	NA	NA
ENSMUSG00000020907	NE	NA	NA	NA
ENSMUSG00000020911	E	NA	NA	NA
ENSMUSG00000020912	NE	NA	NA	NA
ENSMUSG00000020917	E	NA	NA	NA
ENSMUSG00000020918	E	NA	NA	NA
ENSMUSG00000020919	NE	NA	NA	NA
ENSMUSG00000020923	E	NA	NA	NA
ENSMUSG00000020926	NE	NA	NA	1393
ENSMUSG00000020929	E	NA	NA	NA
ENSMUSG00000020932	NE	NA	NA	NA
ENSMUSG00000020936	E	NA	NA	NA
ENSMUSG00000020941	E	NA	NA	NA
ENSMUSG00000020946	E	NA	37	NA
ENSMUSG00000020950	E	NA	NA	NA
ENSMUSG00000020953	NE	NA	NA	NA
ENSMUSG00000020954	E	NA	NA	NA
ENSMUSG00000020961	NE	NA	NA	NA
ENSMUSG00000020962	E	NA	NA	NA
ENSMUSG00000020963	E	NA	NA	1559
ENSMUSG00000020964	E	NA	NA	NA
ENSMUSG00000020973	E	NA	NA	NA
ENSMUSG00000020978	E	NA	NA	NA
ENSMUSG00000020982	E	NA	39	334
ENSMUSG00000020986	E	NA	NA	NA
ENSMUSG00000020988	NE	NA	NA	NA
ENSMUSG00000020994	E	NA	NA	NA
ENSMUSG00000021003	E	NA	NA	1576
ENSMUSG00000021007	NE	NA	NA	NA
ENSMUSG00000021010	E	NA	NA	887
ENSMUSG00000021013	E	NA	NA	NA
ENSMUSG00000021018	E	NA	NA	NA
ENSMUSG00000021025	E	NA	NA	NA
ENSMUSG00000021032	NE	NA	NA	NA
ENSMUSG00000021033	E	NA	NA	360
ENSMUSG00000021036	E	NA	NA	NA
ENSMUSG00000021040	E	NA	NA	NA
ENSMUSG00000021047	E	NA	NA	NA
ENSMUSG00000021048	E	NA	NA	755
ENSMUSG00000021054	E	NA	NA	NA
ENSMUSG00000021055	E	NA	NA	NA
ENSMUSG00000021057	NE	NA	NA	NA
ENSMUSG00000021061	E	NA	NA	NA
ENSMUSG00000021062	NE	NA	NA	NA
ENSMUSG00000021065	E	NA	NA	NA
ENSMUSG00000021066	NE	NA	NA	NA
ENSMUSG00000021067	E	NA	NA	NA
ENSMUSG00000021070	E	NA	NA	NA
ENSMUSG00000021071	NE	NA	NA	NA
ENSMUSG00000021078	NE	NA	NA	1892
ENSMUSG00000021095	E	NA	NA	NA
ENSMUSG00000021096	NE	NA	NA	NA
ENSMUSG00000021097	NE	NA	NA	NA
ENSMUSG00000021099	NE	NA	NA	NA
ENSMUSG00000021103	E	NA	NA	NA
ENSMUSG00000021108	E	NA	NA	NA
ENSMUSG00000021109	E	NA	NA	NA
ENSMUSG00000021112	NE	8h	NA	NA
ENSMUSG00000021114	E	NA	NA	NA
ENSMUSG00000021115	E	NA	NA	NA
ENSMUSG00000021116	E	NA	NA	NA
ENSMUSG00000021120	E	NA	NA	NA
ENSMUSG00000021123	NE	NA	NA	NA
ENSMUSG00000021124	E	NA	NA	NA
ENSMUSG00000021125	NE	NA	NA	NA
ENSMUSG00000021127	E	NA	NA	1162
ENSMUSG00000021133	NE	NA	NA	1047
ENSMUSG00000021136	E	NA	NA	NA
ENSMUSG00000021143	NE	NA	NA	NA
ENSMUSG00000021144	NE	NA	NA	NA
ENSMUSG00000021147	NE	NA	NA	NA
ENSMUSG00000021171	NE	NA	NA	1374
ENSMUSG00000021177	NE	NA	NA	NA
ENSMUSG00000021178	E	NA	NA	NA
ENSMUSG00000021179	E	NA	NA	NA
ENSMUSG00000021180	NE	NA	NA	NA
ENSMUSG00000021186	NE	NA	NA	1772
ENSMUSG00000021188	E	NA	NA	NA
ENSMUSG00000021189	NE	NA	NA	NA
ENSMUSG00000021190	NE	NA	NA	NA
ENSMUSG00000021193	E	NA	NA	1302
ENSMUSG00000021194	E	NA	NA	NA
ENSMUSG00000021198	E	NA	NA	NA
ENSMUSG00000021203	NE	NA	NA	NA
ENSMUSG00000021211	NE	NA	NA	NA
ENSMUSG00000021214	NE	NA	NA	NA
ENSMUSG00000021215	NE	NA	NA	1494
ENSMUSG00000021217	E	NA	NA	NA
ENSMUSG00000021218	E	NA	NA	NA
ENSMUSG00000021219	NE	NA	NA	NA
ENSMUSG00000021221	NE	NA	NA	NA
ENSMUSG00000021224	E	NA	NA	NA
ENSMUSG00000021235	E	NA	NA	NA
ENSMUSG00000021236	E	NA	NA	NA
ENSMUSG00000021239	E	NA	NA	NA
ENSMUSG00000021240	NE	NA	NA	NA
ENSMUSG00000021242	E	NA	NA	NA
ENSMUSG00000021245	E	NA	NA	195
ENSMUSG00000021248	E	NA	NA	NA
ENSMUSG00000021250	E	NA	NA	NA
ENSMUSG00000021253	E	NA	NA	NA
ENSMUSG00000021255	E	NA	NA	NA
ENSMUSG00000021256	NE	NA	NA	NA
ENSMUSG00000021258	E	NA	NA	NA
ENSMUSG00000021259	NE	NA	NA	NA
ENSMUSG00000021260	NE	NA	NA	291
ENSMUSG00000021262	NE	NA	NA	NA
ENSMUSG00000021264	E	NA	NA	NA
ENSMUSG00000021266	E	NA	NA	NA
ENSMUSG00000021268	E	NA	NA	NA
ENSMUSG00000021270	E	NA	NA	NA
ENSMUSG00000021273	E	NA	41	NA
ENSMUSG00000021276	E	NA	NA	497
ENSMUSG00000021277	E	NA	NA	NA
ENSMUSG00000021278	E	NA	NA	599
ENSMUSG00000021285	NE	NA	NA	1592
ENSMUSG00000021287	E	NA	NA	NA
ENSMUSG00000021288	NE	NA	NA	NA
ENSMUSG00000021294	E	NA	NA	NA
ENSMUSG00000021298	NE	NA	NA	NA
ENSMUSG00000021302	E	NA	NA	1297
ENSMUSG00000021311	E	NA	NA	NA
ENSMUSG00000021313	E	NA	NA	889
ENSMUSG00000021314	E	NA	NA	NA
ENSMUSG00000021318	E	NA	NA	NA
ENSMUSG00000021319	NE	NA	NA	NA
ENSMUSG00000021322	NE	NA	NA	NA
ENSMUSG00000021326	NE	NA	NA	NA
ENSMUSG00000021340	NE	NA	NA	NA
ENSMUSG00000021342	E	NA	NA	NA
ENSMUSG00000021356	NE	NA	NA	NA
ENSMUSG00000021359	E	NA	NA	NA
ENSMUSG00000021360	NE	NA	NA	NA
ENSMUSG00000021361	E	NA	NA	NA
ENSMUSG00000021362	E	NA	NA	NA
ENSMUSG00000021363	NE	NA	NA	NA
ENSMUSG00000021364	E	NA	NA	NA
ENSMUSG00000021365	NE	NA	NA	NA
ENSMUSG00000021367	E	NA	NA	NA
ENSMUSG00000021373	E	NA	NA	NA
ENSMUSG00000021375	NE	NA	NA	NA
ENSMUSG00000021376	NE	NA	NA	NA
ENSMUSG00000021377	NE	NA	NA	NA
ENSMUSG00000021379	E	NA	NA	1406
ENSMUSG00000021381	E	NA	NA	NA
ENSMUSG00000021385	E	NA	NA	131
ENSMUSG00000021388	NE	NA	NA	1495
ENSMUSG00000021390	NE	NA	NA	NA
ENSMUSG00000021392	E	NA	NA	271
ENSMUSG00000021395	E	NA	NA	NA
ENSMUSG00000021396	NE	NA	NA	NA
ENSMUSG00000021408	E	NA	NA	NA
ENSMUSG00000021423	NE	NA	NA	675
ENSMUSG00000021427	E	NA	NA	NA
ENSMUSG00000021441	NE	NA	NA	NA
ENSMUSG00000021451	NE	NA	NA	NA
ENSMUSG00000021453	E	NA	NA	NA
ENSMUSG00000021456	E	NA	NA	1050
ENSMUSG00000021457	E	NA	NA	NA
ENSMUSG00000021458	NE	8h	NA	NA
ENSMUSG00000021461	E	NA	NA	NA
ENSMUSG00000021464	E	NA	NA	NA
ENSMUSG00000021466	E	NA	NA	NA
ENSMUSG00000021468	E	NA	NA	NA
ENSMUSG00000021469	NE	NA	NA	NA
ENSMUSG00000021477	E	NA	NA	NA
ENSMUSG00000021478	E	NA	NA	NA
ENSMUSG00000021481	E	NA	NA	NA
ENSMUSG00000021485	NE	NA	NA	NA
ENSMUSG00000021488	E	NA	NA	NA
ENSMUSG00000021490	E	NA	NA	1738
ENSMUSG00000021492	NE	NA	NA	NA
ENSMUSG00000021493	E	NA	NA	NA
ENSMUSG00000021494	E	NA	NA	1272
ENSMUSG00000021499	E	NA	NA	NA
ENSMUSG00000021501	E	NA	NA	NA
ENSMUSG00000021506	E	NA	NA	NA
ENSMUSG00000021508	E	NA	NA	NA
ENSMUSG00000021518	NE	NA	NA	1378
ENSMUSG00000021519	E	NA	NA	NA
ENSMUSG00000021520	E	NA	NA	NA
ENSMUSG00000021538	NE	NA	NA	812
ENSMUSG00000021539	NE	NA	NA	NA
ENSMUSG00000021540	E	NA	NA	NA
ENSMUSG00000021541	NE	NA	NA	NA
ENSMUSG00000021549	E	NA	NA	NA
ENSMUSG00000021556	E	NA	NA	NA
ENSMUSG00000021557	E	NA	NA	NA
ENSMUSG00000021559	NE	NA	NA	991
ENSMUSG00000021565	NE	NA	NA	NA
ENSMUSG00000021567	NE	NA	NA	NA
ENSMUSG00000021569	E	NA	NA	265
ENSMUSG00000021573	NE	NA	NA	NA
ENSMUSG00000021575	NE	NA	NA	NA
ENSMUSG00000021576	NE	8h	NA	1310
ENSMUSG00000021577	E	NA	NA	NA
ENSMUSG00000021583	NE	NA	NA	1558
ENSMUSG00000021585	NE	NA	NA	1504
ENSMUSG00000021587	E	NA	NA	NA
ENSMUSG00000021589	E	NA	NA	NA
ENSMUSG00000021591	NE	NA	NA	NA
ENSMUSG00000021594	NE	NA	NA	NA
ENSMUSG00000021595	E	NA	NA	NA
ENSMUSG00000021597	NE	NA	NA	NA
ENSMUSG00000021604	NE	NA	NA	NA
ENSMUSG00000021606	E	NA	NA	NA
ENSMUSG00000021608	E	NA	NA	NA
ENSMUSG00000021609	E	NA	NA	1898
ENSMUSG00000021611	E	NA	NA	1907
ENSMUSG00000021612	NE	NA	NA	518
ENSMUSG00000021613	E	NA	NA	NA
ENSMUSG00000021614	E	NA	NA	NA
ENSMUSG00000021615	E	NA	NA	NA
ENSMUSG00000021622	NE	NA	NA	NA
ENSMUSG00000021624	NE	NA	NA	NA
ENSMUSG00000021629	E	NA	42	123
ENSMUSG00000021635	E	NA	NA	1525
ENSMUSG00000021636	NE	NA	NA	1674
ENSMUSG00000021638	E	NA	NA	NA
ENSMUSG00000021639	E	NA	NA	NA
ENSMUSG00000021640	NE	NA	NA	1367
ENSMUSG00000021643	NE	NA	NA	NA
ENSMUSG00000021645	E	NA	NA	NA
ENSMUSG00000021647	NE	NA	NA	NA
ENSMUSG00000021650	NE	NA	NA	NA
ENSMUSG00000021660	E	NA	NA	NA
ENSMUSG00000021662	NE	NA	NA	225
ENSMUSG00000021665	E	NA	NA	1597
ENSMUSG00000021668	NE	NA	NA	603
ENSMUSG00000021669	E	NA	NA	237
ENSMUSG00000021670	E	NA	NA	NA
ENSMUSG00000021675	NE	NA	NA	NA
ENSMUSG00000021676	E	NA	NA	NA
ENSMUSG00000021678	E	NA	NA	NA
ENSMUSG00000021680	NE	NA	NA	1646
ENSMUSG00000021684	NE	NA	NA	1808
ENSMUSG00000021685	E	NA	NA	NA
ENSMUSG00000021686	E	NA	NA	NA
ENSMUSG00000021687	NE	NA	NA	NA
ENSMUSG00000021693	E	NA	NA	NA
ENSMUSG00000021694	NE	NA	NA	NA
ENSMUSG00000021699	E	NA	NA	NA
ENSMUSG00000021701	E	NA	NA	NA
ENSMUSG00000021702	NE	NA	NA	NA
ENSMUSG00000021707	E	NA	NA	1654
ENSMUSG00000021708	NE	NA	NA	NA
ENSMUSG00000021709	NE	NA	NA	NA
ENSMUSG00000021710	NE	NA	NA	NA
ENSMUSG00000021715	E	NA	NA	NA
ENSMUSG00000021719	NE	NA	NA	569
ENSMUSG00000021721	NE	NA	NA	1497
ENSMUSG00000021725	NE	NA	NA	NA
ENSMUSG00000021728	E	NA	NA	NA
ENSMUSG00000021730	NE	NA	NA	NA
ENSMUSG00000021732	E	NA	NA	NA
ENSMUSG00000021733	E	NA	NA	NA
ENSMUSG00000021738	E	NA	NA	NA
ENSMUSG00000021743	E	NA	NA	110
ENSMUSG00000021745	NE	NA	NA	NA
ENSMUSG00000021749	NE	NA	NA	NA
ENSMUSG00000021751	NE	NA	NA	NA
ENSMUSG00000021754	E	NA	NA	NA
ENSMUSG00000021756	E	NA	NA	NA
ENSMUSG00000021758	E	NA	NA	953
ENSMUSG00000021759	NE	NA	NA	NA
ENSMUSG00000021764	E	NA	NA	22
ENSMUSG00000021765	E	NA	NA	1630
ENSMUSG00000021767	E	NA	NA	NA
ENSMUSG00000021775	E	NA	NA	NA
ENSMUSG00000021779	E	NA	NA	NA
ENSMUSG00000021782	E	NA	NA	412
ENSMUSG00000021785	E	NA	NA	NA
ENSMUSG00000021789	E	NA	NA	NA
ENSMUSG00000021795	NE	NA	NA	236
ENSMUSG00000021796	E	NA	44	NA
ENSMUSG00000021798	E	NA	NA	1514
ENSMUSG00000021799	NE	NA	NA	NA
ENSMUSG00000021803	NE	NA	NA	NA
ENSMUSG00000021804	NE	NA	NA	NA
ENSMUSG00000021806	NE	NA	NA	NA
ENSMUSG00000021810	E	NA	NA	NA
ENSMUSG00000021811	E	NA	NA	NA
ENSMUSG00000021814	E	NA	NA	NA
ENSMUSG00000021816	NE	NA	NA	NA
ENSMUSG00000021820	E	NA	NA	NA
ENSMUSG00000021822	E	NA	NA	NA
ENSMUSG00000021823	E	NA	NA	647
ENSMUSG00000021831	NE	NA	NA	NA
ENSMUSG00000021835	E	NA	NA	NA
ENSMUSG00000021838	E	NA	NA	NA
ENSMUSG00000021843	NE	NA	NA	NA
ENSMUSG00000021848	E	NA	NA	NA
ENSMUSG00000021868	NE	NA	NA	NA
ENSMUSG00000021870	NE	NA	NA	NA
ENSMUSG00000021871	E	NA	NA	NA
ENSMUSG00000021872	NE	NA	NA	NA
ENSMUSG00000021877	E	NA	NA	NA
ENSMUSG00000021886	NE	NA	NA	NA
ENSMUSG00000021890	E	NA	NA	NA
ENSMUSG00000021892	NE	NA	NA	NA
ENSMUSG00000021893	E	NA	NA	NA
ENSMUSG00000021900	NE	NA	NA	NA
ENSMUSG00000021901	E	NA	NA	NA
ENSMUSG00000021904	NE	NA	NA	NA
ENSMUSG00000021905	E	NA	NA	NA
ENSMUSG00000021907	NE	NA	NA	NA
ENSMUSG00000021911	E	NA	NA	NA
ENSMUSG00000021916	NE	NA	45	NA
ENSMUSG00000021919	E	NA	NA	NA
ENSMUSG00000021922	NE	NA	NA	NA
ENSMUSG00000021929	NE	NA	NA	NA
ENSMUSG00000021932	E	NA	NA	1901
ENSMUSG00000021936	NE	NA	NA	1977
ENSMUSG00000021939	NE	NA	NA	1257
ENSMUSG00000021943	NE	NA	NA	NA
ENSMUSG00000021944	E	NA	NA	NA
ENSMUSG00000021945	E	NA	NA	NA
ENSMUSG00000021948	E	NA	NA	NA
[truncated: 7,042 more rows]
