# Supplementary material for: Systematic Analysis of Mouse Genome Reveals Distinct Evolutionary and Functional Properties Among Circadian and Ultradian Genes
Source: Front Physiol. 2018 Aug 23;9:1178. doi: 10.3389/fphys.2018.01178 (PMC6115496; doi:10.3389/fphys.2018.01178)
Supplement: TABLE S3 — Raw outputs of CodonW and JCat tools. [file Table_3.XLSX]

## Sheet: ENC
Value	Ensembl Id	Class
51.29	ENSMUST00000006854	24h
51.95	ENSMUST00000004681	24h
56.44	ENSMUST00000023630	24h
55.27	ENSMUST00000021817	24h
56.47	ENSMUST00000029240	24h
49.13	ENSMUST00000007814	24h
54.96	ENSMUST00000022148	24h
48.41	ENSMUST00000014922	24h
51.7	ENSMUST00000021262	24h
49.9	ENSMUST00000015596	24h
52.85	ENSMUST00000025246	24h
48.64	ENSMUST00000003061	24h
51.44	ENSMUST00000019638	24h
46.99	ENSMUST00000023790	24h
49.74	ENSMUST00000029709	24h
53.15	ENSMUST00000026266	24h
58.32	ENSMUST00000026449	24h
55.25	ENSMUST00000014339	24h
50.32	ENSMUST00000023774	24h
55.4	ENSMUST00000002176	24h
54.31	ENSMUST00000006991	24h
55.53	ENSMUST00000020000	24h
51.03	ENSMUST00000012798	24h
57.63	ENSMUST00000029297	24h
50.68	ENSMUST00000002081	24h
50.7	ENSMUST00000001279	24h
56.03	ENSMUST00000029147	24h
56.16	ENSMUST00000020008	24h
53.65	ENSMUST00000029666	24h
54.94	ENSMUST00000020262	24h
49.57	ENSMUST00000020530	24h
52.67	ENSMUST00000023059	24h
51.52	ENSMUST00000017126	24h
52.59	ENSMUST00000017193	24h
54.83	ENSMUST00000015797	24h
50.61	ENSMUST00000019967	24h
55.05	ENSMUST00000026486	24h
54.79	ENSMUST00000007584	24h
53.89	ENSMUST00000022567	24h
54.22	ENSMUST00000021468	24h
58	ENSMUST00000021030	24h
52.93	ENSMUST00000023687	24h
51.99	ENSMUST00000020896	24h
49.03	ENSMUST00000006392	24h
50.32	ENSMUST00000003857	24h
55.27	ENSMUST00000003572	24h
54.19	ENSMUST00000006341	24h
53.72	ENSMUST00000028584	24h
51.09	ENSMUST00000022296	24h
50.47	ENSMUST00000005907	24h
55.85	ENSMUST00000019901	24h
48.57	ENSMUST00000022867	24h
50.18	ENSMUST00000001711	24h
52.36	ENSMUST00000015594	24h
51.89	ENSMUST00000026196	24h
58.86	ENSMUST00000025106	24h
50.89	ENSMUST00000026865	24h
54.36	ENSMUST00000029805	24h
53.12	ENSMUST00000020949	24h
50.29	ENSMUST00000020687	24h
53.96	ENSMUST00000001599	24h
52.48	ENSMUST00000023813	24h
53.3	ENSMUST00000026740	24h
59.69	ENSMUST00000000080	24h
54.81	ENSMUST00000012734	24h
51.48	ENSMUST00000023756	24h
56.24	ENSMUST00000023270	24h
57.52	ENSMUST00000025760	24h
57.4	ENSMUST00000027357	24h
50.77	ENSMUST00000019248	24h
53.39	ENSMUST00000016124	24h
50.39	ENSMUST00000028304	24h
55.79	ENSMUST00000023295	24h
49.96	ENSMUST00000020081	24h
52.8	ENSMUST00000002529	24h
51.95	ENSMUST00000011623	24h
53.77	ENSMUST00000020704	24h
51.7	ENSMUST00000016034	24h
51.05	ENSMUST00000020776	24h
57.63	ENSMUST00000024882	24h
53.93	ENSMUST00000029476	24h
50.72	ENSMUST00000020382	24h
49	ENSMUST00000025885	24h
54.52	ENSMUST00000027785	24h
55.4	ENSMUST00000027384	24h
50.71	ENSMUST00000028898	24h
54.21	ENSMUST00000016406	24h
50.7	ENSMUST00000025402	24h
49.96	ENSMUST00000014920	24h
56.64	ENSMUST00000019994	24h
52.17	ENSMUST00000020106	24h
58.09	ENSMUST00000002091	24h
53.41	ENSMUST00000017488	24h
52.91	ENSMUST00000027373	24h
54.45	ENSMUST00000006565	24h
56.19	ENSMUST00000018716	24h
50.81	ENSMUST00000020971	24h
50.61	ENSMUST00000029908	24h
56.69	ENSMUST00000022245	24h
50.83	ENSMUST00000026122	24h
51.89	ENSMUST00000006969	24h
46.77	ENSMUST00000020846	24h
54.04	ENSMUST00000002979	24h
54.3	ENSMUST00000007559	24h
59.16	ENSMUST00000025278	24h
59.32	ENSMUST00000015587	24h
51.34	ENSMUST00000026613	24h
51.69	ENSMUST00000003038	24h
50.49	ENSMUST00000028350	24h
53.13	ENSMUST00000020629	24h
53.39	ENSMUST00000026540	24h
45.18	ENSMUST00000016673	24h
57.79	ENSMUST00000023514	24h
55.42	ENSMUST00000004936	24h
54.9	ENSMUST00000023593	24h
56.32	ENSMUST00000018353	24h
54.84	ENSMUST00000003910	24h
54.38	ENSMUST00000007005	24h
60.31	ENSMUST00000019276	24h
48.93	ENSMUST00000028689	24h
58.63	ENSMUST00000028336	24h
61	ENSMUST00000020820	24h
56.35	ENSMUST00000005954	24h
52.53	ENSMUST00000021090	24h
51.44	ENSMUST00000022091	24h
47.18	ENSMUST00000020792	24h
51.55	ENSMUST00000001724	24h
49.3	ENSMUST00000028080	24h
53.81	ENSMUST00000019987	24h
49.3	ENSMUST00000019257	24h
49.16	ENSMUST00000023029	24h
45.39	ENSMUST00000001975	24h
54.22	ENSMUST00000029814	24h
52.05	ENSMUST00000010899	24h
52.59	ENSMUST00000026839	24h
37.83	ENSMUST00000029531	24h
49.69	ENSMUST00000024660	24h
51.59	ENSMUST00000002389	24h
52.09	ENSMUST00000019470	24h
54.53	ENSMUST00000029311	24h
52.2	ENSMUST00000006470	24h
58.37	ENSMUST00000020986	24h
53.38	ENSMUST00000018871	24h
49.5	ENSMUST00000014642	24h
51.76	ENSMUST00000020954	24h
51.57	ENSMUST00000028052	24h
47.97	ENSMUST00000013633	24h
52.32	ENSMUST00000007296	24h
56.5	ENSMUST00000020877	24h
50.6	ENSMUST00000021203	24h
57.37	ENSMUST00000022977	24h
51.07	ENSMUST00000029632	24h
50.62	ENSMUST00000015449	24h
50.1	ENSMUST00000021791	24h
59.11	ENSMUST00000020149	24h
50.64	ENSMUST00000019791	24h
57.56	ENSMUST00000019281	24h
52.6	ENSMUST00000021161	24h
45.51	ENSMUST00000023726	24h
52.12	ENSMUST00000023845	24h
44.77	ENSMUST00000019633	24h
57.19	ENSMUST00000022767	24h
48.27	ENSMUST00000012259	24h
53.22	ENSMUST00000026553	24h
56.85	ENSMUST00000020508	24h
53.23	ENSMUST00000019063	24h
44.37	ENSMUST00000023448	24h
56.77	ENSMUST00000025724	24h
53.96	ENSMUST00000022051	24h
53.01	ENSMUST00000026888	24h
52.59	ENSMUST00000021620	24h
54.04	ENSMUST00000025929	24h
46.65	ENSMUST00000006094	24h
49.34	ENSMUST00000016279	24h
52.57	ENSMUST00000009713	24h
59.84	ENSMUST00000027884	24h
48.3	ENSMUST00000014957	24h
46.33	ENSMUST00000026162	24h
50.1	ENSMUST00000000940	24h
51.2	ENSMUST00000023460	24h
52.44	ENSMUST00000019060	24h
48.47	ENSMUST00000027743	24h
55.33	ENSMUST00000000201	24h
52.45	ENSMUST00000029139	24h
52.23	ENSMUST00000007981	24h
50.62	ENSMUST00000002412	24h
50.23	ENSMUST00000027414	24h
47.96	ENSMUST00000003207	24h
47.8	ENSMUST00000000687	24h
47.06	ENSMUST00000023712	24h
56.13	ENSMUST00000025406	24h
51.43	ENSMUST00000026414	24h
53.33	ENSMUST00000027534	24h
53.06	ENSMUST00000026658	24h
45.79	ENSMUST00000002275	24h
51.61	ENSMUST00000021282	24h
57.49	ENSMUST00000014221	24h
54.48	ENSMUST00000022007	24h
50.84	ENSMUST00000026134	24h
48.84	ENSMUST00000005532	24h
59.34	ENSMUST00000028580	24h
43.48	ENSMUST00000007449	24h
56.74	ENSMUST00000020165	24h
51.62	ENSMUST00000025778	24h
58.55	ENSMUST00000025598	24h
54.79	ENSMUST00000009256	24h
50.73	ENSMUST00000027916	24h
56.28	ENSMUST00000027290	24h
52.68	ENSMUST00000007212	24h
43.04	ENSMUST00000023934	24h
55.82	ENSMUST00000021338	24h
50.08	ENSMUST00000001460	24h
51.29	ENSMUST00000023531	24h
50.73	ENSMUST00000019862	24h
46.85	ENSMUST00000026172	24h
58.65	ENSMUST00000022791	24h
54.85	ENSMUST00000016640	24h
58.32	ENSMUST00000027989	24h
53.67	ENSMUST00000025774	24h
57.37	ENSMUST00000022543	24h
52.76	ENSMUST00000024731	24h
57.72	ENSMUST00000001127	24h
51.25	ENSMUST00000021770	24h
53.26	ENSMUST00000005488	24h
51.27	ENSMUST00000017946	24h
54.76	ENSMUST00000027980	24h
52.1	ENSMUST00000005487	24h
55.95	ENSMUST00000019907	24h
54.69	ENSMUST00000029667	24h
48.77	ENSMUST00000008893	24h
61	ENSMUST00000020174	24h
55.59	ENSMUST00000027518	24h
52.51	ENSMUST00000029090	24h
51.71	ENSMUST00000029876	24h
52.64	ENSMUST00000017443	24h
54.27	ENSMUST00000027817	24h
53.78	ENSMUST00000019229	24h
45.08	ENSMUST00000029076	24h
53.58	ENSMUST00000025833	24h
52.83	ENSMUST00000024930	24h
51.47	ENSMUST00000001040	24h
55.07	ENSMUST00000010267	24h
49.42	ENSMUST00000023615	24h
58.47	ENSMUST00000014545	24h
48.81	ENSMUST00000024984	24h
53.02	ENSMUST00000009344	24h
56.99	ENSMUST00000022954	24h
50.77	ENSMUST00000010007	24h
53.52	ENSMUST00000019660	24h
53.72	ENSMUST00000009174	24h
52.41	ENSMUST00000011877	24h
56.63	ENSMUST00000028603	24h
42.36	ENSMUST00000023814	24h
49.14	ENSMUST00000000924	24h
50.06	ENSMUST00000026295	24h
50.01	ENSMUST00000004392	24h
50.16	ENSMUST00000026472	24h
51.83	ENSMUST00000020969	24h
41.98	ENSMUST00000019074	24h
44.94	ENSMUST00000023351	24h
53.95	ENSMUST00000004222	24h
55.52	ENSMUST00000000828	24h
53.82	ENSMUST00000027780	24h
46.91	ENSMUST00000015346	24h
48.05	ENSMUST00000026480	24h
53.02	ENSMUST00000006123	24h
52.29	ENSMUST00000018491	24h
58.95	ENSMUST00000023727	24h
38.15	ENSMUST00000006523	24h
55.73	ENSMUST00000027981	24h
53.31	ENSMUST00000029545	24h
51.41	ENSMUST00000021005	24h
55.3	ENSMUST00000020158	24h
47.44	ENSMUST00000013970	24h
53.68	ENSMUST00000029092	24h
51.64	ENSMUST00000005017	24h
57.65	ENSMUST00000020077	24h
52.55	ENSMUST00000020899	24h
50.5	ENSMUST00000029463	24h
54.14	ENSMUST00000022537	24h
41.38	ENSMUST00000029515	24h
52.11	ENSMUST00000021772	24h
54.26	ENSMUST00000021183	24h
54.09	ENSMUST00000018909	24h
51.51	ENSMUST00000021141	24h
51.85	ENSMUST00000000696	24h
56.26	ENSMUST00000020449	24h
50.9	ENSMUST00000015858	24h
53.7	ENSMUST00000028915	24h
52.09	ENSMUST00000000834	24h
54.61	ENSMUST00000019908	24h
53.94	ENSMUST00000028665	24h
58.36	ENSMUST00000003655	24h
60.71	ENSMUST00000006669	24h
58.97	ENSMUST00000023525	24h
51.58	ENSMUST00000024107	24h
46.9	ENSMUST00000024099	24h
52.55	ENSMUST00000006435	24h
56.33	ENSMUST00000018711	24h
51.35	ENSMUST00000020695	24h
53.47	ENSMUST00000000724	24h
51.42	ENSMUST00000006101	24h
52.33	ENSMUST00000028944	24h
52.42	ENSMUST00000019135	24h
50.25	ENSMUST00000028759	24h
61	ENSMUST00000019962	24h
48.18	ENSMUST00000003860	24h
50.32	ENSMUST00000010251	24h
54.6	ENSMUST00000029355	24h
48.2	ENSMUST00000001115	24h
51.82	ENSMUST00000028977	24h
54.58	ENSMUST00000023396	24h
49.49	ENSMUST00000014996	24h
52.55	ENSMUST00000002360	24h
51.2	ENSMUST00000026072	24h
55.78	ENSMUST00000023684	24h
48.18	ENSMUST00000024764	24h
46.48	ENSMUST00000027849	24h
53.56	ENSMUST00000021592	24h
61	ENSMUST00000020343	24h
48.35	ENSMUST00000023132	24h
52.34	ENSMUST00000025329	24h
53.05	ENSMUST00000023071	24h
49.82	ENSMUST00000013787	24h
54.56	ENSMUST00000029786	24h
61	ENSMUST00000022461	24h
56.13	ENSMUST00000006467	24h
50.95	ENSMUST00000028769	24h
54.72	ENSMUST00000020821	24h
49.84	ENSMUST00000017741	24h
59.83	ENSMUST00000020804	24h
55.22	ENSMUST00000021453	24h
56.64	ENSMUST00000028880	24h
54.88	ENSMUST00000022881	24h
51.1	ENSMUST00000000312	24h
55.13	ENSMUST00000020650	24h
45.55	ENSMUST00000021506	24h
53.07	ENSMUST00000025511	24h
52.1	ENSMUST00000013227	24h
49.66	ENSMUST00000005493	24h
54.84	ENSMUST00000023478	24h
55.51	ENSMUST00000001319	24h
49.24	ENSMUST00000026893	24h
52.3	ENSMUST00000011152	24h
58.22	ENSMUST00000016144	24h
48.59	ENSMUST00000003445	24h
60.12	ENSMUST00000007266	24h
55.86	ENSMUST00000021405	24h
55.2	ENSMUST00000004343	24h
57.82	ENSMUST00000029454	24h
51.61	ENSMUST00000029748	24h
57.43	ENSMUST00000009522	24h
50.54	ENSMUST00000028554	24h
57.25	ENSMUST00000026461	24h
49.77	ENSMUST00000026547	24h
51.06	ENSMUST00000014065	24h
51.31	ENSMUST00000002011	24h
55.66	ENSMUST00000013949	24h
56.48	ENSMUST00000029007	24h
50.33	ENSMUST00000020822	24h
52.29	ENSMUST00000021937	24h
51.96	ENSMUST00000005976	24h
55.29	ENSMUST00000002048	24h
55.22	ENSMUST00000020528	24h
49.76	ENSMUST00000024816	24h
57.68	ENSMUST00000020003	24h
51.85	ENSMUST00000027299	24h
53.97	ENSMUST00000005815	24h
53.4	ENSMUST00000019662	24h
49.98	ENSMUST00000028905	24h
48.64	ENSMUST00000022895	24h
53.36	ENSMUST00000010434	24h
49.72	ENSMUST00000028727	24h
53.39	ENSMUST00000025580	24h
56.01	ENSMUST00000025395	24h
49.12	ENSMUST00000023390	24h
55.46	ENSMUST00000026218	24h
55.6	ENSMUST00000023677	24h
59.86	ENSMUST00000024832	24h
52.01	ENSMUST00000012262	24h
53.17	ENSMUST00000020446	24h
49.78	ENSMUST00000016399	24h
54.07	ENSMUST00000024970	24h
56.42	ENSMUST00000020448	24h
57.72	ENSMUST00000018571	24h
53.43	ENSMUST00000020071	24h
53.37	ENSMUST00000020190	24h
53.28	ENSMUST00000029369	24h
52.66	ENSMUST00000000514	24h
50.45	ENSMUST00000005601	24h
55.77	ENSMUST00000029548	24h
56.09	ENSMUST00000005647	24h
53.72	ENSMUST00000025983	24h
55.79	ENSMUST00000001675	24h
48.76	ENSMUST00000021052	24h
47.76	ENSMUST00000028346	24h
56.53	ENSMUST00000017597	24h
53.84	ENSMUST00000017851	24h
55.13	ENSMUST00000029653	24h
53.9	ENSMUST00000003319	24h
48.68	ENSMUST00000026135	24h
52.77	ENSMUST00000020450	24h
50.39	ENSMUST00000023237	24h
46.64	ENSMUST00000021164	24h
51.1	ENSMUST00000021596	24h
58.7	ENSMUST00000005364	24h
42.43	ENSMUST00000000717	24h
49.8	ENSMUST00000009039	24h
47.78	ENSMUST00000019679	24h
49.88	ENSMUST00000025844	24h
51.01	ENSMUST00000019576	24h
49.12	ENSMUST00000011776	24h
56.17	ENSMUST00000027975	24h
45.55	ENSMUST00000012921	24h
49.63	ENSMUST00000025875	24h
49.43	ENSMUST00000012152	24h
56.37	ENSMUST00000003705	24h
49.1	ENSMUST00000029611	24h
55.43	ENSMUST00000020830	24h
49.53	ENSMUST00000006638	24h
59.05	ENSMUST00000020578	24h
58.48	ENSMUST00000029450	24h
47.75	ENSMUST00000007245	24h
56.64	ENSMUST00000022708	24h
55.95	ENSMUST00000004576	24h
55.71	ENSMUST00000023150	24h
50.85	ENSMUST00000019965	24h
49.99	ENSMUST00000019224	24h
52.12	ENSMUST00000021050	24h
53.78	ENSMUST00000027178	24h
54.22	ENSMUST00000028836	24h
50.59	ENSMUST00000005041	24h
48.88	ENSMUST00000026387	24h
54.39	ENSMUST00000001699	24h
52.52	ENSMUST00000014913	24h
52.51	ENSMUST00000021423	24h
51.89	ENSMUST00000023407	24h
56.38	ENSMUST00000021179	24h
51.54	ENSMUST00000003554	24h
50.9	ENSMUST00000027231	24h
51.61	ENSMUST00000001989	24h
55.98	ENSMUST00000021377	24h
58.14	ENSMUST00000029769	24h
47.97	ENSMUST00000004327	24h
51.72	ENSMUST00000018905	24h
50.07	ENSMUST00000020535	24h
43.58	ENSMUST00000029785	24h
53.98	ENSMUST00000029549	24h
46.34	ENSMUST00000028312	24h
51.21	ENSMUST00000022064	24h
50.66	ENSMUST00000022813	24h
54.37	ENSMUST00000002825	24h
46.89	ENSMUST00000001347	24h
60.22	ENSMUST00000020271	24h
55.46	ENSMUST00000007797	24h
53.26	ENSMUST00000018816	24h
50.87	ENSMUST00000019611	24h
55.05	ENSMUST00000016115	24h
52.12	ENSMUST00000022197	24h
53.11	ENSMUST00000021307	24h
49.5	ENSMUST00000020662	24h
50.33	ENSMUST00000000466	24h
51.08	ENSMUST00000019482	24h
53.93	ENSMUST00000016110	24h
48.95	ENSMUST00000019362	24h
53.51	ENSMUST00000025484	24h
60.92	ENSMUST00000023086	24h
53.59	ENSMUST00000002029	24h
54.13	ENSMUST00000022696	24h
53.73	ENSMUST00000019896	24h
56.64	ENSMUST00000007602	24h
53.21	ENSMUST00000022725	24h
50.9	ENSMUST00000026322	24h
52.71	ENSMUST00000008826	24h
54.2	ENSMUST00000008987	24h
51.96	ENSMUST00000018274	24h
52.02	ENSMUST00000027381	24h
45.41	ENSMUST00000015003	24h
48.76	ENSMUST00000021271	24h
53.79	ENSMUST00000016309	24h
46.48	ENSMUST00000019456	24h
59.98	ENSMUST00000026289	24h
52.51	ENSMUST00000026267	24h
52.41	ENSMUST00000025322	24h
55.49	ENSMUST00000020397	24h
57.18	ENSMUST00000016138	24h
57.19	ENSMUST00000027601	24h
55.06	ENSMUST00000024974	24h
56.5	ENSMUST00000028984	24h
52.37	ENSMUST00000027059	24h
51.44	ENSMUST00000029164	24h
49.42	ENSMUST00000022082	24h
48.04	ENSMUST00000019379	24h
46.85	ENSMUST00000020991	24h
50.12	ENSMUST00000008684	24h
57.61	ENSMUST00000026816	24h
53.28	ENSMUST00000014691	24h
53.66	ENSMUST00000010421	24h
57.97	ENSMUST00000002924	24h
51.16	ENSMUST00000026474	24h
54.16	ENSMUST00000005394	24h
49.82	ENSMUST00000021907	24h
53.88	ENSMUST00000021009	24h
54.15	ENSMUST00000027149	24h
51.92	ENSMUST00000019697	24h
49.33	ENSMUST00000001884	24h
57.65	ENSMUST00000020255	24h
56	ENSMUST00000029416	24h
56.74	ENSMUST00000029459	24h
56.61	ENSMUST00000024944	24h
58.2	ENSMUST00000023728	24h
56.4	ENSMUST00000022815	24h
56.61	ENSMUST00000029783	24h
51.09	ENSMUST00000021857	24h
54.46	ENSMUST00000028348	24h
52.2	ENSMUST00000025639	24h
53.62	ENSMUST00000020150	24h
52.76	ENSMUST00000005336	24h
44.14	ENSMUST00000019514	24h
44.24	ENSMUST00000007275	24h
50.34	ENSMUST00000005826	24h
48.55	ENSMUST00000021645	24h
60.15	ENSMUST00000029777	24h
53.67	ENSMUST00000022089	24h
52.97	ENSMUST00000029730	24h
48.6	ENSMUST00000026671	24h
48.66	ENSMUST00000005490	24h
58.15	ENSMUST00000015934	24h
54.53	ENSMUST00000019026	24h
46.98	ENSMUST00000022331	24h
61	ENSMUST00000010682	24h
52.37	ENSMUST00000020040	24h
49.57	ENSMUST00000001792	24h
53.89	ENSMUST00000006103	24h
47.7	ENSMUST00000026439	24h
59.67	ENSMUST00000009003	24h
54.78	ENSMUST00000019441	24h
47.64	ENSMUST00000006557	24h
53.63	ENSMUST00000022842	24h
49.92	ENSMUST00000022163	24h
50.34	ENSMUST00000029698	24h
52.12	ENSMUST00000021097	24h
51.54	ENSMUST00000028749	24h
50.33	ENSMUST00000022803	24h
51.45	ENSMUST00000022358	24h
52.41	ENSMUST00000016023	24h
49.4	ENSMUST00000008462	24h
50.61	ENSMUST00000026560	24h
47.88	ENSMUST00000000894	24h
53.94	ENSMUST00000020185	24h
52.09	ENSMUST00000023672	24h
49.16	ENSMUST00000000793	24h
53.18	ENSMUST00000019464	24h
49.84	ENSMUST00000011400	24h
51.5	ENSMUST00000020884	24h
53.97	ENSMUST00000020049	24h
46.76	ENSMUST00000014457	24h
52.56	ENSMUST00000026537	24h
48.94	ENSMUST00000003312	24h
48.81	ENSMUST00000021898	24h
50.2	ENSMUST00000025230	24h
54.17	ENSMUST00000021990	24h
57.64	ENSMUST00000002925	24h
47.88	ENSMUST00000021078	24h
47.47	ENSMUST00000025914	24h
51.54	ENSMUST00000027298	24h
56.69	ENSMUST00000027973	24h
57.55	ENSMUST00000012104	24h
52.48	ENSMUST00000027478	24h
48.69	ENSMUST00000007131	24h
48.02	ENSMUST00000022787	24h
49.95	ENSMUST00000021932	24h
48.02	ENSMUST00000001092	24h
48.8	ENSMUST00000028917	24h
51.06	ENSMUST00000029795	24h
51.04	ENSMUST00000020016	24h
50.45	ENSMUST00000005334	24h
53.78	ENSMUST00000028361	24h
51.66	ENSMUST00000001416	24h
56.33	ENSMUST00000027444	24h
54.6	ENSMUST00000006785	24h
51.04	ENSMUST00000005825	24h
47.6	ENSMUST00000023220	24h
56.28	ENSMUST00000022176	24h
53.47	ENSMUST00000018739	24h
52.18	ENSMUST00000027493	24h
56.49	ENSMUST00000000449	24h
56.4	ENSMUST00000029773	24h
52.54	ENSMUST00000021779	24h
57.28	ENSMUST00000029116	24h
49.08	ENSMUST00000019439	24h
53.87	ENSMUST00000009877	24h
54.56	ENSMUST00000009138	24h
54.43	ENSMUST00000000776	24h
56.02	ENSMUST00000025358	24h
55.91	ENSMUST00000008579	24h
49.91	ENSMUST00000015611	24h
59.72	ENSMUST00000021029	24h
49.54	ENSMUST00000029679	24h
54.69	ENSMUST00000020227	24h
49.3	ENSMUST00000028349	24h
50.79	ENSMUST00000023250	24h
50.42	ENSMUST00000029465	24h
50.9	ENSMUST00000002008	24h
49.27	ENSMUST00000002445	24h
54.48	ENSMUST00000027992	24h
52.85	ENSMUST00000015796	24h
49.47	ENSMUST00000026415	24h
46.95	ENSMUST00000001183	24h
55.02	ENSMUST00000022078	24h
56.25	ENSMUST00000021201	24h
49.24	ENSMUST00000015171	24h
56.91	ENSMUST00000027165	24h
56	ENSMUST00000022437	24h
58.2	ENSMUST00000023769	24h
52.47	ENSMUST00000021921	24h
59.66	ENSMUST00000025719	24h
52.27	ENSMUST00000015585	24h
49.94	ENSMUST00000019220	24h
51.87	ENSMUST00000024823	24h
59.51	ENSMUST00000022256	24h
54.35	ENSMUST00000024698	24h
51.67	ENSMUST00000005711	24h
49.07	ENSMUST00000022469	24h
61	ENSMUST00000021297	24h
50.07	ENSMUST00000005234	24h
53.91	ENSMUST00000029451	24h
54.93	ENSMUST00000024880	24h
52.43	ENSMUST00000020485	24h
49.71	ENSMUST00000004202	24h
54.88	ENSMUST00000025208	24h
54.44	ENSMUST00000020437	24h
54.86	ENSMUST00000005003	24h
49.87	ENSMUST00000001130	24h
56.78	ENSMUST00000017572	24h
55.91	ENSMUST00000028004	24h
51.75	ENSMUST00000001544	24h
55.13	ENSMUST00000023455	24h
54.84	ENSMUST00000025109	24h
54.07	ENSMUST00000004827	24h
53.51	ENSMUST00000021049	24h
51.48	ENSMUST00000028360	24h
48.82	ENSMUST00000027748	24h
54.54	ENSMUST00000006046	24h
57.25	ENSMUST00000018795	24h
47.4	ENSMUST00000014445	24h
54.65	ENSMUST00000025956	24h
54.96	ENSMUST00000000304	24h
58.95	ENSMUST00000021135	24h
56.42	ENSMUST00000021343	24h
52.05	ENSMUST00000001055	24h
48.75	ENSMUST00000029043	24h
56.27	ENSMUST00000029623	24h
48.94	ENSMUST00000025250	24h
47.55	ENSMUST00000015981	24h
52.11	ENSMUST00000022587	24h
52.25	ENSMUST00000020249	24h
56.89	ENSMUST00000021559	24h
58.6	ENSMUST00000024015	24h
55.89	ENSMUST00000020099	24h
51.11	ENSMUST00000015664	24h
55.22	ENSMUST00000024854	24h
55.98	ENSMUST00000025290	24h
51.93	ENSMUST00000027502	24h
52.66	ENSMUST00000023206	24h
50.8	ENSMUST00000007250	24h
55.6	ENSMUST00000029023	24h
56.65	ENSMUST00000025718	24h
46.37	ENSMUST00000025636	24h
52.29	ENSMUST00000028175	24h
49.18	ENSMUST00000004036	24h
52.11	ENSMUST00000018842	24h
54.74	ENSMUST00000009058	24h
49.51	ENSMUST00000026551	24h
57.2	ENSMUST00000006912	24h
48.51	ENSMUST00000022690	24h
60.56	ENSMUST00000029722	24h
49.13	ENSMUST00000016498	24h
55.65	ENSMUST00000020017	24h
46.78	ENSMUST00000026737	24h
51.21	ENSMUST00000019859	24h
56.43	ENSMUST00000026538	24h
56.54	ENSMUST00000004456	24h
52.09	ENSMUST00000001148	24h
57.3	ENSMUST00000023363	24h
54.11	ENSMUST00000004657	24h
52.76	ENSMUST00000025075	24h
51.51	ENSMUST00000012847	24h
54.18	ENSMUST00000023906	24h
53.41	ENSMUST00000010049	24h
50.27	ENSMUST00000029143	24h
58.56	ENSMUST00000002101	24h
49.09	ENSMUST00000000646	24h
53.66	ENSMUST00000002064	24h
51.26	ENSMUST00000027559	24h
55.93	ENSMUST00000025542	24h
50.64	ENSMUST00000024119	24h
45.35	ENSMUST00000019684	24h
47.11	ENSMUST00000024958	24h
48.51	ENSMUST00000023140	24h
52.87	ENSMUST00000002336	24h
54.44	ENSMUST00000009102	24h
49.95	ENSMUST00000023441	24h
48.96	ENSMUST00000026495	24h
52.2	ENSMUST00000028807	24h
56.29	ENSMUST00000023247	24h
50.14	ENSMUST00000021130	24h
52.42	ENSMUST00000028118	24h
51.59	ENSMUST00000021728	24h
50.83	ENSMUST00000026409	24h
51.37	ENSMUST00000019050	24h
54.3	ENSMUST00000022182	24h
50.46	ENSMUST00000026663	24h
53.87	ENSMUST00000028252	24h
49.51	ENSMUST00000013755	24h
47.76	ENSMUST00000025762	24h
49.54	ENSMUST00000024983	24h
56.72	ENSMUST00000028314	24h
47.47	ENSMUST00000004728	24h
48.57	ENSMUST00000015622	24h
49.39	ENSMUST00000006704	24h
45.85	ENSMUST00000020298	24h
54.57	ENSMUST00000021227	24h
56.62	ENSMUST00000027744	24h
55.19	ENSMUST00000019445	24h
53.9	ENSMUST00000005769	24h
52.77	ENSMUST00000005923	24h
47.94	ENSMUST00000025921	24h
52.36	ENSMUST00000022757	24h
49.58	ENSMUST00000007977	24h
47.7	ENSMUST00000021610	24h
53.17	ENSMUST00000029707	24h
52.08	ENSMUST00000021048	24h
46.25	ENSMUST00000024704	24h
50.68	ENSMUST00000007161	24h
45.39	ENSMUST00000023720	24h
52.65	ENSMUST00000005015	24h
58.29	ENSMUST00000022678	24h
49.98	ENSMUST00000009018	24h
50.15	ENSMUST00000004497	24h
51.81	ENSMUST00000019069	24h
51.2	ENSMUST00000016781	24h
53.84	ENSMUST00000006952	24h
47.97	ENSMUST00000002603	24h
56.13	ENSMUST00000022038	24h
53.28	ENSMUST00000020504	24h
55.51	ENSMUST00000020681	24h
53.19	ENSMUST00000000329	24h
54.09	ENSMUST00000024711	24h
54.11	ENSMUST00000004232	24h
53.4	ENSMUST00000015000	24h
47.91	ENSMUST00000023285	24h
53.84	ENSMUST00000020843	24h
61	ENSMUST00000020064	24h
50.39	ENSMUST00000026427	24h
54.83	ENSMUST00000018992	24h
45.91	ENSMUST00000005255	24h
58.63	ENSMUST00000028639	24h
54.5	ENSMUST00000029771	24h
51.03	ENSMUST00000021564	24h
54.37	ENSMUST00000002090	24h
57.75	ENSMUST00000007733	24h
46.3	ENSMUST00000027528	24h
46.13	ENSMUST00000029034	24h
47.13	ENSMUST00000019708	24h
52.03	ENSMUST00000027931	24h
54.06	ENSMUST00000023180	24h
50.41	ENSMUST00000017867	24h
59.74	ENSMUST00000002145	24h
53.35	ENSMUST00000028633	24h
52.7	ENSMUST00000015628	24h
57.52	ENSMUST00000027066	24h
47.63	ENSMUST00000006391	24h
53.13	ENSMUST00000029078	24h
52	ENSMUST00000001415	24h
50.93	ENSMUST00000024792	24h
53.42	ENSMUST00000025337	24h
46.69	ENSMUST00000010502	24h
50.06	ENSMUST00000019051	24h
51.17	ENSMUST00000020640	24h
59.49	ENSMUST00000000348	24h
53.23	ENSMUST00000014321	24h
55.55	ENSMUST00000018875	24h
49.46	ENSMUST00000025224	24h
43.35	ENSMUST00000020683	24h
57.97	ENSMUST00000020024	24h
52.55	ENSMUST00000029742	24h
54.2	ENSMUST00000022976	24h
52.77	ENSMUST00000027121	24h
50.3	ENSMUST00000025271	24h
57.86	ENSMUST00000022563	24h
40.03	ENSMUST00000017309	24h
47.44	ENSMUST00000001845	24h
49.46	ENSMUST00000005817	24h
53.31	ENSMUST00000029567	24h
52.34	ENSMUST00000007046	24h
55.46	ENSMUST00000022124	24h
49.68	ENSMUST00000026956	24h
47.87	ENSMUST00000029447	24h
57.24	ENSMUST00000020022	24h
54.6	ENSMUST00000007042	24h
52.52	ENSMUST00000024570	24h
54.13	ENSMUST00000000193	24h
50.73	ENSMUST00000002599	24h
48.34	ENSMUST00000021076	24h
53.09	ENSMUST00000002891	24h
49.53	ENSMUST00000004829	24h
51.81	ENSMUST00000007156	24h
50.38	ENSMUST00000027629	24h
56.9	ENSMUST00000000305	24h
51.82	ENSMUST00000025229	24h
52.73	ENSMUST00000021635	24h
42.59	ENSMUST00000027476	24h
56.86	ENSMUST00000025078	24h
57.04	ENSMUST00000021853	24h
50.68	ENSMUST00000027455	24h
55.81	ENSMUST00000025354	24h
56.89	ENSMUST00000023061	24h
58.08	ENSMUST00000020316	24h
51.07	ENSMUST00000017453	24h
50.72	ENSMUST00000025198	24h
41.88	ENSMUST00000028966	24h
50.74	ENSMUST00000021929	24h
52.71	ENSMUST00000007533	24h
53.94	ENSMUST00000019232	24h
47.9	ENSMUST00000023797	24h
46.02	ENSMUST00000021242	24h
51.45	ENSMUST00000026698	24h
49.79	ENSMUST00000025212	24h
49.02	ENSMUST00000025706	24h
49.03	ENSMUST00000025867	24h
54.14	ENSMUST00000028123	24h
52.29	ENSMUST00000009732	24h
55.32	ENSMUST00000023189	24h
61	ENSMUST00000015227	24h
49.52	ENSMUST00000026455	24h
52.52	ENSMUST00000023105	24h
48.22	ENSMUST00000025338	24h
51.15	ENSMUST00000023741	24h
48.75	ENSMUST00000028355	24h
56.16	ENSMUST00000020908	24h
48.92	ENSMUST00000016951	24h
49.68	ENSMUST00000023222	24h
48.7	ENSMUST00000022337	24h
50.82	ENSMUST00000024849	24h
56.22	ENSMUST00000023356	24h
54	ENSMUST00000022501	24h
51.8	ENSMUST00000026479	24h
53.07	ENSMUST00000025027	24h
49.87	ENSMUST00000026896	24h
47.32	ENSMUST00000004560	24h
56.71	ENSMUST00000021063	24h
51.83	ENSMUST00000023365	24h
61	ENSMUST00000000889	24h
50.87	ENSMUST00000000544	24h
49.08	ENSMUST00000003450	24h
55.32	ENSMUST00000000767	24h
58.49	ENSMUST00000004453	24h
45.79	ENSMUST00000005019	24h
53.2	ENSMUST00000010597	24h
53.72	ENSMUST00000029624	24h
52.52	ENSMUST00000010536	24h
50.79	ENSMUST00000021676	24h
51.66	ENSMUST00000024857	24h
46.72	ENSMUST00000001455	24h
50.08	ENSMUST00000003461	24h
47.14	ENSMUST00000006578	24h
48.61	ENSMUST00000002087	24h
55.27	ENSMUST00000017188	24h
50.53	ENSMUST00000021773	24h
44.28	ENSMUST00000022327	24h
45.35	ENSMUST00000025853	24h
49.19	ENSMUST00000020721	24h
47.57	ENSMUST00000022820	24h
52.17	ENSMUST00000022343	24h
51.4	ENSMUST00000026142	24h
51.37	ENSMUST00000019942	24h
51.13	ENSMUST00000029692	24h
53.35	ENSMUST00000020062	24h
53.76	ENSMUST00000020102	24h
53.15	ENSMUST00000022304	24h
53.62	ENSMUST00000004050	24h
50.91	ENSMUST00000024866	24h
51.1	ENSMUST00000020655	24h
49.99	ENSMUST00000023452	24h
54.41	ENSMUST00000029630	24h
50.01	ENSMUST00000018713	24h
48.19	ENSMUST00000004505	24h
48.66	ENSMUST00000007803	24h
49.68	ENSMUST00000027760	24h
54.63	ENSMUST00000023530	24h
54.06	ENSMUST00000018918	24h
54.37	ENSMUST00000027217	24h
50.57	ENSMUST00000003850	24h
54.59	ENSMUST00000028612	24h
53.36	ENSMUST00000016670	24h
50.21	ENSMUST00000006462	24h
50.48	ENSMUST00000015712	24h
52.12	ENSMUST00000010211	24h
55.75	ENSMUST00000019924	24h
52.04	ENSMUST00000028950	24h
51.25	ENSMUST00000005620	24h
51.96	ENSMUST00000006137	24h
54.35	ENSMUST00000027959	24h
48.04	ENSMUST00000029677	24h
47.18	ENSMUST00000001806	24h
55.8	ENSMUST00000015645	24h
52.34	ENSMUST00000021085	24h
39.46	ENSMUST00000004749	24h
49.13	ENSMUST00000025379	24h
49.46	ENSMUST00000023043	24h
49.11	ENSMUST00000002737	24h
55.02	ENSMUST00000027492	24h
47.45	ENSMUST00000022532	24h
49.87	ENSMUST00000027297	24h
48.34	ENSMUST00000023754	24h
51.06	ENSMUST00000004673	24h
50.98	ENSMUST00000021689	24h
56.4	ENSMUST00000026328	24h
53.83	ENSMUST00000020329	24h
45.23	ENSMUST00000003469	24h
49.65	ENSMUST00000001451	24h
53.52	ENSMUST00000003509	24h
52.65	ENSMUST00000029670	24h
51.31	ENSMUST00000029654	24h
58.24	ENSMUST00000021532	24h
52.31	ENSMUST00000027888	24h
52.85	ENSMUST00000027675	24h
53.9	ENSMUST00000024005	24h
42.29	ENSMUST00000019302	24h
57.59	ENSMUST00000001836	24h
56.66	ENSMUST00000025745	24h
46.87	ENSMUST00000011450	24h
49.73	ENSMUST00000014750	24h
52.18	ENSMUST00000025314	24h
50.54	ENSMUST00000025786	24h
46.84	ENSMUST00000009234	24h
47.46	ENSMUST00000023159	24h
52.65	ENSMUST00000023328	24h
51.83	ENSMUST00000023157	24h
54.33	ENSMUST00000002549	24h
53.72	ENSMUST00000023610	24h
55.57	ENSMUST00000018561	24h
50.14	ENSMUST00000028024	24h
52.03	ENSMUST00000028752	24h
52.49	ENSMUST00000006286	24h
52.12	ENSMUST00000003451	24h
56.93	ENSMUST00000020801	24h
53.53	ENSMUST00000020197	24h
53.71	ENSMUST00000024905	24h
52.93	ENSMUST00000006911	24h
53.75	ENSMUST00000023497	24h
53.41	ENSMUST00000003550	24h
59.56	ENSMUST00000028834	24h
53.42	ENSMUST00000020375	24h
54.41	ENSMUST00000029194	24h
50.62	ENSMUST00000024004	24h
57.83	ENSMUST00000027623	24h
55.91	ENSMUST00000026504	24h
54.59	ENSMUST00000026410	24h
50.53	ENSMUST00000007012	24h
52.9	ENSMUST00000028842	24h
55.1	ENSMUST00000025377	24h
49.78	ENSMUST00000029030	24h
47.75	ENSMUST00000024763	24h
41.46	ENSMUST00000003575	24h
51.25	ENSMUST00000029038	24h
52.9	ENSMUST00000023154	24h
54.9	ENSMUST00000020286	24h
50.91	ENSMUST00000025497	24h
53.8	ENSMUST00000027422	24h
61	ENSMUST00000019128	24h
52.61	ENSMUST00000021424	24h
49.38	ENSMUST00000019317	24h
52.8	ENSMUST00000029633	24h
52.73	ENSMUST00000018727	24h
58.84	ENSMUST00000007921	24h
51.64	ENSMUST00000001485	24h
50.65	ENSMUST00000019044	24h
53.35	ENSMUST00000022821	24h
53.5	ENSMUST00000021750	24h
59.04	ENSMUST00000025477	24h
49.89	ENSMUST00000015941	24h
48.94	ENSMUST00000004913	24h
50.03	ENSMUST00000020647	24h
51.67	ENSMUST00000020204	24h
52.94	ENSMUST00000004379	24h
50.55	ENSMUST00000019323	24h
49.37	ENSMUST00000020322	24h
50.69	ENSMUST00000025215	24h
50.97	ENSMUST00000002350	24h
49.19	ENSMUST00000013773	24h
47.64	ENSMUST00000002883	24h
55.1	ENSMUST00000006687	24h
51.55	ENSMUST00000017534	24h
50.3	ENSMUST00000023048	24h
56.21	ENSMUST00000021512	24h
50.65	ENSMUST00000024778	24h
51.66	ENSMUST00000017348	24h
53.57	ENSMUST00000025483	24h
55.51	ENSMUST00000021647	24h
50.79	ENSMUST00000000254	24h
51.28	ENSMUST00000020378	24h
49.06	ENSMUST00000026125	24h
54.82	ENSMUST00000021792	24h
52.6	ENSMUST00000019065	24h
57.01	ENSMUST00000009321	24h
61	ENSMUST00000021913	24h
54.11	ENSMUST00000025590	24h
55.11	ENSMUST00000028426	24h
61	ENSMUST00000027634	24h
54.09	ENSMUST00000002436	24h
51.49	ENSMUST00000023214	24h
51.73	ENSMUST00000019677	24h
55.42	ENSMUST00000014647	24h
55.26	ENSMUST00000006786	24h
49.79	ENSMUST00000002298	24h
56.79	ENSMUST00000028351	24h
40.91	ENSMUST00000029527	24h
55.64	ENSMUST00000016338	24h
49.87	ENSMUST00000006053	24h
56.13	ENSMUST00000023442	24h
52.06	ENSMUST00000000476	24h
48.71	ENSMUST00000001712	24h
54.86	ENSMUST00000022189	24h
47.36	ENSMUST00000015612	24h
54.07	ENSMUST00000023830	24h
49.69	ENSMUST00000002914	24h
50.74	ENSMUST00000000619	24h
46.73	ENSMUST00000000175	12h
45.91	ENSMUST00000000161	12h
54.27	ENSMUST00000000109	12h
58.75	ENSMUST00000000049	12h
53.86	ENSMUST00000000964	12h
54.58	ENSMUST00000000287	12h
60.41	ENSMUST00000000003	12h
50.74	ENSMUST00000000619	12h
55.88	ENSMUST00000000412	12h
55.16	ENSMUST00000000349	12h
53.25	ENSMUST00000000985	12h
50.68	ENSMUST00000001147	12h
49.41	ENSMUST00000000926	12h
51.89	ENSMUST00000001063	12h
57.39	ENSMUST00000000727	12h
55.32	ENSMUST00000000767	12h
46.92	ENSMUST00000002084	12h
53.58	ENSMUST00000000881	12h
52.29	ENSMUST00000001520	12h
50.1	ENSMUST00000000940	12h
52.09	ENSMUST00000001148	12h
49.2	ENSMUST00000001155	12h
55.51	ENSMUST00000001319	12h
42.43	ENSMUST00000000717	12h
50.63	ENSMUST00000000384	12h
55.79	ENSMUST00000001675	12h
50.34	ENSMUST00000000901	12h
46.67	ENSMUST00000001181	12h
48.82	ENSMUST00000001187	12h
51.64	ENSMUST00000001485	12h
51.66	ENSMUST00000001416	12h
54.09	ENSMUST00000002436	12h
54.79	ENSMUST00000001757	12h
51.55	ENSMUST00000001724	12h
50.08	ENSMUST00000001460	12h
53.27	ENSMUST00000000326	12h
56.22	ENSMUST00000001254	12h
50.73	ENSMUST00000002599	12h
51.61	ENSMUST00000001989	12h
52.91	ENSMUST00000001402	12h
53.72	ENSMUST00000001339	12h
45.49	ENSMUST00000002080	12h
46.72	ENSMUST00000001455	12h
55.24	ENSMUST00000001253	12h
51.57	ENSMUST00000001626	12h
50.18	ENSMUST00000001711	12h
50.3	ENSMUST00000002845	12h
44.67	ENSMUST00000004072	12h
49.16	ENSMUST00000000793	12h
49.69	ENSMUST00000002677	12h
52.83	ENSMUST00000003599	12h
45.75	ENSMUST00000001008	12h
50.97	ENSMUST00000002350	12h
53.88	ENSMUST00000003029	12h
51.91	ENSMUST00000002198	12h
52.8	ENSMUST00000002529	12h
55.09	ENSMUST00000004428	12h
53.33	ENSMUST00000000087	12h
55.4	ENSMUST00000002172	12h
54.26	ENSMUST00000002640	12h
51.54	ENSMUST00000003554	12h
51.69	ENSMUST00000003038	12h
49.09	ENSMUST00000000646	12h
48.99	ENSMUST00000003416	12h
49.72	ENSMUST00000000317	12h
51.85	ENSMUST00000000696	12h
53.54	ENSMUST00000002400	12h
51	ENSMUST00000001497	12h
53.66	ENSMUST00000002064	12h
57.59	ENSMUST00000001836	12h
55.33	ENSMUST00000000201	12h
45.39	ENSMUST00000001975	12h
52.12	ENSMUST00000001327	12h
49.33	ENSMUST00000001884	12h
48.71	ENSMUST00000001712	12h
48.02	ENSMUST00000001092	12h
59.69	ENSMUST00000000080	12h
48.41	ENSMUST00000000260	12h
49.65	ENSMUST00000001451	12h
52.35	ENSMUST00000001179	12h
50.82	ENSMUST00000001562	12h
54.23	ENSMUST00000001927	12h
53.59	ENSMUST00000002029	12h
53.41	ENSMUST00000002379	12h
54.18	ENSMUST00000002007	12h
51.74	ENSMUST00000000194	12h
55.1	ENSMUST00000001818	12h
49.06	ENSMUST00000000221	12h
53.33	ENSMUST00000000087	8h
50.79	ENSMUST00000000254	8h
47.5	ENSMUST00000000219	8h
49.89	ENSMUST00000000574	8h
48.41	ENSMUST00000000260	8h
50.28	ENSMUST00000000421	8h
54.13	ENSMUST00000000193	8h
59.49	ENSMUST00000000348	8h
53.29	ENSMUST00000000450	8h
52.96	ENSMUST00000000451	8h
49.72	ENSMUST00000000317	8h
51.1	ENSMUST00000000312	8h
50.74	ENSMUST00000000388	8h
50.63	ENSMUST00000000384	8h
51.74	ENSMUST00000000641	8h
51.99	ENSMUST00000000505	8h
54.11	ENSMUST00000001027	8h
49.16	ENSMUST00000000793	8h
55.52	ENSMUST00000000828	8h
54.58	ENSMUST00000000163	8h
49.87	ENSMUST00000001130	8h
51.47	ENSMUST00000001040	8h
49.03	ENSMUST00000000707	8h
46.73	ENSMUST00000000175	8h

## Sheet: CAI
Ensembl Id	Value	Class
ENSMUST00000000304	0.225114	24h
ENSMUST00000000514	0.22566	24h
ENSMUST00000001040	0.2629	24h
ENSMUST00000000985	0.261988	24h
ENSMUST00000000727	0.23289	24h
ENSMUST00000002008	0.2839	24h
ENSMUST00000001712	0.303503	24h
ENSMUST00000003369	0.215234	24h
ENSMUST00000003575	0.301785	24h
ENSMUST00000002765	0.228313	24h
ENSMUST00000004072	0.296279	24h
ENSMUST00000002881	0.304501	24h
ENSMUST00000004156	0.292198	24h
ENSMUST00000002845	0.236106	24h
ENSMUST00000002926	0.248649	24h
ENSMUST00000003493	0.315424	24h
ENSMUST00000002914	0.296706	24h
ENSMUST00000002395	0.261588	24h
ENSMUST00000003572	0.229436	24h
ENSMUST00000003640	0.289517	24h
ENSMUST00000003445	0.250312	24h
ENSMUST00000009877	0.262498	24h
ENSMUST00000005678	0.263163	24h
ENSMUST00000006293	0.220388	24h
ENSMUST00000013458	0.213194	24h
ENSMUST00000007482	0.269535	24h
ENSMUST00000008036	0.286427	24h
ENSMUST00000007139	0.254589	24h
ENSMUST00000006235	0.259129	24h
ENSMUST00000007207	0.28238	24h
ENSMUST00000005791	0.275777	24h
ENSMUST00000013766	0.218345	24h
ENSMUST00000006742	0.276564	24h
ENSMUST00000009018	0.265054	24h
ENSMUST00000011302	0.273301	24h
ENSMUST00000011526	0.246747	24h
ENSMUST00000013235	0.248297	24h
ENSMUST00000005976	0.277197	24h
ENSMUST00000008734	0.259262	24h
ENSMUST00000006786	0.216844	24h
ENSMUST00000006828	0.31008	24h
ENSMUST00000005620	0.303753	24h
ENSMUST00000005185	0.261921	24h
ENSMUST00000004470	0.196368	24h
ENSMUST00000005825	0.279672	24h
ENSMUST00000008826	0.288041	24h
ENSMUST00000009138	0.23095	24h
ENSMUST00000010038	0.293353	24h
ENSMUST00000004622	0.299188	24h
ENSMUST00000006362	0.251255	24h
ENSMUST00000011623	0.262774	24h
ENSMUST00000020964	0.30528	24h
ENSMUST00000021817	0.231696	24h
ENSMUST00000020501	0.34231	24h
ENSMUST00000021938	0.205181	24h
ENSMUST00000021611	0.248368	24h
ENSMUST00000021959	0.259914	24h
ENSMUST00000019611	0.27378	24h
ENSMUST00000020008	0.205463	24h
ENSMUST00000019999	0.27908	24h
ENSMUST00000019068	0.289211	24h
ENSMUST00000021346	0.257712	24h
ENSMUST00000019684	0.308187	24h
ENSMUST00000020064	0.218368	24h
ENSMUST00000015509	0.231619	24h
ENSMUST00000015433	0.20578	24h
ENSMUST00000021728	0.27817	24h
ENSMUST00000020288	0.259979	24h
ENSMUST00000021614	0.263558	24h
ENSMUST00000019074	0.310784	24h
ENSMUST00000021898	0.292217	24h
ENSMUST00000018437	0.266872	24h
ENSMUST00000021482	0.220939	24h
ENSMUST00000021957	0.299965	24h
ENSMUST00000020490	0.258133	24h
ENSMUST00000015003	0.293898	24h
ENSMUST00000019982	0.227479	24h
ENSMUST00000016115	0.235227	24h
ENSMUST00000020967	0.210168	24h
ENSMUST00000021930	0.230194	24h
ENSMUST00000021603	0.282034	24h
ENSMUST00000019677	0.278954	24h
ENSMUST00000014457	0.248042	24h
ENSMUST00000017891	0.281639	24h
ENSMUST00000021645	0.307625	24h
ENSMUST00000020099	0.227746	24h
ENSMUST00000021639	0.217779	24h
ENSMUST00000016138	0.19297	24h
ENSMUST00000021907	0.282304	24h
ENSMUST00000021443	0.24763	24h
ENSMUST00000014389	0.270354	24h
ENSMUST00000021187	0.27435	24h
ENSMUST00000021860	0.235778	24h
ENSMUST00000021001	0.224633	24h
ENSMUST00000020378	0.26251	24h
ENSMUST00000014920	0.296705	24h
ENSMUST00000021173	0.242178	24h
ENSMUST00000021423	0.216826	24h
ENSMUST00000021271	0.292226	24h
ENSMUST00000021282	0.269576	24h
ENSMUST00000021913	0.199475	24h
ENSMUST00000021750	0.249113	24h
ENSMUST00000018716	0.243817	24h
ENSMUST00000020643	0.257543	24h
ENSMUST00000026973	0.308638	24h
ENSMUST00000025786	0.276652	24h
ENSMUST00000024742	0.263245	24h
ENSMUST00000024826	0.302986	24h
ENSMUST00000023994	0.292587	24h
ENSMUST00000025718	0.226338	24h
ENSMUST00000028475	0.234171	24h
ENSMUST00000024104	0.276959	24h
ENSMUST00000026096	0.278304	24h
ENSMUST00000025761	0.293483	24h
ENSMUST00000029078	0.24543	24h
ENSMUST00000025356	0.223974	24h
ENSMUST00000025833	0.238155	24h
ENSMUST00000025075	0.300183	24h
ENSMUST00000026449	0.232849	24h
ENSMUST00000022494	0.230446	24h
ENSMUST00000027991	0.287802	24h
ENSMUST00000023693	0.208372	24h
ENSMUST00000026420	0.294984	24h
ENSMUST00000025956	0.236178	24h
ENSMUST00000022287	0.314343	24h
ENSMUST00000026479	0.285075	24h
ENSMUST00000022007	0.302554	24h
ENSMUST00000025840	0.276692	24h
ENSMUST00000025686	0.217161	24h
ENSMUST00000022369	0.237135	24h
ENSMUST00000023036	0.281667	24h
ENSMUST00000029240	0.229598	24h
ENSMUST00000022137	0.24949	24h
ENSMUST00000026262	0.279585	24h
ENSMUST00000023554	0.195685	24h
ENSMUST00000025402	0.292959	24h
ENSMUST00000025719	0.243182	24h
ENSMUST00000024939	0.259908	24h
ENSMUST00000022019	0.25465	24h
ENSMUST00000025563	0.289406	24h
ENSMUST00000026409	0.264237	24h
ENSMUST00000028926	0.260933	24h
ENSMUST00000022576	0.21443	24h
ENSMUST00000028935	0.266297	24h
ENSMUST00000024928	0.264222	24h
ENSMUST00000022091	0.288469	24h
ENSMUST00000023726	0.236182	24h
ENSMUST00000022105	0.303223	24h
ENSMUST00000024854	0.215676	24h
ENSMUST00000029469	0.242406	24h
ENSMUST00000027299	0.266092	24h
ENSMUST00000022013	0.257828	24h
ENSMUST00000027560	0.273073	24h
ENSMUST00000028931	0.222226	24h
ENSMUST00000026208	0.227126	24h
ENSMUST00000026227	0.227063	24h
ENSMUST00000025483	0.252492	24h
ENSMUST00000022589	0.253404	24h
ENSMUST00000026427	0.266314	24h
ENSMUST00000025571	0.314383	24h
ENSMUST00000026211	0.249349	24h
ENSMUST00000023210	0.257839	24h
ENSMUST00000022532	0.328869	24h
ENSMUST00000025224	0.305164	24h
ENSMUST00000026553	0.275817	24h
ENSMUST00000025885	0.275227	24h
ENSMUST00000025590	0.262446	24h
ENSMUST00000029670	0.222876	24h
ENSMUST00000026239	0.304223	24h
ENSMUST00000026154	0.310977	24h
ENSMUST00000029653	0.218727	24h
ENSMUST00000023779	0.29743	24h
ENSMUST00000023071	0.244311	24h
ENSMUST00000029645	0.21108	24h
ENSMUST00000028346	0.305685	24h
ENSMUST00000026410	0.238626	24h
ENSMUST00000023161	0.250274	24h
ENSMUST00000022089	0.273014	24h
ENSMUST00000026547	0.303225	24h
ENSMUST00000025482	0.248228	24h
ENSMUST00000026446	0.248152	24h
ENSMUST00000023431	0.202207	24h
ENSMUST00000022815	0.24099	24h
ENSMUST00000026911	0.226494	24h
ENSMUST00000023728	0.233227	24h
ENSMUST00000022053	0.218389	24h
ENSMUST00000021990	0.26244	24h
ENSMUST00000028080	0.300495	24h
ENSMUST00000026027	0.190705	24h
ENSMUST00000026893	0.293785	24h
ENSMUST00000028937	0.22182	24h
ENSMUST00000024823	0.245685	24h
ENSMUST00000026073	0.242322	24h
ENSMUST00000023099	0.224213	24h
ENSMUST00000024595	0.240571	24h
ENSMUST00000023465	0.295546	24h
ENSMUST00000026254	0.253448	24h
ENSMUST00000026475	0.31391	24h
ENSMUST00000022104	0.291236	24h
ENSMUST00000025276	0.252775	24h
ENSMUST00000026209	0.283378	24h
ENSMUST00000025707	0.298578	24h
ENSMUST00000027512	0.229085	24h
ENSMUST00000022207	0.203671	24h
ENSMUST00000022060	0.268728	24h
ENSMUST00000027464	0.212181	24h
ENSMUST00000029075	0.247014	24h
ENSMUST00000025727	0.225021	24h
ENSMUST00000022081	0.187061	24h
ENSMUST00000022142	0.205139	24h
ENSMUST00000025759	0.310635	24h
ENSMUST00000023691	0.253609	24h
ENSMUST00000026462	0.237682	24h
ENSMUST00000029456	0.244079	24h
ENSMUST00000048824	0.230769	24h
ENSMUST00000037418	0.261351	24h
ENSMUST00000033824	0.279477	24h
ENSMUST00000039161	0.240836	24h
ENSMUST00000032425	0.266591	24h
ENSMUST00000041984	0.21715	24h
ENSMUST00000035842	0.261994	24h
ENSMUST00000033965	0.251912	24h
ENSMUST00000047334	0.207302	24h
ENSMUST00000031051	0.243419	24h
ENSMUST00000049052	0.27578	24h
ENSMUST00000034204	0.206029	24h
ENSMUST00000041769	0.222535	24h
ENSMUST00000049572	0.210772	24h
ENSMUST00000047206	0.223008	24h
ENSMUST00000033915	0.273683	24h
ENSMUST00000035701	0.232397	24h
ENSMUST00000048002	0.305012	24h
ENSMUST00000034554	0.28957	24h
ENSMUST00000035276	0.255687	24h
ENSMUST00000046515	0.280461	24h
ENSMUST00000049999	0.234875	24h
ENSMUST00000030905	0.27877	24h
ENSMUST00000047405	0.262632	24h
ENSMUST00000034163	0.225311	24h
ENSMUST00000032800	0.223672	24h
ENSMUST00000037534	0.226986	24h
ENSMUST00000046975	0.297245	24h
ENSMUST00000035721	0.216464	24h
ENSMUST00000049896	0.250889	24h
ENSMUST00000046383	0.267838	24h
ENSMUST00000049721	0.243363	24h
ENSMUST00000036615	0.226854	24h
ENSMUST00000034775	0.231038	24h
ENSMUST00000049031	0.222186	24h
ENSMUST00000040992	0.237738	24h
ENSMUST00000039840	0.283626	24h
ENSMUST00000041353	0.281814	24h
ENSMUST00000039490	0.235899	24h
ENSMUST00000041007	0.267518	24h
ENSMUST00000049729	0.208954	24h
ENSMUST00000034846	0.25785	24h
ENSMUST00000044331	0.237001	24h
ENSMUST00000034014	0.240396	24h
ENSMUST00000035854	0.240366	24h
ENSMUST00000037341	0.247054	24h
ENSMUST00000033473	0.250397	24h
ENSMUST00000034405	0.230503	24h
ENSMUST00000038677	0.305064	24h
ENSMUST00000034629	0.292428	24h
ENSMUST00000034487	0.240468	24h
ENSMUST00000030299	0.217416	24h
ENSMUST00000034709	0.277444	24h
ENSMUST00000044923	0.256274	24h
ENSMUST00000047740	0.25211	24h
ENSMUST00000032487	0.286251	24h
ENSMUST00000048655	0.282259	24h
ENSMUST00000033136	0.280254	24h
ENSMUST00000042345	0.243627	24h
ENSMUST00000037246	0.26018	24h
ENSMUST00000032667	0.264638	24h
ENSMUST00000043058	0.262586	24h
ENSMUST00000030903	0.272137	24h
ENSMUST00000032710	0.222503	24h
ENSMUST00000043550	0.274954	24h
ENSMUST00000043374	0.258246	24h
ENSMUST00000034205	0.215103	24h
ENSMUST00000046614	0.225791	24h
ENSMUST00000034955	0.222267	24h
ENSMUST00000042065	0.27761	24h
ENSMUST00000032865	0.26211	24h
ENSMUST00000034623	0.281982	24h
ENSMUST00000045110	0.265382	24h
ENSMUST00000031810	0.248759	24h
ENSMUST00000040324	0.29453	24h
ENSMUST00000035094	0.245379	24h
ENSMUST00000038185	0.242003	24h
ENSMUST00000033730	0.305235	24h
ENSMUST00000047611	0.297077	24h
ENSMUST00000035010	0.217879	24h
ENSMUST00000047321	0.201049	24h
ENSMUST00000049355	0.2518	24h
ENSMUST00000029919	0.225139	24h
ENSMUST00000040056	0.241214	24h
ENSMUST00000048691	0.254309	24h
ENSMUST00000046589	0.262013	24h
ENSMUST00000040359	0.314597	24h
ENSMUST00000037372	0.202309	24h
ENSMUST00000049624	0.226542	24h
ENSMUST00000040873	0.306023	24h
ENSMUST00000048657	0.239777	24h
ENSMUST00000036153	0.231408	24h
ENSMUST00000036072	0.2347	24h
ENSMUST00000043149	0.29473	24h
ENSMUST00000033053	0.264319	24h
ENSMUST00000034225	0.22156	24h
ENSMUST00000045737	0.235183	24h
ENSMUST00000033173	0.286595	24h
ENSMUST00000031734	0.269737	24h
ENSMUST00000034388	0.239259	24h
ENSMUST00000033207	0.219044	24h
ENSMUST00000048478	0.242055	24h
ENSMUST00000030169	0.250903	24h
ENSMUST00000030942	0.259167	24h
ENSMUST00000036208	0.303127	24h
ENSMUST00000047173	0.268835	24h
ENSMUST00000045583	0.272755	24h
ENSMUST00000034832	0.247076	24h
ENSMUST00000046399	0.22192	24h
ENSMUST00000037551	0.315674	24h
ENSMUST00000044878	0.305133	24h
ENSMUST00000030464	0.22394	24h
ENSMUST00000032944	0.293127	24h
ENSMUST00000036555	0.296487	24h
ENSMUST00000040227	0.224849	24h
ENSMUST00000040983	0.211877	24h
ENSMUST00000031359	0.270337	24h
ENSMUST00000050236	0.263151	24h
ENSMUST00000041623	0.288484	24h
ENSMUST00000033004	0.309239	24h
ENSMUST00000034905	0.262803	24h
ENSMUST00000047177	0.257129	24h
ENSMUST00000042299	0.230888	24h
ENSMUST00000037974	0.265775	24h
ENSMUST00000040944	0.265079	24h
ENSMUST00000042148	0.261333	24h
ENSMUST00000043754	0.267079	24h
ENSMUST00000046891	0.256632	24h
ENSMUST00000030675	0.23715	24h
ENSMUST00000030937	0.267459	24h
ENSMUST00000040484	0.204293	24h
ENSMUST00000048937	0.26336	24h
ENSMUST00000038439	0.284144	24h
ENSMUST00000032770	0.252312	24h
ENSMUST00000043873	0.269225	24h
ENSMUST00000030487	0.25549	24h
ENSMUST00000037992	0.282679	24h
ENSMUST00000035390	0.274969	24h
ENSMUST00000034365	0.273941	24h
ENSMUST00000042971	0.291423	24h
ENSMUST00000039476	0.268895	24h
ENSMUST00000034219	0.232724	24h
ENSMUST00000035934	0.257827	24h
ENSMUST00000034473	0.21134	24h
ENSMUST00000044660	0.231835	24h
ENSMUST00000040656	0.235098	24h
ENSMUST00000039517	0.2354	24h
ENSMUST00000044533	0.247765	24h
ENSMUST00000049506	0.251009	24h
ENSMUST00000038863	0.271828	24h
ENSMUST00000040729	0.290333	24h
ENSMUST00000049744	0.232375	24h
ENSMUST00000048604	0.22784	24h
ENSMUST00000032766	0.284247	24h
ENSMUST00000034465	0.21756	24h
ENSMUST00000038193	0.275161	24h
ENSMUST00000032879	0.205121	24h
ENSMUST00000037798	0.255485	24h
ENSMUST00000032915	0.23839	24h
ENSMUST00000037968	0.262508	24h
ENSMUST00000047954	0.232687	24h
ENSMUST00000029948	0.230784	24h
ENSMUST00000040776	0.19949	24h
ENSMUST00000043531	0.268499	24h
ENSMUST00000030944	0.23443	24h
ENSMUST00000046959	0.254776	24h
ENSMUST00000039059	0.280184	24h
ENSMUST00000035612	0.285912	24h
ENSMUST00000030320	0.272248	24h
ENSMUST00000035099	0.307503	24h
ENSMUST00000036069	0.235321	24h
ENSMUST00000040999	0.215457	24h
ENSMUST00000035242	0.310018	24h
ENSMUST00000031238	0.259933	24h
ENSMUST00000045138	0.22966	24h
ENSMUST00000049206	0.262466	24h
ENSMUST00000034537	0.264834	24h
ENSMUST00000042608	0.274625	24h
ENSMUST00000034738	0.31679	24h
ENSMUST00000034522	0.25288	24h
ENSMUST00000046333	0.200052	24h
ENSMUST00000048545	0.227142	24h
ENSMUST00000048409	0.249834	24h
ENSMUST00000034792	0.310175	24h
ENSMUST00000033153	0.284854	24h
ENSMUST00000034865	0.299524	24h
ENSMUST00000049150	0.244994	24h
ENSMUST00000037644	0.234491	24h
ENSMUST00000042556	0.294862	24h
ENSMUST00000034751	0.282233	24h
ENSMUST00000043081	0.184774	24h
ENSMUST00000031447	0.21589	24h
ENSMUST00000031345	0.201884	24h
ENSMUST00000048630	0.288437	24h
ENSMUST00000043552	0.247179	24h
ENSMUST00000036407	0.246275	24h
ENSMUST00000034467	0.25607	24h
ENSMUST00000042352	0.245754	24h
ENSMUST00000032796	0.242293	24h
ENSMUST00000044048	0.27185	24h
ENSMUST00000048860	0.272083	24h
ENSMUST00000033512	0.296054	24h
ENSMUST00000045621	0.239806	24h
ENSMUST00000040106	0.225138	24h
ENSMUST00000038842	0.29691	24h
ENSMUST00000043716	0.270714	24h
ENSMUST00000034524	0.248257	24h
ENSMUST00000034989	0.20703	24h
ENSMUST00000034947	0.279375	24h
ENSMUST00000035166	0.222003	24h
ENSMUST00000035824	0.23118	24h
ENSMUST00000036274	0.256322	24h
ENSMUST00000034602	0.232609	24h
ENSMUST00000034966	0.24995	24h
ENSMUST00000034609	0.285792	24h
ENSMUST00000041391	0.316669	24h
ENSMUST00000044895	0.263291	24h
ENSMUST00000041865	0.207305	24h
ENSMUST00000030202	0.306978	24h
ENSMUST00000043422	0.285445	24h
ENSMUST00000047524	0.201076	24h
ENSMUST00000042246	0.230383	24h
ENSMUST00000034618	0.246586	24h
ENSMUST00000044103	0.261761	24h
ENSMUST00000041639	0.242925	24h
ENSMUST00000038753	0.320195	24h
ENSMUST00000040320	0.317156	24h
ENSMUST00000037001	0.25674	24h
ENSMUST00000043605	0.20342	24h
ENSMUST00000046644	0.216451	24h
ENSMUST00000045921	0.29885	24h
ENSMUST00000047704	0.20223	24h
ENSMUST00000030154	0.29137	24h
ENSMUST00000032934	0.320503	24h
ENSMUST00000046955	0.241236	24h
ENSMUST00000038174	0.271242	24h
ENSMUST00000034876	0.28204	24h
ENSMUST00000038398	0.269783	24h
ENSMUST00000041621	0.21418	24h
ENSMUST00000034991	0.245227	24h
ENSMUST00000042219	0.304005	24h
ENSMUST00000034700	0.278874	24h
ENSMUST00000034731	0.278245	24h
ENSMUST00000034378	0.254687	24h
ENSMUST00000055458	0.3049	24h
ENSMUST00000055723	0.254287	24h
ENSMUST00000068519	0.22887	24h
ENSMUST00000079135	0.272949	24h
ENSMUST00000061508	0.251364	24h
ENSMUST00000066510	0.236231	24h
ENSMUST00000070911	0.277781	24h
ENSMUST00000070481	0.329116	24h
ENSMUST00000081924	0.261211	24h
ENSMUST00000077356	0.251525	24h
ENSMUST00000052560	0.270292	24h
ENSMUST00000052629	0.274729	24h
ENSMUST00000074230	0.228204	24h
ENSMUST00000078967	0.277021	24h
ENSMUST00000076406	0.22544	24h
ENSMUST00000063824	0.261273	24h
ENSMUST00000066747	0.264344	24h
ENSMUST00000084457	0.258435	24h
ENSMUST00000054651	0.304322	24h
ENSMUST00000061343	0.244085	24h
ENSMUST00000054415	0.292295	24h
ENSMUST00000072329	0.322593	24h
ENSMUST00000070577	0.279356	24h
ENSMUST00000067215	0.286178	24h
ENSMUST00000062879	0.303299	24h
ENSMUST00000076501	0.250962	24h
ENSMUST00000070117	0.234077	24h
ENSMUST00000073792	0.190834	24h
ENSMUST00000064370	0.23149	24h
ENSMUST00000075284	0.285244	24h
ENSMUST00000076906	0.308668	24h
ENSMUST00000082104	0.258047	24h
ENSMUST00000059433	0.294673	24h
ENSMUST00000084816	0.252093	24h
ENSMUST00000061295	0.244285	24h
ENSMUST00000072655	0.26604	24h
ENSMUST00000055506	0.29795	24h
ENSMUST00000072232	0.198185	24h
ENSMUST00000079400	0.320116	24h
ENSMUST00000050996	0.257645	24h
ENSMUST00000076817	0.240614	24h
ENSMUST00000072634	0.243105	24h
ENSMUST00000085056	0.29486	24h
ENSMUST00000084456	0.281668	24h
ENSMUST00000065588	0.261853	24h
ENSMUST00000073248	0.219245	24h
ENSMUST00000084757	0.223498	24h
ENSMUST00000056288	0.298244	24h
ENSMUST00000075177	0.283297	24h
ENSMUST00000058796	0.267774	24h
ENSMUST00000077037	0.227669	24h
ENSMUST00000068456	0.256568	24h
ENSMUST00000075261	0.234809	24h
ENSMUST00000050586	0.225531	24h
ENSMUST00000057528	0.24686	24h
ENSMUST00000071404	0.22735	24h
ENSMUST00000053460	0.253255	24h
ENSMUST00000070395	0.268352	24h
ENSMUST00000056364	0.20135	24h
ENSMUST00000082093	0.268531	24h
ENSMUST00000074637	0.301082	24h
ENSMUST00000071755	0.252377	24h
ENSMUST00000053068	0.241479	24h
ENSMUST00000070340	0.249814	24h
ENSMUST00000062833	0.196562	24h
ENSMUST00000086040	0.223927	24h
ENSMUST00000059033	0.23242	24h
ENSMUST00000080835	0.278243	24h
ENSMUST00000053106	0.262585	24h
ENSMUST00000081985	0.201865	24h
ENSMUST00000060782	0.236037	24h
ENSMUST00000063956	0.249235	24h
ENSMUST00000055036	0.301713	24h
ENSMUST00000081102	0.257975	24h
ENSMUST00000063716	0.227585	24h
ENSMUST00000057113	0.248513	24h
ENSMUST00000084455	0.281067	24h
ENSMUST00000054629	0.254705	24h
ENSMUST00000072727	0.237975	24h
ENSMUST00000075470	0.268619	24h
ENSMUST00000084817	0.247977	24h
ENSMUST00000071362	0.242548	24h
ENSMUST00000080406	0.251633	24h
ENSMUST00000051806	0.25093	24h
ENSMUST00000051355	0.209351	24h
ENSMUST00000050928	0.201374	24h
ENSMUST00000076169	0.212387	24h
ENSMUST00000052997	0.234054	24h
ENSMUST00000075983	0.314702	24h
ENSMUST00000063551	0.257402	24h
ENSMUST00000053699	0.222067	24h
ENSMUST00000072103	0.342368	24h
ENSMUST00000061284	0.28629	24h
ENSMUST00000051869	0.215161	24h
ENSMUST00000070575	0.282122	24h
ENSMUST00000059588	0.278922	24h
ENSMUST00000070849	0.22725	24h
ENSMUST00000057598	0.270281	24h
ENSMUST00000052266	0.271501	24h
ENSMUST00000081558	0.256292	24h
ENSMUST00000071442	0.27906	24h
ENSMUST00000077119	0.221063	24h
ENSMUST00000067549	0.268812	24h
ENSMUST00000065894	0.255518	24h
ENSMUST00000062545	0.203395	24h
ENSMUST00000056144	0.259824	24h
ENSMUST00000085553	0.286157	24h
ENSMUST00000076521	0.331139	24h
ENSMUST00000058777	0.274293	24h
ENSMUST00000067836	0.317492	24h
ENSMUST00000061289	0.209901	24h
ENSMUST00000052678	0.268257	24h
ENSMUST00000063117	0.26439	24h
ENSMUST00000082170	0.228164	24h
ENSMUST00000084454	0.262445	24h
ENSMUST00000065005	0.310915	24h
ENSMUST00000076813	0.247338	24h
ENSMUST00000062092	0.284063	24h
ENSMUST00000070449	0.278654	24h
ENSMUST00000062229	0.227082	24h
ENSMUST00000072280	0.301299	24h
ENSMUST00000082175	0.272846	24h
ENSMUST00000067143	0.219969	24h
ENSMUST00000057243	0.301224	24h
ENSMUST00000075467	0.199409	24h
ENSMUST00000060805	0.27613	24h
ENSMUST00000059662	0.274322	24h
ENSMUST00000078557	0.248541	24h
ENSMUST00000064392	0.25656	24h
ENSMUST00000056521	0.315546	24h
ENSMUST00000086374	0.2675	24h
ENSMUST00000074694	0.287446	24h
ENSMUST00000050412	0.225066	24h
ENSMUST00000058535	0.21112	24h
ENSMUST00000059619	0.274055	24h
ENSMUST00000056232	0.275693	24h
ENSMUST00000051122	0.260339	24h
ENSMUST00000084761	0.190162	24h
ENSMUST00000052832	0.306802	24h
ENSMUST00000051159	0.277502	24h
ENSMUST00000084488	0.261623	24h
ENSMUST00000051241	0.287903	24h
ENSMUST00000063414	0.299119	24h
ENSMUST00000082027	0.239981	24h
ENSMUST00000059438	0.199831	24h
ENSMUST00000074177	0.257019	24h
ENSMUST00000055211	0.262134	24h
ENSMUST00000054125	0.230799	24h
ENSMUST00000079639	0.271383	24h
ENSMUST00000054067	0.248243	24h
ENSMUST00000061690	0.233068	24h
ENSMUST00000060855	0.294528	24h
ENSMUST00000079961	0.248237	24h
ENSMUST00000073674	0.241704	24h
ENSMUST00000061669	0.225698	24h
ENSMUST00000072239	0.211712	24h
ENSMUST00000060494	0.302662	24h
ENSMUST00000063042	0.273981	24h
ENSMUST00000068355	0.253124	24h
ENSMUST00000070064	0.189555	24h
ENSMUST00000086763	0.24833	24h
ENSMUST00000055672	0.220958	24h
ENSMUST00000064174	0.290344	24h
ENSMUST00000084509	0.263791	24h
ENSMUST00000080014	0.207393	24h
ENSMUST00000053958	0.204362	24h
ENSMUST00000074807	0.265599	24h
ENSMUST00000084460	0.273736	24h
ENSMUST00000079413	0.265741	24h
ENSMUST00000059675	0.22135	24h
ENSMUST00000067443	0.208857	24h
ENSMUST00000075421	0.321055	24h
ENSMUST00000052449	0.220422	24h
ENSMUST00000063151	0.205288	24h
ENSMUST00000060398	0.270215	24h
ENSMUST00000086555	0.230534	24h
ENSMUST00000076802	0.194492	24h
ENSMUST00000050383	0.260583	24h
ENSMUST00000079121	0.205544	24h
ENSMUST00000053918	0.265557	24h
ENSMUST00000055745	0.245504	24h
ENSMUST00000051653	0.207132	24h
ENSMUST00000050658	0.218594	24h
ENSMUST00000060251	0.240577	24h
ENSMUST00000079804	0.214895	24h
ENSMUST00000086064	0.223534	24h
ENSMUST00000067840	0.2356	24h
ENSMUST00000086063	0.213255	24h
ENSMUST00000060133	0.281492	24h
ENSMUST00000059893	0.284638	24h
ENSMUST00000052249	0.226077	24h
ENSMUST00000077301	0.208167	24h
ENSMUST00000061096	0.252273	24h
ENSMUST00000063562	0.227992	24h
ENSMUST00000055844	0.289438	24h
ENSMUST00000052183	0.267825	24h
ENSMUST00000081334	0.29589	24h
ENSMUST00000062254	0.242509	24h
ENSMUST00000076548	0.220373	24h
ENSMUST00000052431	0.251819	24h
ENSMUST00000070673	0.286556	24h
ENSMUST00000081116	0.240739	24h
ENSMUST00000077453	0.282814	24h
ENSMUST00000059680	0.192451	24h
ENSMUST00000051153	0.251055	24h
ENSMUST00000085774	0.289574	24h
ENSMUST00000066457	0.242788	24h
ENSMUST00000058679	0.275438	24h
ENSMUST00000086615	0.274302	24h
ENSMUST00000080622	0.273448	24h
ENSMUST00000050901	0.24102	24h
ENSMUST00000075220	0.257337	24h
ENSMUST00000064762	0.253297	24h
ENSMUST00000077988	0.283918	24h
ENSMUST00000061738	0.230837	24h
ENSMUST00000067399	0.282636	24h
ENSMUST00000063977	0.217935	24h
ENSMUST00000084812	0.25133	24h
ENSMUST00000078710	0.206449	24h
ENSMUST00000074211	0.2332	24h
ENSMUST00000080634	0.223956	24h
ENSMUST00000053599	0.224066	24h
ENSMUST00000059859	0.253157	24h
ENSMUST00000084885	0.209261	24h
ENSMUST00000076084	0.271122	24h
ENSMUST00000080553	0.282366	24h
ENSMUST00000062844	0.224561	24h
ENSMUST00000070028	0.25071	24h
ENSMUST00000077843	0.268669	24h
ENSMUST00000077715	0.219366	24h
ENSMUST00000080936	0.309363	24h
ENSMUST00000057270	0.252143	24h
ENSMUST00000061597	0.205389	24h
ENSMUST00000081374	0.242136	24h
ENSMUST00000076384	0.254425	24h
ENSMUST00000085043	0.189521	24h
ENSMUST00000081657	0.209357	24h
ENSMUST00000075249	0.309004	24h
ENSMUST00000050389	0.281179	24h
ENSMUST00000077353	0.266879	24h
ENSMUST00000074132	0.192158	24h
ENSMUST00000086062	0.234897	24h
ENSMUST00000065601	0.252444	24h
ENSMUST00000067646	0.263525	24h
ENSMUST00000076670	0.260461	24h
ENSMUST00000068944	0.268398	24h
ENSMUST00000076713	0.278734	24h
ENSMUST00000063656	0.236358	24h
ENSMUST00000072312	0.256589	24h
ENSMUST00000069342	0.213761	24h
ENSMUST00000069507	0.288959	24h
ENSMUST00000075228	0.225231	24h
ENSMUST00000054815	0.23981	24h
ENSMUST00000051874	0.250894	24h
ENSMUST00000058972	0.235782	24h
ENSMUST00000053716	0.243669	24h
ENSMUST00000062181	0.279648	24h
ENSMUST00000053583	0.208206	24h
ENSMUST00000082432	0.258791	24h
ENSMUST00000054636	0.289069	24h
ENSMUST00000086617	0.305345	24h
ENSMUST00000063888	0.287661	24h
ENSMUST00000070515	0.271651	24h
ENSMUST00000056129	0.269056	24h
ENSMUST00000050497	0.262116	24h
ENSMUST00000071425	0.226314	24h
ENSMUST00000060148	0.212306	24h
ENSMUST00000074729	0.223647	24h
ENSMUST00000051490	0.226031	24h
ENSMUST00000068163	0.20703	24h
ENSMUST00000077757	0.201095	24h
ENSMUST00000058735	0.230369	24h
ENSMUST00000108006	0.2604	24h
ENSMUST00000095737	0.223606	24h
ENSMUST00000087357	0.223414	24h
ENSMUST00000102796	0.288221	24h
ENSMUST00000096242	0.223745	24h
ENSMUST00000095027	0.280214	24h
ENSMUST00000109691	0.225406	24h
ENSMUST00000088010	0.218113	24h
ENSMUST00000106486	0.224799	24h
ENSMUST00000099506	0.231503	24h
ENSMUST00000098109	0.245793	24h
ENSMUST00000096241	0.253692	24h
ENSMUST00000102534	0.266514	24h
ENSMUST00000105124	0.220388	24h
ENSMUST00000098176	0.227392	24h
ENSMUST00000089798	0.229289	24h
ENSMUST00000092175	0.256918	24h
ENSMUST00000093844	0.190997	24h
ENSMUST00000105137	0.206101	24h
ENSMUST00000088876	0.207497	24h
ENSMUST00000109426	0.248478	24h
ENSMUST00000109775	0.259567	24h
ENSMUST00000103154	0.256055	24h
ENSMUST00000098537	0.254297	24h
ENSMUST00000096045	0.228788	24h
ENSMUST00000098157	0.22163	24h
ENSMUST00000098596	0.270935	24h
ENSMUST00000098175	0.23633	24h
ENSMUST00000094897	0.247256	24h
ENSMUST00000096257	0.231208	24h
ENSMUST00000095820	0.272643	24h
ENSMUST00000103024	0.272519	24h
ENSMUST00000096253	0.271173	24h
ENSMUST00000099090	0.224757	24h
ENSMUST00000103159	0.238915	24h
ENSMUST00000098218	0.219853	24h
ENSMUST00000105569	0.306542	24h
ENSMUST00000110367	0.258175	24h
ENSMUST00000091672	0.255047	24h
ENSMUST00000103102	0.339058	24h
ENSMUST00000108531	0.199916	24h
ENSMUST00000102874	0.243799	24h
ENSMUST00000091853	0.227021	24h
ENSMUST00000096003	0.32977	24h
ENSMUST00000101217	0.255733	24h
ENSMUST00000096019	0.277915	24h
ENSMUST00000105762	0.214861	24h
ENSMUST00000092162	0.24612	24h
ENSMUST00000100886	0.234483	24h
ENSMUST00000095430	0.254963	24h
ENSMUST00000107016	0.253941	24h
ENSMUST00000092996	0.193545	24h
ENSMUST00000099558	0.273915	24h
ENSMUST00000089054	0.234776	24h
ENSMUST00000090062	0.204556	24h
ENSMUST00000098138	0.245017	24h
ENSMUST00000110451	0.251427	24h
ENSMUST00000110408	0.262124	24h
ENSMUST00000102611	0.295613	24h
ENSMUST00000109931	0.236402	24h
ENSMUST00000089688	0.309644	24h
ENSMUST00000098382	0.305072	24h
ENSMUST00000098837	0.254229	24h
ENSMUST00000095270	0.263176	24h
ENSMUST00000110113	0.247078	24h
ENSMUST00000106849	0.222573	24h
ENSMUST00000108656	0.252878	24h
ENSMUST00000108311	0.232911	24h
ENSMUST00000108037	0.25455	24h
ENSMUST00000108509	0.296653	24h
ENSMUST00000105507	0.196487	24h
ENSMUST00000105571	0.270673	24h
ENSMUST00000102749	0.237442	24h
ENSMUST00000109958	0.283659	24h
ENSMUST00000106162	0.294519	24h
ENSMUST00000104874	0.227315	24h
ENSMUST00000098219	0.217567	24h
ENSMUST00000096356	0.290854	24h
ENSMUST00000101018	0.307883	24h
ENSMUST00000109422	0.284432	24h
ENSMUST00000092298	0.258431	24h
ENSMUST00000106978	0.312193	24h
ENSMUST00000099452	0.232412	24h
ENSMUST00000094109	0.239113	24h
ENSMUST00000098141	0.206816	24h
ENSMUST00000096318	0.262991	24h
ENSMUST00000095208	0.264664	24h
ENSMUST00000106392	0.249598	24h
ENSMUST00000097742	0.239396	24h
ENSMUST00000095342	0.308496	24h
ENSMUST00000105473	0.24256	24h
ENSMUST00000089836	0.242028	24h
ENSMUST00000095541	0.298773	24h
ENSMUST00000105766	0.219977	24h
ENSMUST00000094753	0.288887	24h
ENSMUST00000110516	0.235401	24h
ENSMUST00000099467	0.221809	24h
ENSMUST00000100219	0.267715	24h
ENSMUST00000098221	0.232927	24h
ENSMUST00000096096	0.20919	24h
ENSMUST00000093120	0.288554	24h
ENSMUST00000099536	0.212184	24h
ENSMUST00000097079	0.203378	24h
ENSMUST00000097299	0.254289	24h
ENSMUST00000087942	0.28543	24h
ENSMUST00000092955	0.297841	24h
ENSMUST00000098215	0.207631	24h
ENSMUST00000091605	0.198003	24h
ENSMUST00000094348	0.230408	24h
ENSMUST00000096164	0.255933	24h
ENSMUST00000095410	0.228225	24h
ENSMUST00000095527	0.295424	24h
ENSMUST00000110293	0.244475	24h
ENSMUST00000096355	0.297971	24h
ENSMUST00000106547	0.280355	24h
ENSMUST00000099428	0.247148	24h
ENSMUST00000100527	0.281528	24h
ENSMUST00000095923	0.245351	24h
ENSMUST00000107816	0.305751	24h
ENSMUST00000109935	0.299125	24h
ENSMUST00000106370	0.210739	24h
ENSMUST00000096239	0.227554	24h
ENSMUST00000100249	0.328189	24h
ENSMUST00000103086	0.292932	24h
ENSMUST00000098224	0.256053	24h
ENSMUST00000096573	0.267373	24h
ENSMUST00000105608	0.240795	24h
ENSMUST00000096433	0.300581	24h
ENSMUST00000087825	0.223597	24h
ENSMUST00000103236	0.20959	24h
ENSMUST00000108594	0.221984	24h
ENSMUST00000092426	0.273552	24h
ENSMUST00000099096	0.285074	24h
ENSMUST00000089236	0.273761	24h
ENSMUST00000090729	0.306283	24h
ENSMUST00000098782	0.235944	24h
ENSMUST00000089105	0.314494	24h
ENSMUST00000099270	0.290111	24h
ENSMUST00000094665	0.306472	24h
ENSMUST00000102703	0.247664	24h
ENSMUST00000106805	0.242184	24h
ENSMUST00000100986	0.214777	24h
ENSMUST00000096109	0.186479	24h
ENSMUST00000099269	0.278588	24h
ENSMUST00000093893	0.211893	24h
ENSMUST00000087824	0.240765	24h
ENSMUST00000105229	0.266303	24h
ENSMUST00000107300	0.242524	24h
ENSMUST00000114427	0.272697	24h
ENSMUST00000162854	0.264129	24h
ENSMUST00000164766	0.261541	24h
ENSMUST00000113711	0.29579	24h
ENSMUST00000118340	0.249035	24h
ENSMUST00000111635	0.279148	24h
ENSMUST00000121469	0.245706	24h
ENSMUST00000147185	0.34043	24h
ENSMUST00000159679	0.216823	24h
ENSMUST00000116400	0.212256	24h
ENSMUST00000118367	0.209205	24h
ENSMUST00000115248	0.260285	24h
ENSMUST00000117661	0.232861	24h
ENSMUST00000114431	0.232841	24h
ENSMUST00000145167	0.192814	24h
ENSMUST00000118769	0.267071	24h
ENSMUST00000165593	0.262728	24h
ENSMUST00000113669	0.247797	24h
ENSMUST00000165665	0.213233	24h
ENSMUST00000167686	0.270316	24h
ENSMUST00000111741	0.248019	24h
ENSMUST00000162752	0.211507	24h
ENSMUST00000164495	0.298039	24h
ENSMUST00000149046	0.267721	24h
ENSMUST00000166407	0.252827	24h
ENSMUST00000164660	0.203722	24h
ENSMUST00000165175	0.290566	24h
ENSMUST00000166968	0.226087	24h
ENSMUST00000121394	0.27503	24h
ENSMUST00000119976	0.269379	24h
ENSMUST00000150989	0.260104	24h
ENSMUST00000159417	0.264152	24h
ENSMUST00000121212	0.298127	24h
ENSMUST00000121273	0.255387	24h
ENSMUST00000143303	0.264578	24h
ENSMUST00000115443	0.195344	24h
ENSMUST00000162746	0.277181	24h
ENSMUST00000166791	0.277836	24h
ENSMUST00000168039	0.240057	24h
ENSMUST00000166224	0.223993	24h
ENSMUST00000111607	0.257279	24h
ENSMUST00000159565	0.255339	24h
ENSMUST00000113300	0.274594	24h
ENSMUST00000123491	0.249296	24h
ENSMUST00000114144	0.263352	24h
ENSMUST00000167263	0.29537	24h
ENSMUST00000112505	0.249375	24h
ENSMUST00000114763	0.321958	24h
ENSMUST00000137170	0.225941	24h
ENSMUST00000118218	0.277642	24h
ENSMUST00000165605	0.273526	24h
ENSMUST00000166280	0.320898	24h
ENSMUST00000114160	0.307266	24h
ENSMUST00000164099	0.244046	24h
ENSMUST00000118470	0.21214	24h
ENSMUST00000112836	0.241139	24h
ENSMUST00000114590	0.29439	24h
ENSMUST00000165310	0.206227	24h
ENSMUST00000165532	0.269197	24h
ENSMUST00000164259	0.28822	24h
ENSMUST00000166526	0.260532	24h
ENSMUST00000112689	0.22466	24h
ENSMUST00000162412	0.28469	24h
ENSMUST00000167055	0.313914	24h
ENSMUST00000163238	0.213678	24h
ENSMUST00000164932	0.285057	24h
ENSMUST00000112249	0.247513	24h
ENSMUST00000134023	0.296882	24h
ENSMUST00000136105	0.338016	24h
ENSMUST00000167994	0.256484	24h
ENSMUST00000165017	0.271128	24h
ENSMUST00000134863	0.280253	24h
ENSMUST00000167549	0.258862	24h
ENSMUST00000159989	0.222939	24h
ENSMUST00000162460	0.230596	24h
ENSMUST00000114640	0.223517	24h
ENSMUST00000161785	0.274232	24h
ENSMUST00000165839	0.265316	24h
ENSMUST00000167643	0.285419	24h
ENSMUST00000112162	0.283219	24h
ENSMUST00000110758	0.234245	24h
ENSMUST00000163507	0.305775	24h
ENSMUST00000166232	0.303133	24h
ENSMUST00000111770	0.296157	24h
ENSMUST00000124677	0.23288	24h
ENSMUST00000163324	0.252409	24h
ENSMUST00000145482	0.310195	24h
ENSMUST00000135338	0.271444	24h
ENSMUST00000165561	0.249008	24h
ENSMUST00000114553	0.232299	24h
ENSMUST00000112022	0.299319	24h
ENSMUST00000113779	0.279214	24h
ENSMUST00000161235	0.217875	24h
ENSMUST00000168716	0.249434	24h
ENSMUST00000168445	0.287379	24h
ENSMUST00000178142	0.237903	24h
ENSMUST00000179434	0.314263	24h
ENSMUST00000196979	0.226974	24h
ENSMUST00000169604	0.319365	24h
ENSMUST00000178161	0.236083	24h
ENSMUST00000172450	0.203312	24h
ENSMUST00000172111	0.198775	24h
ENSMUST00000170556	0.300169	24h
ENSMUST00000179117	0.293351	24h
ENSMUST00000200585	0.278656	24h
ENSMUST00000204754	0.229991	24h
ENSMUST00000183018	0.307695	24h
ENSMUST00000180572	0.280065	24h
ENSMUST00000170953	0.247873	24h
ENSMUST00000180359	0.278677	24h
ENSMUST00000168443	0.251994	24h
ENSMUST00000178590	0.213564	24h
ENSMUST00000179118	0.310304	24h
ENSMUST00000178561	0.296941	24h
ENSMUST00000172898	0.262206	24h
ENSMUST00000196520	0.258239	24h
ENSMUST00000179218	0.210142	24h
ENSMUST00000179072	0.255672	24h
ENSMUST00000186212	0.284411	24h
ENSMUST00000171975	0.253707	24h
ENSMUST00000190554	0.255573	24h
ENSMUST00000179569	0.272277	24h
ENSMUST00000178289	0.215254	24h
ENSMUST00000204622	0.196929	24h
ENSMUST00000179976	0.203107	24h
ENSMUST00000203083	0.242753	24h
ENSMUST00000177752	0.29252	24h
ENSMUST00000178913	0.279602	24h
ENSMUST00000168846	0.257145	24h
ENSMUST00000178595	0.219935	24h
ENSMUST00000183034	0.230258	24h
ENSMUST00000179960	0.311311	24h
ENSMUST00000190512	0.24868	24h
ENSMUST00000174278	0.272341	24h
ENSMUST00000177696	0.230975	24h
ENSMUST00000177974	0.241184	24h
ENSMUST00000169597	0.27408	24h
ENSMUST00000168797	0.278576	24h
ENSMUST00000176691	0.252467	24h
ENSMUST00000169721	0.278611	24h
ENSMUST00000172136	0.261708	24h
ENSMUST00000179071	0.266418	24h
ENSMUST00000189032	0.283761	24h
ENSMUST00000170323	0.316979	24h
ENSMUST00000178349	0.255573	24h
ENSMUST00000172302	0.235372	24h
ENSMUST00000179550	0.272322	24h
ENSMUST00000170909	0.280692	24h
ENSMUST00000171795	0.211069	24h
ENSMUST00000168560	0.208666	24h
ENSMUST00000170275	0.215322	24h
ENSMUST00000170489	0.21052	24h
ENSMUST00000174510	0.301077	24h
ENSMUST00000001836	0.212508	12h
ENSMUST00000001724	0.239728	12h
ENSMUST00000002360	0.283179	12h
ENSMUST00000004381	0.275098	12h
ENSMUST00000007042	0.24665	12h
ENSMUST00000009174	0.25253	12h
ENSMUST00000005620	0.303753	12h
ENSMUST00000021297	0.19772	12h
ENSMUST00000018992	0.226414	12h
ENSMUST00000021049	0.273699	12h
ENSMUST00000023525	0.218682	12h
ENSMUST00000026416	0.250109	12h
ENSMUST00000027792	0.215238	12h
ENSMUST00000027981	0.218309	12h
ENSMUST00000024042	0.332026	12h
ENSMUST00000023830	0.239409	12h
ENSMUST00000029482	0.19648	12h
ENSMUST00000027780	0.217879	12h
ENSMUST00000029476	0.243218	12h
ENSMUST00000026703	0.249627	12h
ENSMUST00000025290	0.227959	12h
ENSMUST00000028603	0.223851	12h
ENSMUST00000029679	0.27874	12h
ENSMUST00000022815	0.24099	12h
ENSMUST00000022292	0.217778	12h
ENSMUST00000028916	0.232196	12h
ENSMUST00000026475	0.31391	12h
ENSMUST00000034766	0.262465	12h
ENSMUST00000033973	0.213354	12h
ENSMUST00000030738	0.236998	12h
ENSMUST00000031144	0.182655	12h
ENSMUST00000035493	0.25093	12h
ENSMUST00000037820	0.274251	12h
ENSMUST00000040402	0.2599	12h
ENSMUST00000033163	0.206105	12h
ENSMUST00000045866	0.220744	12h
ENSMUST00000034564	0.286476	12h
ENSMUST00000038815	0.265538	12h
ENSMUST00000041369	0.215811	12h
ENSMUST00000034465	0.21756	12h
ENSMUST00000047349	0.216263	12h
ENSMUST00000030014	0.215419	12h
ENSMUST00000035053	0.2538	12h
ENSMUST00000035166	0.222003	12h
ENSMUST00000046283	0.178677	12h
ENSMUST00000049168	0.190055	12h
ENSMUST00000046955	0.241236	12h
ENSMUST00000067215	0.286178	12h
ENSMUST00000072156	0.268496	12h
ENSMUST00000059458	0.296664	12h
ENSMUST00000058914	0.328077	12h
ENSMUST00000061856	0.255304	12h
ENSMUST00000060579	0.231417	12h
ENSMUST00000062802	0.185565	12h
ENSMUST00000060947	0.279741	12h
ENSMUST00000070064	0.189555	12h
ENSMUST00000070152	0.234294	12h
ENSMUST00000070166	0.219999	12h
ENSMUST00000065248	0.290657	12h
ENSMUST00000078945	0.214157	12h
ENSMUST00000052183	0.267825	12h
ENSMUST00000068058	0.246303	12h
ENSMUST00000062991	0.228732	12h
ENSMUST00000059155	0.228282	12h
ENSMUST00000054963	0.297623	12h
ENSMUST00000080008	0.247116	12h
ENSMUST00000052932	0.254957	12h
ENSMUST00000102597	0.296103	12h
ENSMUST00000089860	0.23408	12h
ENSMUST00000103198	0.245524	12h
ENSMUST00000105290	0.211979	12h
ENSMUST00000102944	0.246569	12h
ENSMUST00000099441	0.173842	12h
ENSMUST00000162819	0.188374	12h
ENSMUST00000162308	0.263028	12h
ENSMUST00000111741	0.248019	12h
ENSMUST00000163884	0.207664	12h
ENSMUST00000113460	0.238947	12h
ENSMUST00000118470	0.21214	12h
ENSMUST00000115375	0.293547	12h
ENSMUST00000113097	0.237155	12h
ENSMUST00000133157	0.266212	12h
ENSMUST00000159283	0.295503	12h
ENSMUST00000121808	0.254143	12h
ENSMUST00000144843	0.208774	12h
ENSMUST00000176381	0.270296	12h
ENSMUST00000178289	0.215254	12h
ENSMUST00000174510	0.301077	12h
ENSMUST00000004172	0.26691	8h
ENSMUST00000027634	0.28749	8h
ENSMUST00000027997	0.329457	8h
ENSMUST00000028610	0.270446	8h
ENSMUST00000022060	0.268728	8h
ENSMUST00000029644	0.232572	8h
ENSMUST00000022580	0.228935	8h
ENSMUST00000033915	0.273683	8h
ENSMUST00000041093	0.296852	8h
ENSMUST00000044567	0.195388	8h
ENSMUST00000041362	0.234862	8h
ENSMUST00000033950	0.253034	8h
ENSMUST00000034859	0.210692	8h
ENSMUST00000036977	0.27426	8h
ENSMUST00000034093	0.256651	8h
ENSMUST00000062904	0.300036	8h
ENSMUST00000068593	0.30217	8h
ENSMUST00000075312	0.251591	8h
ENSMUST00000108653	0.268002	8h
ENSMUST00000091560	0.236817	8h
ENSMUST00000097423	0.24573	8h
ENSMUST00000087951	0.290861	8h
ENSMUST00000160289	0.212544	8h
ENSMUST00000111321	0.286658	8h

## Sheet: Raw_ENC_CAI
Ensembl Id	CAI	ENC
ENSMUST00000000161	0.316022	45.91
ENSMUST00000000001	0.203976	52.16
ENSMUST00000000096	0.373356	43.16
ENSMUST00000000137	0.195059	51.09
ENSMUST00000000122	0.353871	43.45
ENSMUST00000000087	0.258449	53.33
ENSMUST00000000175	0.2302	46.73
ENSMUST00000000028	0.277816	53.52
ENSMUST00000000109	0.22772	54.27
ENSMUST00000000095	0.322548	41.22
ENSMUST00000000090	0.202485	61
ENSMUST00000000058	0.315664	48.71
ENSMUST00000000127	0.378295	41.36
ENSMUST00000000080	0.233226	59.69
ENSMUST00000000153	0.44132	35.94
ENSMUST00000000049	0.237939	58.75
ENSMUST00000000003	0.193207	60.41
ENSMUST00000000129	0.198086	54.44
ENSMUST00000000033	0.307505	44.17
ENSMUST00000000163	0.2359	54.58
ENSMUST00000000186	0.304124	47.18
ENSMUST00000000010	0.2919	46.94
ENSMUST00000000171	0.165113	61
ENSMUST00000000275	0.200955	58.09
ENSMUST00000000260	0.311486	48.41
ENSMUST00000000201	0.206365	55.33
ENSMUST00000000193	0.258867	54.13
ENSMUST00000000299	0.31807	47.49
ENSMUST00000000285	0.228181	55.64
ENSMUST00000000304	0.225114	54.96
ENSMUST00000000287	0.261664	54.58
ENSMUST00000000206	0.330414	40.61
ENSMUST00000000266	0.172227	49.68
ENSMUST00000000291	0.325761	46.22
ENSMUST00000000221	0.300878	49.06
ENSMUST00000000188	0.349108	41.13
ENSMUST00000000194	0.241473	51.74
ENSMUST00000000253	0.317079	44.65
ENSMUST00000000208	0.18784	55.41
ENSMUST00000000199	0.376924	42.77
ENSMUST00000000254	0.248004	50.79
ENSMUST00000000187	0.305724	46.99
ENSMUST00000000305	0.228	56.9
ENSMUST00000000219	0.308182	47.5
ENSMUST00000000544	0.281613	50.87
ENSMUST00000000365	0.133207	47.17
ENSMUST00000000395	0.242963	53.45
ENSMUST00000000356	0.214162	50.66
ENSMUST00000000574	0.259143	49.89
ENSMUST00000000421	0.291903	50.28
ENSMUST00000000449	0.261138	56.49
ENSMUST00000000430	0.187364	52.67
ENSMUST00000000412	0.224482	55.88
ENSMUST00000000329	0.273674	53.19
ENSMUST00000000326	0.242822	53.27
ENSMUST00000000542	0.315046	48.03
ENSMUST00000000310	0.3405	38.81
ENSMUST00000000514	0.22566	52.66
ENSMUST00000000348	0.215091	59.49
ENSMUST00000000327	0.310072	48.73
ENSMUST00000000573	0.21728	50.35
ENSMUST00000000335	0.327955	46.63
ENSMUST00000000369	0.324952	42.18
ENSMUST00000000342	0.32747	37.95
ENSMUST00000000312	0.287309	51.1
ENSMUST00000000349	0.207486	55.16
ENSMUST00000000641	0.266449	51.74
ENSMUST00000000619	0.279695	50.74
ENSMUST00000000445	0.348459	46.93
ENSMUST00000000590	0.190493	59.81
ENSMUST00000000388	0.290515	50.74
ENSMUST00000000476	0.27511	52.06
ENSMUST00000000314	0.324626	46.81
ENSMUST00000000466	0.291351	50.33
ENSMUST00000000594	0.192122	44.97
ENSMUST00000000543	0.301818	46.17
ENSMUST00000000451	0.261466	52.96
ENSMUST00000000608	0.293148	45.35
ENSMUST00000000317	0.270647	49.72
ENSMUST00000000450	0.267719	53.29
ENSMUST00000000500	0.333108	46.11
ENSMUST00000000384	0.281122	50.63
ENSMUST00000000505	0.256145	51.99
ENSMUST00000000579	0.375228	37.59
ENSMUST00000000704	0.34932	42.27
ENSMUST00000000769	0.308234	46.28
ENSMUST00000000707	0.29928	49.03
ENSMUST00000001081	0.338908	47.31
ENSMUST00000000717	0.223537	42.43
ENSMUST00000000746	0.307468	50.26
ENSMUST00000000958	0.32647	48.83
ENSMUST00000001043	0.183308	55.51
ENSMUST00000001040	0.2629	51.47
ENSMUST00000000985	0.261988	53.25
ENSMUST00000000804	0.175097	51.16
ENSMUST00000001027	0.225934	54.11
ENSMUST00000000767	0.257152	55.32
ENSMUST00000000727	0.23289	57.39
ENSMUST00000000793	0.29436	49.16
ENSMUST00000000674	0.188724	55.87
ENSMUST00000001130	0.253189	49.87
ENSMUST00000000895	0.285582	52.23
ENSMUST00000000828	0.221139	55.52
ENSMUST00000000924	0.282447	49.14
ENSMUST00000000896	0.344312	43.49
ENSMUST00000000808	0.309763	46.63
ENSMUST00000001042	0.211141	55.81
ENSMUST00000001148	0.299135	52.09
ENSMUST00000000925	0.351804	44.57
ENSMUST00000000964	0.26375	53.86
ENSMUST00000000844	0.25105	55.92
ENSMUST00000000811	0.31285	47.68
ENSMUST00000000809	0.316342	45.38
ENSMUST00000000646	0.302084	49.09
ENSMUST00000001036	0.332013	46.25
ENSMUST00000001008	0.262545	45.75
ENSMUST00000000718	0.239338	60.13
ENSMUST00000001080	0.327251	44.55
ENSMUST00000001002	0.225333	54.66
ENSMUST00000001092	0.320339	48.02
ENSMUST00000001125	0.372165	44.26
ENSMUST00000001127	0.239198	57.72
ENSMUST00000001147	0.279581	50.68
ENSMUST00000000901	0.275766	50.34
ENSMUST00000000755	0.337976	45.39
ENSMUST00000001112	0.180768	50.89
ENSMUST00000001051	0.371253	35.82
ENSMUST00000000984	0.277758	48.83
ENSMUST00000001122	0.304023	49.54
ENSMUST00000000642	0.34305	46.93
ENSMUST00000000756	0.343285	42.09
ENSMUST00000001009	0.242055	48.95
ENSMUST00000000940	0.27736	50.1
ENSMUST00000000939	0.364253	43.56
ENSMUST00000001047	0.358356	41.89
ENSMUST00000001115	0.31937	48.2
ENSMUST00000000724	0.247417	53.47
ENSMUST00000001046	0.377769	52.38
ENSMUST00000001055	0.273844	52.05
ENSMUST00000000687	0.306411	47.8
ENSMUST00000000776	0.239353	54.43
ENSMUST00000000889	0.239903	61
ENSMUST00000000910	0.331916	47.32
ENSMUST00000001109	0.288295	48.92
ENSMUST00000000881	0.263846	53.58
ENSMUST00000000759	0.395432	44.25
ENSMUST00000000926	0.313243	49.41
ENSMUST00000001126	0.304145	45.8
ENSMUST00000001063	0.260437	51.89
ENSMUST00000000894	0.29085	47.88
ENSMUST00000001108	0.238803	52.9
ENSMUST00000001059	0.299644	49.5
ENSMUST00000000834	0.221377	52.09
ENSMUST00000001079	0.204261	56.63
ENSMUST00000001155	0.30764	49.2
ENSMUST00000000696	0.204297	51.85
ENSMUST00000001701	0.325056	42.99
ENSMUST00000001836	0.212508	57.59
ENSMUST00000001675	0.215416	55.79
ENSMUST00000001451	0.291998	49.65
ENSMUST00000001920	0.339434	48.49
ENSMUST00000001834	0.230011	53.92
ENSMUST00000001561	0.318014	45.54
ENSMUST00000001326	0.217814	54.45
ENSMUST00000001802	0.330283	45.59
ENSMUST00000001716	0.302725	44.87
ENSMUST00000001520	0.258282	52.29
ENSMUST00000001592	0.386578	41.45
ENSMUST00000001507	0.20354	53.98
ENSMUST00000002084	0.290645	46.92
ENSMUST00000002090	0.261332	54.37
ENSMUST00000001319	0.227132	55.51
ENSMUST00000001900	0.280972	51.64
ENSMUST00000001927	0.264283	54.23
ENSMUST00000001964	0.325302	46.08
ENSMUST00000001652	0.412633	38.27
ENSMUST00000001166	0.328993	39.51
ENSMUST00000002080	0.321439	45.49
ENSMUST00000001975	0.318066	45.39
ENSMUST00000002048	0.253429	55.29
ENSMUST00000001878	0.303592	47.58
ENSMUST00000001186	0.217353	52.8
ENSMUST00000001722	0.280382	49.2
ENSMUST00000001565	0.31777	48.64
ENSMUST00000001812	0.327773	45.32
ENSMUST00000001497	0.277196	51
ENSMUST00000001183	0.308955	46.95
ENSMUST00000001456	0.290193	49.94
ENSMUST00000001672	0.175585	55.43
ENSMUST00000001485	0.265813	51.64
ENSMUST00000001620	0.150836	52.58
ENSMUST00000001699	0.279042	54.39
ENSMUST00000001569	0.331658	48.74
ENSMUST00000001242	0.296248	50.43
ENSMUST00000001202	0.19732	55.43
ENSMUST00000001984	0.244129	59.58
ENSMUST00000001825	0.155621	54.39
ENSMUST00000001416	0.257824	51.66
ENSMUST00000002008	0.2839	50.9
ENSMUST00000001806	0.292238	47.18
ENSMUST00000001700	0.331004	37.47
ENSMUST00000001921	0.195683	54.01
ENSMUST00000001599	0.27547	53.96
ENSMUST00000001882	0.33006	48.77
ENSMUST00000001412	0.183497	55.18
ENSMUST00000001544	0.222221	51.75
ENSMUST00000001460	0.298391	50.08
ENSMUST00000001179	0.275721	52.35
ENSMUST00000001713	0.312383	52.36
ENSMUST00000001703	0.297631	49.63
ENSMUST00000001172	0.320046	52.81
ENSMUST00000001963	0.320044	47.36
ENSMUST00000001631	0.265737	51.99
ENSMUST00000001562	0.301028	50.82
ENSMUST00000001187	0.29407	48.82
ENSMUST00000001720	0.285631	50.75
ENSMUST00000002044	0.265509	53.28
ENSMUST00000001402	0.249236	52.91
ENSMUST00000001790	0.339631	44
ENSMUST00000001254	0.191123	56.22
ENSMUST00000001181	0.315014	46.67
ENSMUST00000001480	0.191544	55.35
ENSMUST00000001339	0.265334	53.72
ENSMUST00000002043	0.227979	52.71
ENSMUST00000001566	0.344228	44.46
ENSMUST00000002081	0.288987	50.68
ENSMUST00000001279	0.278982	50.7
ENSMUST00000001455	0.310635	46.72
ENSMUST00000002079	0.277538	49.95
ENSMUST00000001253	0.219662	55.24
ENSMUST00000002029	0.247257	53.59
ENSMUST00000001845	0.295438	47.44
ENSMUST00000001513	0.415186	40.03
ENSMUST00000001626	0.258198	51.57
ENSMUST00000001327	0.282567	52.12
ENSMUST00000002087	0.316119	48.61
ENSMUST00000001715	0.33024	45.95
ENSMUST00000001559	0.301003	49.26
ENSMUST00000001792	0.261772	49.57
ENSMUST00000001711	0.282379	50.18
ENSMUST00000001809	0.196267	57.4
ENSMUST00000001965	0.327258	44.62
ENSMUST00000002011	0.244462	51.31
ENSMUST00000001611	0.239769	54.93
ENSMUST00000001280	0.318657	47.42
ENSMUST00000002007	0.225497	54.18
ENSMUST00000001384	0.343947	46.74
ENSMUST00000001724	0.239728	51.55
ENSMUST00000002091	0.252949	58.09
ENSMUST00000001185	0.216832	55.42
ENSMUST00000001548	0.310685	47.7
ENSMUST00000001950	0.315189	48.77
ENSMUST00000001989	0.256801	51.61
ENSMUST00000002063	0.158032	53.49
ENSMUST00000002064	0.228982	53.66
ENSMUST00000002053	0.287723	49.73
ENSMUST00000001258	0.333367	48.25
ENSMUST00000001484	0.30964	48.53
ENSMUST00000001479	0.222165	55.05
ENSMUST00000001534	0.36293	37.46
ENSMUST00000001256	0.305166	45.8
ENSMUST00000002025	0.22156	56.58
ENSMUST00000001536	0.319305	39.12
ENSMUST00000002013	0.201551	61
ENSMUST00000001547	0.23228	45.83
ENSMUST00000001583	0.199488	57.63
ENSMUST00000001184	0.32164	45.65
ENSMUST00000001757	0.222348	54.79
ENSMUST00000001415	0.260262	52
ENSMUST00000001712	0.303503	48.71
ENSMUST00000001884	0.294686	49.33
ENSMUST00000001304	0.383121	40.73
ENSMUST00000001709	0.309914	51.47
ENSMUST00000001801	0.353282	44.03
ENSMUST00000001872	0.263249	49.08
ENSMUST00000001824	0.172277	52.39
ENSMUST00000001419	0.319306	54.09
ENSMUST00000001595	0.334214	45.85
ENSMUST00000001818	0.223095	55.1
ENSMUST00000001854	0.318116	45.59
ENSMUST00000001347	0.302741	46.89
ENSMUST00000001522	0.373796	44.02
ENSMUST00000001538	0.326775	42.59
ENSMUST00000001706	0.322472	42.44
ENSMUST00000001247	0.183747	57.15
ENSMUST00000001780	0.399838	40.99
ENSMUST00000001452	0.235315	55.21
ENSMUST00000001156	0.267578	54.1
ENSMUST00000003717	0.225576	54.05
ENSMUST00000003569	0.348288	46.48
ENSMUST00000003444	0.321126	48.08
ENSMUST00000003529	0.279317	55.21
ENSMUST00000002289	0.161672	54.7
ENSMUST00000002099	0.285249	53.73
ENSMUST00000002599	0.285922	50.73
ENSMUST00000002625	0.333339	45.3
ENSMUST00000004428	0.223428	55.09
ENSMUST00000002436	0.260917	54.09
ENSMUST00000003369	0.215234	58.9
ENSMUST00000003659	0.325842	45.28
ENSMUST00000003575	0.301785	41.46
ENSMUST00000002837	0.191038	55.44
ENSMUST00000003599	0.230373	52.83
ENSMUST00000002400	0.203685	53.54
ENSMUST00000002350	0.284685	50.97
ENSMUST00000004094	0.192355	50.98
ENSMUST00000003156	0.279346	46.11
ENSMUST00000002640	0.238344	54.26
ENSMUST00000002379	0.254038	53.41
ENSMUST00000003912	0.30338	53.55
ENSMUST00000003416	0.300877	48.99
ENSMUST00000003029	0.270412	53.88
ENSMUST00000004145	0.402438	41.23
ENSMUST00000003238	0.326123	44.12
ENSMUST00000003705	0.231721	56.37
ENSMUST00000002360	0.283179	52.55
ENSMUST00000003370	0.345552	43.76
ENSMUST00000002292	0.180924	57.17
ENSMUST00000002198	0.295566	51.91
ENSMUST00000002176	0.236008	55.4
ENSMUST00000002765	0.228313	56.1
ENSMUST00000003620	0.3285	46.69
ENSMUST00000004137	0.368172	43.98
ENSMUST00000004057	0.26803	56.05
ENSMUST00000003310	0.149467	48.43
ENSMUST00000004281	0.287274	50.32
ENSMUST00000003183	0.355637	44.06
ENSMUST00000003554	0.301081	51.54
ENSMUST00000002757	0.144833	52.36
ENSMUST00000002677	0.289247	49.69
ENSMUST00000002825	0.239999	54.37
ENSMUST00000002655	0.307062	52.52
ENSMUST00000002172	0.255885	55.4
ENSMUST00000003961	0.304658	47.69
ENSMUST00000003049	0.31036	47.59
ENSMUST00000002964	0.308729	47.71
ENSMUST00000002275	0.327207	45.79
ENSMUST00000004072	0.296279	44.67
ENSMUST00000003574	0.302669	48.65
ENSMUST00000003754	0.335314	47.44
ENSMUST00000003038	0.280087	51.69
ENSMUST00000004208	0.359267	45.04
ENSMUST00000002529	0.249502	52.8
ENSMUST00000003720	0.160803	53.45
ENSMUST00000003451	0.278211	52.12
ENSMUST00000003642	0.347887	40.88
ENSMUST00000002881	0.304501	52.46
ENSMUST00000003284	0.311524	47.45
ENSMUST00000002855	0.309291	49.81
ENSMUST00000003345	0.241417	54.16
ENSMUST00000002790	0.172348	53.79
ENSMUST00000002808	0.205787	57.1
ENSMUST00000002284	0.335976	45.29
ENSMUST00000004156	0.292198	48.14
ENSMUST00000003971	0.365383	40.73
ENSMUST00000003964	0.315759	47.89
ENSMUST00000002101	0.208088	58.56
ENSMUST00000004140	0.392494	42.59
ENSMUST00000002457	0.285311	52.69
ENSMUST00000003501	0.381006	41.92
ENSMUST00000002310	0.17694	49.58
ENSMUST00000002678	0.309467	46.4
ENSMUST00000003115	0.282759	55.05
ENSMUST00000002397	0.232042	54.73
ENSMUST00000002925	0.213388	57.64
ENSMUST00000002518	0.366241	48.34
ENSMUST00000002976	0.31368	48.23
ENSMUST00000004143	0.382124	43.53
ENSMUST00000003207	0.287375	47.96
ENSMUST00000003312	0.315457	48.94
ENSMUST00000004326	0.290108	48.2
ENSMUST00000003628	0.329245	45.24
ENSMUST00000004379	0.249809	52.94
ENSMUST00000003137	0.215399	52.81
ENSMUST00000003527	0.316971	48.15
ENSMUST00000002809	0.188159	57.64
ENSMUST00000002883	0.286699	47.64
ENSMUST00000003438	0.388128	41.99
ENSMUST00000003843	0.23039	57.01
ENSMUST00000002805	0.186433	60.64
ENSMUST00000002735	0.313491	48.91
ENSMUST00000003268	0.369001	43.28
ENSMUST00000002845	0.236106	50.3
ENSMUST00000002502	0.148791	50.28
ENSMUST00000003274	0.311461	43.48
ENSMUST00000004378	0.314222	50.64
ENSMUST00000002737	0.277248	49.11
ENSMUST00000004343	0.243198	55.2
ENSMUST00000003621	0.28112	52.33
ENSMUST00000003319	0.250901	53.9
ENSMUST00000003413	0.316131	46.59
ENSMUST00000004396	0.323096	46.07
ENSMUST00000002127	0.332204	49.04
ENSMUST00000003450	0.307781	49.08
ENSMUST00000002469	0.340672	48.22
ENSMUST00000002926	0.248649	54.44
ENSMUST00000003313	0.271724	52.02
ENSMUST00000003035	0.312296	46.55
ENSMUST00000003017	0.271587	50.72
ENSMUST00000003121	0.323917	44.21
ENSMUST00000002495	0.316282	48.37
ENSMUST00000003469	0.292426	45.23
ENSMUST00000003645	0.322057	46.68
ENSMUST00000003910	0.270352	54.84
ENSMUST00000003152	0.367756	43.08
ENSMUST00000002839	0.317025	50.48
ENSMUST00000002663	0.170264	61
ENSMUST00000003459	0.319739	45.9
ENSMUST00000003493	0.315424	49.99
ENSMUST00000003857	0.275103	50.32
ENSMUST00000003826	0.318363	45.18
ENSMUST00000002923	0.289925	49.61
ENSMUST00000002413	0.352464	43.73
ENSMUST00000003714	0.180682	54.96
ENSMUST00000002327	0.398471	41.17
ENSMUST00000003643	0.448446	35.1
ENSMUST00000003850	0.29125	50.57
ENSMUST00000003290	0.264079	48.62
ENSMUST00000003860	0.29792	48.18
ENSMUST00000002280	0.34054	45.94
ENSMUST00000003434	0.371815	39.66
ENSMUST00000002710	0.241115	57.54
ENSMUST00000002708	0.331035	40.39
ENSMUST00000003513	0.348749	43.44
ENSMUST00000002145	0.216913	59.74
ENSMUST00000003726	0.298349	52.6
ENSMUST00000002880	0.304999	48.13
ENSMUST00000004054	0.190801	48.47
ENSMUST00000003710	0.229937	54.15
ENSMUST00000002588	0.298185	49.36
ENSMUST00000002318	0.328735	44.14
ENSMUST00000002551	0.156361	45.93
ENSMUST00000003027	0.32544	48.73
ENSMUST00000003681	0.33457	45.26
ENSMUST00000002914	0.296706	49.69
ENSMUST00000004294	0.259872	51.1
ENSMUST00000003071	0.360487	49.6
ENSMUST00000003677	0.27023	50.92
ENSMUST00000003117	0.343858	45.33
ENSMUST00000002572	0.322733	45.21
ENSMUST00000002699	0.251334	53.9
ENSMUST00000004375	0.325158	44.19
ENSMUST00000002403	0.250566	55.22
ENSMUST00000003386	0.275043	51.14
ENSMUST00000003907	0.270281	52.53
ENSMUST00000004232	0.236853	54.11
ENSMUST00000003318	0.328327	45.77
ENSMUST00000003818	0.183148	56.79
ENSMUST00000003509	0.251381	53.52
ENSMUST00000003597	0.190988	53.83
ENSMUST00000003759	0.266423	54.66
ENSMUST00000002274	0.2607	52.53
ENSMUST00000002445	0.299119	49.27
ENSMUST00000004050	0.2389	53.62
ENSMUST00000003219	0.243076	51.94
ENSMUST00000002889	0.334497	45.49
ENSMUST00000004076	0.240143	53.59
ENSMUST00000003442	0.324041	46.06
ENSMUST00000003360	0.309925	45.35
ENSMUST00000003461	0.291413	50.08
ENSMUST00000002456	0.21366	58.19
ENSMUST00000003741	0.331188	47.01
ENSMUST00000003536	0.294501	44.89
ENSMUST00000003687	0.32332	46.81
ENSMUST00000004206	0.336282	50.03
ENSMUST00000003044	0.273714	50.63
ENSMUST00000002846	0.330886	47.29
ENSMUST00000002395	0.261588	52.77
ENSMUST00000002532	0.289332	54.94
ENSMUST00000004222	0.24037	53.95
ENSMUST00000003550	0.257563	53.41
ENSMUST00000003154	0.382607	36.52
ENSMUST00000003572	0.229436	55.27
ENSMUST00000003640	0.289517	45.69
ENSMUST00000003521	0.304927	48.17
ENSMUST00000002979	0.259675	54.04
ENSMUST00000004201	0.243121	52.65
ENSMUST00000003635	0.267244	47.62
ENSMUST00000002298	0.295805	49.79
ENSMUST00000002473	0.337185	45.69
ENSMUST00000003397	0.326348	43.77
ENSMUST00000003445	0.250312	48.59
ENSMUST00000004173	0.316483	51.26
ENSMUST00000002850	0.337808	44.68
ENSMUST00000003906	0.334167	45.2
ENSMUST00000002128	0.299578	45.42
ENSMUST00000004036	0.269893	49.18
ENSMUST00000002902	0.309957	46.99
ENSMUST00000004134	0.314041	50.81
ENSMUST00000002740	0.267752	44.61
ENSMUST00000004327	0.310405	47.97
ENSMUST00000002487	0.195475	54.83
ENSMUST00000003203	0.198157	54.88
ENSMUST00000004203	0.338272	47.12
ENSMUST00000003946	0.308405	45.83
ENSMUST00000002121	0.288102	50.8
ENSMUST00000002444	0.365465	43.32
ENSMUST00000004381	0.275098	51.55
ENSMUST00000003568	0.348335	43.68
ENSMUST00000002603	0.290906	47.97
ENSMUST00000002924	0.207664	57.97
ENSMUST00000002368	0.163777	50.8
ENSMUST00000002095	0.231959	54.71
ENSMUST00000002152	0.326324	41.65
ENSMUST00000003512	0.272747	51.22
ENSMUST00000003911	0.295006	53.18
ENSMUST00000002100	0.247126	49.21
ENSMUST00000004097	0.281245	50.48
ENSMUST00000004172	0.26691	54.97
ENSMUST00000002533	0.253053	53.72
ENSMUST00000004133	0.297337	49.72
ENSMUST00000003468	0.370329	40.69
ENSMUST00000003870	0.274411	49.82
ENSMUST00000004330	0.32752	48.87
ENSMUST00000002389	0.274855	51.59
ENSMUST00000002840	0.273125	48.95
ENSMUST00000002180	0.369476	42.55
ENSMUST00000002885	0.334442	47.94
ENSMUST00000004392	0.316125	50.01
ENSMUST00000004051	0.296966	50.97
ENSMUST00000002418	0.376356	38.98
ENSMUST00000003561	0.44166	37.21
ENSMUST00000002177	0.3212	48.23
ENSMUST00000002305	0.18363	54.11
ENSMUST00000003612	0.346814	42.73
ENSMUST00000004136	0.330792	47.27
ENSMUST00000002112	0.410961	35.3
ENSMUST00000002398	0.298318	48.16
ENSMUST00000003061	0.299324	48.64
ENSMUST00000002412	0.283815	50.62
ENSMUST00000002133	0.249136	53.49
ENSMUST00000002452	0.315648	51.6
ENSMUST00000002291	0.265544	54.52
ENSMUST00000003395	0.326057	48.36
ENSMUST00000002844	0.262542	53.59
ENSMUST00000002818	0.249038	56.16
ENSMUST00000003981	0.168286	52.49
ENSMUST00000002683	0.350101	44.26
ENSMUST00000004389	0.301702	37.48
ENSMUST00000002911	0.307582	47.81
ENSMUST00000003947	0.272539	48.62
ENSMUST00000002466	0.360123	37.19
ENSMUST00000002756	0.178167	51.52
ENSMUST00000003622	0.289446	49.05
ENSMUST00000002891	0.264481	53.09
ENSMUST00000003655	0.217767	58.36
ENSMUST00000002320	0.426781	39.37
ENSMUST00000003808	0.29717	45.73
ENSMUST00000002336	0.27047	52.87
ENSMUST00000003876	0.204594	56.23
ENSMUST00000004202	0.302147	49.71
ENSMUST00000003436	0.361483	37.7
ENSMUST00000002549	0.243707	54.33
ENSMUST00000004120	0.187879	51.73
ENSMUST00000003123	0.409728	38.5
ENSMUST00000004200	0.220012	56.45
ENSMUST00000002848	0.325806	41.43
ENSMUST00000002733	0.354491	45.75
ENSMUST00000003762	0.286869	48.96
ENSMUST00000003100	0.33076	46.9
ENSMUST00000002989	0.311545	43.74
ENSMUST00000003135	0.340939	45.52
ENSMUST00000003898	0.287971	51.69
ENSMUST00000003320	0.239672	53.93
ENSMUST00000007803	0.286533	48.66
ENSMUST00000009143	0.368381	42.58
ENSMUST00000009877	0.262498	53.87
ENSMUST00000011934	0.195973	54.68
ENSMUST00000010239	0.263213	48.5
ENSMUST00000009220	0.386593	45.61
ENSMUST00000012580	0.172221	56.94
ENSMUST00000006462	0.293563	50.21
ENSMUST00000005651	0.349762	43.95
ENSMUST00000007318	0.441362	37.96
ENSMUST00000006217	0.300952	49.66
ENSMUST00000005238	0.299976	46.07
ENSMUST00000005509	0.426069	37.01
ENSMUST00000005057	0.400103	40.83
ENSMUST00000010941	0.312493	49.23
ENSMUST00000010502	0.276383	46.69
ENSMUST00000012440	0.306204	48.64
ENSMUST00000004920	0.200599	55.25
ENSMUST00000008052	0.172725	51.91
ENSMUST00000011733	0.363179	43.4
ENSMUST00000004673	0.253329	51.06
ENSMUST00000008094	0.345284	44.61
ENSMUST00000012587	0.161527	52.12
ENSMUST00000008684	0.270216	50.12
ENSMUST00000006254	0.271613	59.52
ENSMUST00000004576	0.226892	55.95
ENSMUST00000005103	0.186384	58.63
ENSMUST00000013807	0.18354	53.55
ENSMUST00000006392	0.229132	49.03
ENSMUST00000008605	0.276699	50.69
ENSMUST00000013842	0.349826	43.12
ENSMUST00000011315	0.261739	50.24
ENSMUST00000005678	0.263163	58.85
ENSMUST00000010211	0.27016	52.12
ENSMUST00000005950	0.196453	55.32
ENSMUST00000007130	0.217946	55.33
ENSMUST00000006557	0.272891	47.64
ENSMUST00000007754	0.305222	43.91
ENSMUST00000010974	0.328239	44.28
ENSMUST00000010248	0.238048	52.6
ENSMUST00000009790	0.368994	40.5
ENSMUST00000011178	0.293481	51.06
ENSMUST00000009344	0.254047	53.02
ENSMUST00000005487	0.304744	52.1
ENSMUST00000008582	0.174491	52.37
ENSMUST00000006854	0.272969	51.29
ENSMUST00000012921	0.314536	45.55
ENSMUST00000004990	0.289109	49.99
ENSMUST00000004829	0.235035	49.53
ENSMUST00000012679	0.173928	55.32
ENSMUST00000007042	0.24665	54.6
ENSMUST00000007272	0.397317	34.57
ENSMUST00000011776	0.342117	49.12
ENSMUST00000010795	0.302157	45.97
ENSMUST00000004774	0.339318	46.2
ENSMUST00000009885	0.210058	57.29
ENSMUST00000009774	0.20257	54.9
ENSMUST00000006301	0.331216	47.05
ENSMUST00000013294	0.34166	45.53
ENSMUST00000009058	0.207051	54.74
ENSMUST00000009036	0.189136	56.88
ENSMUST00000006587	0.35104	44.31
ENSMUST00000007738	0.2958	45.68
ENSMUST00000005643	0.225149	54.75
ENSMUST00000010682	0.210267	61
ENSMUST00000009705	0.311136	47.1
ENSMUST00000005019	0.344936	45.79
ENSMUST00000012279	0.274527	41.95
ENSMUST00000008088	0.316485	45.16
ENSMUST00000007977	0.267931	49.58
ENSMUST00000012734	0.222322	54.81
ENSMUST00000010804	0.340176	45.96
ENSMUST00000012355	0.323745	49.38
ENSMUST00000005751	0.279821	50.84
ENSMUST00000013773	0.286554	49.19
ENSMUST00000007533	0.260446	52.71
ENSMUST00000008004	0.328634	46.45
ENSMUST00000004827	0.246054	54.07
ENSMUST00000011152	0.263636	52.3
ENSMUST00000005829	0.329619	47.38
ENSMUST00000006667	0.174497	51.73
ENSMUST00000005532	0.293609	48.84
ENSMUST00000009219	0.408678	41.15
ENSMUST00000010969	0.329785	44.83
ENSMUST00000009174	0.25253	53.72
ENSMUST00000007949	0.433583	31.44
ENSMUST00000006476	0.331246	47.62
ENSMUST00000005493	0.283918	49.66
ENSMUST00000007800	0.199532	56.54
ENSMUST00000009727	0.408522	39.85
ENSMUST00000012540	0.286268	50.94
ENSMUST00000008445	0.22826	57.88
ENSMUST00000011492	0.245785	54.7
ENSMUST00000008594	0.252039	57.13
ENSMUST00000005279	0.266098	49.94
ENSMUST00000006893	0.257017	50.7
ENSMUST00000004968	0.319668	47.71
ENSMUST00000011055	0.240579	57.01
ENSMUST00000005220	0.288573	50.49
ENSMUST00000006716	0.317581	44.74
ENSMUST00000010249	0.228649	51.58
ENSMUST00000006525	0.344015	42.81
ENSMUST00000011029	0.170726	61
ENSMUST00000006293	0.220388	56.26
ENSMUST00000005820	0.268506	54.27
ENSMUST00000013458	0.213194	52.88
ENSMUST00000006614	0.345517	43.99
ENSMUST00000005064	0.352732	41.67
ENSMUST00000007482	0.269535	48.61
ENSMUST00000007171	0.274801	50.98
ENSMUST00000006646	0.347458	44.98
ENSMUST00000008991	0.315369	47.9
ENSMUST00000006760	0.309755	47.26
ENSMUST00000007884	0.18199	45.33
ENSMUST00000007747	0.334798	44.69
ENSMUST00000004910	0.32093	47.89
ENSMUST00000010597	0.254418	53.2
ENSMUST00000008451	0.18876	52.44
ENSMUST00000010044	0.338401	46.21
ENSMUST00000004686	0.315924	46.02
ENSMUST00000008036	0.286427	44.7
ENSMUST00000012104	0.215015	57.55
ENSMUST00000005488	0.257142	53.26
ENSMUST00000006911	0.243763	52.93
ENSMUST00000013227	0.263613	52.1
ENSMUST00000006718	0.367777	40.31
ENSMUST00000008016	0.268742	40.74
ENSMUST00000007257	0.317583	49.53
ENSMUST00000006444	0.241891	53.26
ENSMUST00000006626	0.341033	46.55
ENSMUST00000004480	0.365883	39.64
ENSMUST00000012426	0.351911	44.2
ENSMUST00000010451	0.328464	42.6
ENSMUST00000009102	0.265224	54.44
ENSMUST00000006178	0.299088	50.89
ENSMUST00000005503	0.202145	57.25
ENSMUST00000009679	0.181026	57.74
ENSMUST00000010673	0.408557	28.77
ENSMUST00000010736	0.179418	49.68
ENSMUST00000009522	0.212075	57.43
ENSMUST00000006380	0.338941	46.72
ENSMUST00000006470	0.260522	52.2
ENSMUST00000004507	0.249945	53.91
ENSMUST00000006181	0.357589	41.61
ENSMUST00000004913	0.292421	48.94
ENSMUST00000010520	0.238766	57.93
ENSMUST00000009798	0.325567	47.28
ENSMUST00000006659	0.155758	57.17
ENSMUST00000004784	0.382625	45.23
ENSMUST00000007139	0.254589	47.24
ENSMUST00000007266	0.268044	60.12
ENSMUST00000008297	0.317801	48.54
ENSMUST00000012281	0.206892	56.16
ENSMUST00000007959	0.233974	60.57
ENSMUST00000006792	0.221918	52.11
ENSMUST00000013130	0.151492	53.52
ENSMUST00000006397	0.296279	46.9
ENSMUST00000006391	0.225204	47.63
ENSMUST00000006136	0.260775	52.7
ENSMUST00000008573	0.188944	57.26
ENSMUST00000006853	0.321365	48.03
ENSMUST00000005051	0.270788	53.72
ENSMUST00000007245	0.300277	47.75
ENSMUST00000013886	0.298359	49.47
ENSMUST00000010085	0.211702	52.57
ENSMUST00000009396	0.32816	46.5
ENSMUST00000006435	0.240214	52.55
ENSMUST00000007131	0.306833	48.69
ENSMUST00000006128	0.336462	48.84
ENSMUST00000009234	0.323314	46.84
ENSMUST00000006353	0.212964	52.41
ENSMUST00000010506	0.27139	52.79
ENSMUST00000010195	0.26714	53.21
ENSMUST00000011450	0.326115	46.87
ENSMUST00000008745	0.343729	43.42
ENSMUST00000010421	0.232686	53.66
ENSMUST00000005889	0.323669	48.22
ENSMUST00000005841	0.235263	55.18
ENSMUST00000006037	0.263619	52.85
ENSMUST00000005173	0.334006	45.95
ENSMUST00000006235	0.259129	52.44
ENSMUST00000006838	0.25103	53.76
ENSMUST00000007207	0.28238	48.99
ENSMUST00000008633	0.215138	53.04
ENSMUST00000009693	0.365768	38.5
ENSMUST00000013949	0.223451	55.66
ENSMUST00000010536	0.209618	52.52
ENSMUST00000005504	0.157562	52.39
ENSMUST00000006762	0.342469	43.78
ENSMUST00000005352	0.268239	53.55
ENSMUST00000011981	0.279576	53.01
ENSMUST00000009390	0.32587	46.13
ENSMUST00000007865	0.378686	37.29
ENSMUST00000007275	0.347672	44.24
ENSMUST00000006053	0.287284	49.87
ENSMUST00000004728	0.265737	47.47
ENSMUST00000004456	0.231876	56.54
ENSMUST00000013497	0.221146	51.08
ENSMUST00000010049	0.236499	53.41
ENSMUST00000007156	0.251554	51.81
ENSMUST00000005592	0.287462	47.99
ENSMUST00000010251	0.277077	50.32
ENSMUST00000006112	0.296534	49.18
ENSMUST00000005364	0.221433	58.7
ENSMUST00000006005	0.311387	47.57
ENSMUST00000005791	0.275777	47.48
ENSMUST00000010280	0.206139	51.83
ENSMUST00000006704	0.290596	49.39
ENSMUST00000005671	0.317453	48.43
ENSMUST00000006703	0.265087	51.91
ENSMUST00000005188	0.313213	43.51
ENSMUST00000005003	0.231461	54.86
ENSMUST00000006478	0.287692	45.55
ENSMUST00000004868	0.356656	41.9
ENSMUST00000012849	0.266647	42.27
ENSMUST00000009831	0.263434	49.81
ENSMUST00000006764	0.324159	44.18
ENSMUST00000006669	0.216825	60.71
ENSMUST00000009329	0.30697	47.52
ENSMUST00000013759	0.188631	57.41
ENSMUST00000005815	0.244732	53.97
ENSMUST00000006027	0.367172	44.51
ENSMUST00000009789	0.199499	53.67
ENSMUST00000005077	0.309543	45.2
ENSMUST00000006523	0.319917	38.15
ENSMUST00000013299	0.281447	51.68
ENSMUST00000007255	0.253373	54.17
ENSMUST00000012314	0.18042	42.12
ENSMUST00000006625	0.245162	51.86
ENSMUST00000013766	0.218345	55.62
ENSMUST00000009777	0.370977	39.63
ENSMUST00000008517	0.324088	47.46
ENSMUST00000006749	0.30834	48.17
ENSMUST00000005907	0.328719	50.47
ENSMUST00000006660	0.151177	50.74
ENSMUST00000013559	0.287909	51.35
ENSMUST00000007340	0.255447	53.48
ENSMUST00000008542	0.311272	45.12
ENSMUST00000006286	0.277775	52.49
ENSMUST00000006137	0.284903	51.96
ENSMUST00000005041	0.299218	50.59
ENSMUST00000004681	0.260681	51.95
ENSMUST00000010899	0.277361	52.05
ENSMUST00000013220	0.309725	48.83
ENSMUST00000006559	0.266291	50.46
ENSMUST00000005749	0.228882	54.88
ENSMUST00000013771	0.383391	42.01
ENSMUST00000004565	0.342289	43.57
ENSMUST00000004473	0.221403	48.18
ENSMUST00000011493	0.270394	47.63
ENSMUST00000005705	0.262004	50.65
ENSMUST00000008999	0.341633	45.04
ENSMUST00000007993	0.23991	56.02
ENSMUST00000009667	0.330051	46.47
ENSMUST00000004959	0.353742	44.61
ENSMUST00000005336	0.252154	52.76
ENSMUST00000012028	0.426247	37.06
ENSMUST00000007449	0.307873	43.48
ENSMUST00000009728	0.401231	41.5
ENSMUST00000009713	0.260612	52.57
ENSMUST00000006750	0.372209	41.87
ENSMUST00000011058	0.194755	56.25
ENSMUST00000010250	0.331687	45.17
ENSMUST00000006544	0.320308	45.44
ENSMUST00000012873	0.168272	41.06
ENSMUST00000012262	0.303597	52.01
ENSMUST00000009772	0.135542	46.48
ENSMUST00000007046	0.248384	52.34
ENSMUST00000012664	0.27838	47.26
ENSMUST00000004786	0.416461	42.22
ENSMUST00000005365	0.192257	50.14
ENSMUST00000004936	0.28244	55.42
ENSMUST00000006035	0.353487	47.39
ENSMUST00000006742	0.276564	49.94
ENSMUST00000010201	0.342259	45.39
ENSMUST00000010007	0.31094	50.77
ENSMUST00000009321	0.226144	57.01
ENSMUST00000008579	0.271661	55.91
ENSMUST00000004729	0.347072	43.75
ENSMUST00000009538	0.295669	49.13
ENSMUST00000007216	0.339763	46.9
ENSMUST00000009039	0.225067	49.8
ENSMUST00000010348	0.328086	49.78
ENSMUST00000005234	0.284959	50.07
ENSMUST00000005256	0.333135	45.77
ENSMUST00000005548	0.349244	46.97
ENSMUST00000007584	0.215751	54.79
ENSMUST00000006508	0.300316	49.16
ENSMUST00000006915	0.283641	55.4
ENSMUST00000007280	0.34835	40.05
ENSMUST00000007248	0.317339	47.04
ENSMUST00000006991	0.259824	54.31
ENSMUST00000009340	0.189712	44.88
ENSMUST00000009018	0.265054	49.98
ENSMUST00000010807	0.328289	47.69
ENSMUST00000013787	0.258439	49.82
ENSMUST00000011302	0.273301	52.91
ENSMUST00000011607	0.232884	53.42
ENSMUST00000007814	0.292924	49.13
ENSMUST00000004554	0.336439	47.45
ENSMUST00000007251	0.349648	44.81
ENSMUST00000006900	0.190185	53.35
ENSMUST00000009236	0.352565	39.17
ENSMUST00000013845	0.177814	61
ENSMUST00000006105	0.281621	50.83
ENSMUST00000008090	0.307047	42.84
ENSMUST00000005053	0.178413	61
ENSMUST00000005218	0.226192	54.46
ENSMUST00000005452	0.298356	48.74
ENSMUST00000007733	0.223041	57.75
ENSMUST00000006956	0.273111	53.59
ENSMUST00000004494	0.348968	45.12
ENSMUST00000006496	0.298691	47.1
ENSMUST00000006851	0.231664	52.83
ENSMUST00000008830	0.190629	49.01
ENSMUST00000004684	0.31215	47.68
ENSMUST00000006403	0.32742	48.42
ENSMUST00000005108	0.177772	54.72
ENSMUST00000013302	0.2611	47.8
ENSMUST00000008748	0.326601	45.5
ENSMUST00000008528	0.306388	45.6
ENSMUST00000004749	0.35007	39.46
ENSMUST00000004646	0.303479	51.11
ENSMUST00000010208	0.325659	45.75
ENSMUST00000013970	0.301093	47.44
ENSMUST00000010267	0.244811	55.07
ENSMUST00000013737	0.273371	51.44
ENSMUST00000011526	0.246747	56.92
ENSMUST00000005017	0.338386	51.64
ENSMUST00000013235	0.248297	55.43
ENSMUST00000008893	0.307137	48.77
ENSMUST00000005976	0.277197	51.96
ENSMUST00000009120	0.168209	56.4
ENSMUST00000004965	0.214494	59.57
ENSMUST00000004986	0.367411	44.59
ENSMUST00000010904	0.417248	34.41
ENSMUST00000006687	0.241266	55.1
ENSMUST00000013882	0.185508	53.53
ENSMUST00000005952	0.179943	58.31
ENSMUST00000006825	0.296296	48.09
ENSMUST00000013755	0.295646	49.51
ENSMUST00000005606	0.360899	45.18
ENSMUST00000005714	0.346775	48.72
ENSMUST00000008734	0.259262	51.79
ENSMUST00000006632	0.297769	48.57
ENSMUST00000006786	0.216844	55.26
ENSMUST00000006774	0.19139	53.41
ENSMUST00000007790	0.141128	53.8
ENSMUST00000013931	0.330201	44.6
ENSMUST00000008812	0.321882	49.79
ENSMUST00000004949	0.237226	56.05
ENSMUST00000008477	0.188549	49.11
ENSMUST00000006828	0.31008	46.58
ENSMUST00000007735	0.298309	52.55
ENSMUST00000004756	0.312283	47.77
ENSMUST00000006061	0.19116	56.08
ENSMUST00000006754	0.338769	49.21
ENSMUST00000007250	0.280858	50.8
ENSMUST00000005954	0.247499	56.35
ENSMUST00000004683	0.334794	45.88
ENSMUST00000006969	0.285119	51.89
ENSMUST00000011398	0.2839	48.45
ENSMUST00000005830	0.221011	61
ENSMUST00000005620	0.303753	51.25
ENSMUST00000012798	0.27468	51.03
ENSMUST00000007444	0.272919	53.26
ENSMUST00000004732	0.348087	42.61
ENSMUST00000007259	0.29579	43.85
ENSMUST00000006618	0.334759	43.4
ENSMUST00000006123	0.289448	53.02
ENSMUST00000004505	0.296121	48.19
ENSMUST00000006377	0.337117	46.82
ENSMUST00000013667	0.258512	53.36
ENSMUST00000007012	0.280141	50.53
ENSMUST00000011298	0.25175	55.61
ENSMUST00000006611	0.391457	38.86
ENSMUST00000008273	0.229297	44.59
ENSMUST00000006701	0.270241	54
ENSMUST00000005810	0.227604	52.93
ENSMUST00000004943	0.11436	49.96
ENSMUST00000009732	0.274251	52.29
ENSMUST00000005185	0.261921	51.84
ENSMUST00000008021	0.379092	41.41
ENSMUST00000011391	0.274958	51.72
ENSMUST00000012161	0.308016	43.82
ENSMUST00000005891	0.308568	47.38
ENSMUST00000008987	0.245031	54.2
ENSMUST00000004715	0.184954	55.41
ENSMUST00000005923	0.261787	52.77
ENSMUST00000006662	0.173317	47.67
ENSMUST00000008032	0.321182	44.2
ENSMUST00000005607	0.332138	46.75
ENSMUST00000006046	0.261544	54.54
ENSMUST00000004470	0.196368	55.37
ENSMUST00000009875	0.289181	49.96
ENSMUST00000005825	0.279672	51.04
ENSMUST00000012627	0.18526	52.17
ENSMUST00000006664	0.179453	53.3
ENSMUST00000011895	0.329052	43.68
ENSMUST00000005616	0.313326	47.04
ENSMUST00000010298	0.356668	43.64
ENSMUST00000006963	0.296733	49.66
ENSMUST00000008826	0.288041	52.71
ENSMUST00000009259	0.30888	48.26
ENSMUST00000013693	0.193114	54.14
ENSMUST00000007797	0.229133	55.46
ENSMUST00000008995	0.308266	48.91
ENSMUST00000009435	0.310056	52.05
ENSMUST00000006451	0.290443	49.52
ENSMUST00000006378	0.328938	45.46
ENSMUST00000005014	0.339941	41.23
ENSMUST00000009699	0.348014	45.7
ENSMUST00000009550	0.259479	50.07
ENSMUST00000004574	0.244915	53.05
ENSMUST00000005431	0.320155	46.53
ENSMUST00000004770	0.203397	54.17
ENSMUST00000005072	0.332475	44.7
ENSMUST00000006103	0.258173	53.89
ENSMUST00000009138	0.23095	54.56
ENSMUST00000007253	0.343692	44.6
ENSMUST00000007980	0.426185	29.67
ENSMUST00000010198	0.336214	39.62
ENSMUST00000007161	0.265795	50.68
ENSMUST00000012847	0.266515	51.51
ENSMUST00000005507	0.289841	48.85
ENSMUST00000005975	0.334799	46.61
ENSMUST00000010985	0.187974	50.88
ENSMUST00000006949	0.241856	53.8
ENSMUST00000009358	0.363397	43.25
ENSMUST00000005769	0.266184	53.9
ENSMUST00000007602	0.226238	56.64
ENSMUST00000005798	0.160611	49.73
ENSMUST00000009157	0.337829	47.07
ENSMUST00000009411	0.312643	48.69
ENSMUST00000006638	0.284887	49.53
ENSMUST00000005647	0.24092	56.09
ENSMUST00000013851	0.334812	45.57
ENSMUST00000012259	0.30687	48.27
ENSMUST00000012152	0.302067	49.43
ENSMUST00000007007	0.183775	59.46
ENSMUST00000005334	0.253985	50.45
ENSMUST00000009740	0.200087	54.46
ENSMUST00000005015	0.26201	52.65
ENSMUST00000007317	0.357598	38.3
ENSMUST00000007559	0.226538	54.3
ENSMUST00000011400	0.295962	49.84
ENSMUST00000010038	0.293353	51.05
ENSMUST00000006692	0.327979	45.61
ENSMUST00000004622	0.299188	49.24
ENSMUST00000006303	0.314517	47.5
ENSMUST00000005601	0.268364	50.45
ENSMUST00000006818	0.280804	51.66
ENSMUST00000007212	0.241105	52.68
ENSMUST00000006341	0.238408	54.19
ENSMUST00000006029	0.32512	44.09
ENSMUST00000013910	0.300658	49.17
ENSMUST00000005233	0.250388	53.37
ENSMUST00000006697	0.3011	48.98
ENSMUST00000006745	0.23166	55.9
ENSMUST00000011285	0.339984	42.01
ENSMUST00000008284	0.316536	47.63
ENSMUST00000010020	0.352288	46.71
ENSMUST00000005067	0.362509	41.15
ENSMUST00000005262	0.207199	49.6
ENSMUST00000005669	0.23987	54.94
ENSMUST00000005849	0.277285	52.82
ENSMUST00000006467	0.231988	56.13
ENSMUST00000012186	0.23085	50.43
ENSMUST00000006094	0.306277	46.65
ENSMUST00000007296	0.272177	52.32
ENSMUST00000012348	0.334382	47.26
ENSMUST00000006565	0.257839	54.45
ENSMUST00000010434	0.218179	53.36
ENSMUST00000004587	0.289751	48.14
ENSMUST00000006311	0.327721	48.12
ENSMUST00000006221	0.142905	51.39
ENSMUST00000005839	0.233293	55.32
ENSMUST00000005394	0.24158	54.16
ENSMUST00000009617	0.312705	47.04
ENSMUST00000005711	0.270104	51.67
ENSMUST00000008051	0.166501	53.28
ENSMUST00000004657	0.205554	54.11
ENSMUST00000005413	0.248756	51.92
ENSMUST00000005826	0.276436	50.34
ENSMUST00000009392	0.26637	47.91
ENSMUST00000004560	0.319444	47.32
ENSMUST00000007249	0.304917	48.07
ENSMUST00000013338	0.255209	57.32
ENSMUST00000007236	0.297392	48.39
ENSMUST00000005073	0.273855	51.6
ENSMUST00000005583	0.26131	48.39
ENSMUST00000009695	0.164937	61
ENSMUST00000006973	0.326064	46.64
ENSMUST00000011262	0.262087	50.28
ENSMUST00000010753	0.369491	44.01
ENSMUST00000007981	0.26562	52.23
ENSMUST00000010192	0.288458	45.89
ENSMUST00000006761	0.251283	52.07
ENSMUST00000005692	0.325568	46.28
ENSMUST00000006362	0.251255	48.37
ENSMUST00000006020	0.259636	51.93
ENSMUST00000010940	0.159349	51.47
ENSMUST00000005817	0.264332	49.46
ENSMUST00000006104	0.310503	50
ENSMUST00000008626	0.313622	50.74
ENSMUST00000009003	0.215228	59.67
ENSMUST00000010241	0.201028	55.1
ENSMUST00000006856	0.175394	51.7
ENSMUST00000006912	0.244407	57.2
ENSMUST00000006424	0.19515	51.18
ENSMUST00000007921	0.204683	58.84
ENSMUST00000010205	0.341557	45.23
ENSMUST00000011896	0.352441	45.13
ENSMUST00000005292	0.299138	54.63
ENSMUST00000011877	0.274092	52.41
ENSMUST00000006914	0.261763	50.22
ENSMUST00000006952	0.246936	53.84
ENSMUST00000008907	0.196187	56.98
ENSMUST00000009814	0.147297	48.89
ENSMUST00000005016	0.289158	50.31
ENSMUST00000004750	0.190785	60.27
ENSMUST00000010189	0.271484	50.09
ENSMUST00000004985	0.319489	47.4
ENSMUST00000005862	0.36287	45.47
ENSMUST00000011623	0.262774	51.95
ENSMUST00000005069	0.312419	50.06
ENSMUST00000005964	0.229353	59.36
ENSMUST00000011445	0.257659	54.54
ENSMUST00000012331	0.221128	57.85
ENSMUST00000006785	0.1986	54.6
ENSMUST00000008280	0.370232	43.67
ENSMUST00000005066	0.296315	48.26
ENSMUST00000006101	0.270678	51.42
ENSMUST00000006367	0.270353	48.13
ENSMUST00000006071	0.285716	45.83
ENSMUST00000006431	0.327284	47.85
ENSMUST00000004955	0.242695	52.39
ENSMUST00000004430	0.178021	52.08
ENSMUST00000010279	0.247793	52.99
ENSMUST00000009256	0.221749	54.79
ENSMUST00000005406	0.322796	48.17
ENSMUST00000005120	0.350399	45.59
ENSMUST00000006721	0.328756	47.48
ENSMUST00000007799	0.325848	44.7
ENSMUST00000013633	0.291368	47.97
ENSMUST00000013304	0.306562	47.79
ENSMUST00000010210	0.321752	47.74
ENSMUST00000004614	0.211097	55.08
ENSMUST00000010127	0.20685	55.56
ENSMUST00000010278	0.226005	55.07
ENSMUST00000004453	0.25207	58.49
ENSMUST00000005164	0.282262	50.86
ENSMUST00000004508	0.307601	44.62
ENSMUST00000007005	0.22379	54.38
ENSMUST00000008966	0.25731	49.59
ENSMUST00000009689	0.304637	48.52
ENSMUST00000013797	0.191408	61
ENSMUST00000008878	0.348773	42.62
ENSMUST00000005933	0.24949	47.09
ENSMUST00000005630	0.182227	56.04
ENSMUST00000013262	0.333963	47.54
ENSMUST00000004994	0.293145	49.67
ENSMUST00000007757	0.163296	53.18
ENSMUST00000005255	0.326289	45.91
ENSMUST00000005611	0.332567	47.35
ENSMUST00000008179	0.37728	37.44
ENSMUST00000006679	0.370183	40.07
ENSMUST00000006578	0.297682	47.14
ENSMUST00000004497	0.29297	50.15
ENSMUST00000007708	0.283456	48.34
ENSMUST00000010188	0.305531	48.74
ENSMUST00000005685	0.327776	48.14
ENSMUST00000005600	0.359176	41.02
ENSMUST00000005953	0.255385	52.3
ENSMUST00000008537	0.309485	43.04
ENSMUST00000009241	0.304215	41.41
ENSMUST00000008733	0.206336	56.36
ENSMUST00000009356	0.215956	50.28
ENSMUST00000010191	0.313176	48.01
ENSMUST00000006151	0.21094	52.03
ENSMUST00000008462	0.279423	49.4
ENSMUST00000009707	0.355542	43.16
ENSMUST00000010579	0.174589	57.39
ENSMUST00000004655	0.186508	55.05
ENSMUST00000010550	0.205737	61
ENSMUST00000005490	0.288331	48.66
ENSMUST00000018918	0.229316	54.06
ENSMUST00000016143	0.268091	53.62
ENSMUST00000021853	0.21109	57.04
ENSMUST00000020546	0.314116	47.07
ENSMUST00000020721	0.291793	49.19
ENSMUST00000015749	0.345699	41.1
ENSMUST00000020308	0.328992	42.75
ENSMUST00000018005	0.330111	46.93
ENSMUST00000018549	0.294764	47.54
ENSMUST00000021843	0.213955	54.6
ENSMUST00000021670	0.193471	54.01
ENSMUST00000019169	0.313961	49.35
ENSMUST00000018805	0.308651	47.92
ENSMUST00000018066	0.175079	54.4
ENSMUST00000018544	0.316181	48.96
ENSMUST00000014476	0.181309	54.54
ENSMUST00000016106	0.156328	57.43
ENSMUST00000021595	0.229574	58.58
ENSMUST00000020964	0.30528	48.16
ENSMUST00000020930	0.278389	50.34
ENSMUST00000015645	0.218209	55.8
ENSMUST00000019386	0.311438	47.21
ENSMUST00000020158	0.244442	55.3
ENSMUST00000018431	0.293632	51.02
ENSMUST00000021817	0.231696	55.27
ENSMUST00000017572	0.225424	56.78
ENSMUST00000016668	0.278913	42.28
ENSMUST00000015017	0.313719	49.44
ENSMUST00000014981	0.321896	45.13
ENSMUST00000017799	0.266764	55.08
ENSMUST00000014080	0.324388	50.29
ENSMUST00000021790	0.200433	43.33
ENSMUST00000020756	0.134076	52.27
ENSMUST00000021659	0.292111	52.56
ENSMUST00000020238	0.197579	53.84
ENSMUST00000015620	0.273735	43.39
ENSMUST00000018610	0.326325	47.45
ENSMUST00000018389	0.160746	53.86
ENSMUST00000021181	0.278557	48.41
ENSMUST00000021420	0.367922	44.2
ENSMUST00000020118	0.328173	44.81
ENSMUST00000021065	0.341192	44.11
ENSMUST00000015107	0.167095	56.5
ENSMUST00000018710	0.257339	51.1
ENSMUST00000016094	0.339213	44.17
ENSMUST00000021062	0.179167	48.75
ENSMUST00000020681	0.250921	55.51
ENSMUST00000021933	0.265787	51.48
ENSMUST00000021005	0.275287	51.41
ENSMUST00000020350	0.200082	57.5
ENSMUST00000019911	0.174793	54.41
ENSMUST00000018143	0.349026	45.5
ENSMUST00000020223	0.225393	50.94
ENSMUST00000020775	0.320459	38.98
ENSMUST00000020692	0.378573	41.63
ENSMUST00000017945	0.282181	56.36
ENSMUST00000017590	0.387428	42.91
ENSMUST00000020573	0.270119	52.51
ENSMUST00000019422	0.31697	47.06
ENSMUST00000020153	0.190914	55.39
ENSMUST00000021681	0.355261	41.94
ENSMUST00000020754	0.173555	53.89
ENSMUST00000021691	0.320618	48.06
ENSMUST00000019354	0.232811	52.77
ENSMUST00000020315	0.181758	55.91
ENSMUST00000016511	0.335957	47.46
ENSMUST00000020650	0.28609	55.13
ENSMUST00000020366	0.251728	53.91
ENSMUST00000020947	0.220742	58.35
ENSMUST00000020513	0.139752	50.37
ENSMUST00000020984	0.357907	43.26
ENSMUST00000021514	0.197331	57.14
ENSMUST00000020434	0.179217	57.96
ENSMUST00000015346	0.290831	46.91
ENSMUST00000015841	0.228725	54.43
ENSMUST00000015481	0.321337	41.27
ENSMUST00000020792	0.27855	47.18
ENSMUST00000021550	0.19169	52.18
ENSMUST00000021438	0.160808	52.93
ENSMUST00000020920	0.301542	49.36
ENSMUST00000021793	0.278806	51.69
ENSMUST00000020878	0.211904	59.06
ENSMUST00000020253	0.153487	58.76
ENSMUST00000019896	0.277178	53.73
ENSMUST00000021077	0.347058	44.56
ENSMUST00000020958	0.294102	49.97
ENSMUST00000020501	0.34231	44.69
ENSMUST00000020049	0.22257	53.97
ENSMUST00000021938	0.205181	60.33
ENSMUST00000021447	0.173367	57.13
ENSMUST00000018744	0.269408	52.08
ENSMUST00000017151	0.337621	43.85
ENSMUST00000021164	0.285477	46.64
ENSMUST00000019135	0.277541	52.42
ENSMUST00000021806	0.166422	58.62
ENSMUST00000021611	0.248368	54.01
ENSMUST00000021197	0.241115	52.72
ENSMUST00000020377	0.318047	44.52
ENSMUST00000020586	0.303197	49.05
ENSMUST00000018851	0.297193	49.92
ENSMUST00000018186	0.341714	49.1
ENSMUST00000021787	0.252715	52.02
ENSMUST00000021287	0.262308	51.95
ENSMUST00000019362	0.299737	48.95
ENSMUST00000021297	0.19772	61
ENSMUST00000018184	0.333074	48.19
ENSMUST00000015267	0.313308	47.84
ENSMUST00000020298	0.33011	45.85
ENSMUST00000021757	0.218423	54.72
ENSMUST00000020381	0.1878	55.63
ENSMUST00000020411	0.333925	45.98
ENSMUST00000019118	0.330937	47.12
ENSMUST00000015664	0.278798	51.11
ENSMUST00000015903	0.2775	51.32
ENSMUST00000021243	0.284027	47.26
ENSMUST00000020768	0.326825	49.41
ENSMUST00000019907	0.213186	55.95
ENSMUST00000015611	0.302833	49.91
ENSMUST00000020102	0.24805	53.76
ENSMUST00000021471	0.177633	53.65
ENSMUST00000020440	0.409983	42.36
ENSMUST00000018311	0.308054	47.67
ENSMUST00000021864	0.18647	55.1
ENSMUST00000020851	0.240346	55.14
ENSMUST00000018449	0.286364	50.84
ENSMUST00000020504	0.250323	53.28
ENSMUST00000020484	0.226648	56.95
ENSMUST00000020145	0.266935	52.53
ENSMUST00000021959	0.259914	53.89
ENSMUST00000020980	0.248297	57.13
ENSMUST00000019649	0.4843	31.58
ENSMUST00000015049	0.182751	53.75
ENSMUST00000020382	0.214681	50.72
ENSMUST00000014673	0.191711	51.55
ENSMUST00000014447	0.304751	48.46
ENSMUST00000019726	0.339757	47.12
ENSMUST00000020948	0.191381	53.67
ENSMUST00000020941	0.248299	59.41
ENSMUST00000020317	0.18211	59.86
ENSMUST00000019128	0.189431	61
ENSMUST00000019517	0.18666	56.91
ENSMUST00000021715	0.326042	44.54
ENSMUST00000021040	0.173485	56.61
ENSMUST00000019701	0.293558	44.72
ENSMUST00000014830	0.309495	46.99
ENSMUST00000021416	0.169433	51.87
ENSMUST00000020485	0.244836	52.43
ENSMUST00000021141	0.306216	51.51
ENSMUST00000015889	0.327664	45.97
ENSMUST00000019257	0.30733	49.3
ENSMUST00000020608	0.210822	54.17
ENSMUST00000019876	0.297862	48.84
ENSMUST00000019611	0.27378	50.87
ENSMUST00000019043	0.31211	49.33
ENSMUST00000018630	0.385876	40.08
ENSMUST00000021259	0.282014	49.78
ENSMUST00000016086	0.320579	45.77
ENSMUST00000021313	0.358801	42.66
ENSMUST00000019050	0.281471	51.37
ENSMUST00000020990	0.369048	38.77
ENSMUST00000020008	0.205463	56.16
ENSMUST00000019999	0.27908	50.48
ENSMUST00000021866	0.210339	52.49
ENSMUST00000015797	0.214208	54.83
ENSMUST00000021950	0.302993	48.07
ENSMUST00000018482	0.337002	47.67
ENSMUST00000020886	0.167561	53.58
ENSMUST00000017454	0.222239	56.27
ENSMUST00000021028	0.333171	46.78
ENSMUST00000020630	0.190778	53.89
ENSMUST00000020478	0.176716	55.29
ENSMUST00000018755	0.298326	48.79
ENSMUST00000014747	0.34165	45.64
ENSMUST00000014777	0.256385	61
ENSMUST00000016338	0.245804	55.64
ENSMUST00000021333	0.348302	37.32
ENSMUST00000014927	0.265432	52.38
ENSMUST00000020997	0.157309	55.53
ENSMUST00000021362	0.182813	53.16
ENSMUST00000015486	0.262253	50.03
ENSMUST00000019859	0.28828	51.21
ENSMUST00000015950	0.296745	51.96
ENSMUST00000017144	0.195795	50
ENSMUST00000016491	0.309662	49
ENSMUST00000021888	0.173444	50.75
ENSMUST00000015605	0.322513	46.72
ENSMUST00000021851	0.189886	52.06
ENSMUST00000019721	0.240775	54.16
ENSMUST00000020208	0.210549	54.99
ENSMUST00000020699	0.307665	48.16
ENSMUST00000021331	0.169127	56.49
ENSMUST00000020843	0.224518	53.84
ENSMUST00000020375	0.228709	53.42
ENSMUST00000019986	0.155665	52.17
ENSMUST00000015578	0.266663	53.39
ENSMUST00000019697	0.277131	51.92
ENSMUST00000015394	0.220216	50.14
ENSMUST00000021046	0.200477	51.16
ENSMUST00000020531	0.396478	43.78
ENSMUST00000016400	0.341938	47.9
ENSMUST00000018353	0.234188	56.32
ENSMUST00000018739	0.22945	53.47
ENSMUST00000018871	0.270957	53.38
ENSMUST00000014698	0.276356	49.7
ENSMUST00000021653	0.319436	47.29
ENSMUST00000020970	0.292005	49.46
ENSMUST00000014445	0.298121	47.4
ENSMUST00000017488	0.284445	53.41
ENSMUST00000021285	0.217153	52.71
ENSMUST00000020263	0.174474	50.43
ENSMUST00000019068	0.289211	51.55
ENSMUST00000021116	0.322755	46.52
ENSMUST00000020982	0.270312	51.55
ENSMUST00000018429	0.281096	50.51
ENSMUST00000018988	0.293728	54.92
ENSMUST00000018156	0.350699	40.56
ENSMUST00000016897	0.334893	47.57
ENSMUST00000021506	0.309638	45.55
ENSMUST00000016977	0.201971	61
ENSMUST00000021060	0.198037	59.18
ENSMUST00000019226	0.341547	45.99
ENSMUST00000021609	0.210142	54.9
ENSMUST00000017086	0.350464	44.94
ENSMUST00000020986	0.247258	58.37
ENSMUST00000021166	0.393854	42.5
ENSMUST00000020449	0.224832	56.26
ENSMUST00000020258	0.153992	51.47
ENSMUST00000017841	0.338079	49.12
ENSMUST00000020034	0.14605	55.47
ENSMUST00000020012	0.193406	54.11
ENSMUST00000015435	0.282732	47.96
ENSMUST00000020702	0.321802	40.9
ENSMUST00000021784	0.296366	49.59
ENSMUST00000019992	0.236961	54.08
ENSMUST00000019638	0.28057	51.44
ENSMUST00000016569	0.17892	53.27
ENSMUST00000016680	0.278491	52.28
ENSMUST00000016463	0.276627	50.37
ENSMUST00000019290	0.346514	40.69
ENSMUST00000014063	0.267184	55.61
ENSMUST00000021346	0.257712	52.77
ENSMUST00000021467	0.217552	51.73
ENSMUST00000020322	0.291563	49.37
ENSMUST00000021016	0.323516	46.52
ENSMUST00000020749	0.13703	50.84
ENSMUST00000020002	0.139125	61
ENSMUST00000019917	0.194824	58.29
ENSMUST00000019281	0.213559	57.56
ENSMUST00000013995	0.264713	51.58
ENSMUST00000020255	0.186594	57.65
ENSMUST00000019183	0.240904	54.58
ENSMUST00000020899	0.284091	52.55
ENSMUST00000017867	0.257332	50.41
ENSMUST00000016781	0.308588	51.2
ENSMUST00000019924	0.219457	55.75
ENSMUST00000018470	0.272651	46.42
ENSMUST00000015866	0.225794	52.58
ENSMUST00000018698	0.260748	49.06
ENSMUST00000020085	0.192444	61
ENSMUST00000019684	0.308187	45.35
ENSMUST00000020340	0.357091	41.72
ENSMUST00000020185	0.214297	53.94
ENSMUST00000016309	0.289651	53.79
ENSMUST00000020361	0.310916	46.41
ENSMUST00000020999	0.336458	46.89
ENSMUST00000020113	0.209018	56.58
ENSMUST00000018466	0.279086	49.79
ENSMUST00000021273	0.3701	54.64
ENSMUST00000016088	0.311353	47.06
ENSMUST00000016081	0.277973	50.14
ENSMUST00000015893	0.239814	54.85
ENSMUST00000021425	0.296969	52.83
ENSMUST00000021329	0.301749	47.27
ENSMUST00000021082	0.372	43.28
ENSMUST00000021937	0.294838	52.29
ENSMUST00000021283	0.322852	46.17
ENSMUST00000020071	0.251666	53.43
ENSMUST00000020004	0.1605	52.07
ENSMUST00000021227	0.235416	54.57
ENSMUST00000015234	0.347814	46.8
ENSMUST00000020885	0.203916	55.91
ENSMUST00000021201	0.20793	56.25
ENSMUST00000020578	0.254056	59.05
ENSMUST00000021168	0.342402	43.87
ENSMUST00000020190	0.230212	53.37
ENSMUST00000021641	0.312798	48.6
ENSMUST00000019229	0.217086	53.78
ENSMUST00000017604	0.326882	46.45
ENSMUST00000021284	0.374413	37.73
ENSMUST00000021519	0.28345	50.19
ENSMUST00000021684	0.337196	46.92
ENSMUST00000020640	0.282782	51.17
ENSMUST00000020552	0.335577	39.92
ENSMUST00000021666	0.309271	47.21
ENSMUST00000021134	0.303943	50.33
ENSMUST00000020577	0.293328	48.81
ENSMUST00000018653	0.317932	44.76
ENSMUST00000017920	0.248131	55.87
ENSMUST00000021605	0.167585	54.61
ENSMUST00000020341	0.33451	42.02
ENSMUST00000018614	0.234688	58.2
ENSMUST00000020182	0.213106	54.61
ENSMUST00000020444	0.305804	44.18
ENSMUST00000020064	0.218368	61
ENSMUST00000015509	0.231619	51.95
ENSMUST00000021607	0.325757	48.72
ENSMUST00000021009	0.267901	53.88
ENSMUST00000019063	0.258338	53.23
ENSMUST00000018767	0.244356	50.81
ENSMUST00000020450	0.2467	52.77
ENSMUST00000019266	0.22847	59.75
ENSMUST00000018699	0.296708	49.86
ENSMUST00000014499	0.185676	54.83
ENSMUST00000021226	0.161708	51.19
ENSMUST00000015000	0.277691	53.4
ENSMUST00000019660	0.251892	53.52
ENSMUST00000017783	0.381305	40.71
ENSMUST00000021290	0.358326	47.27
ENSMUST00000020957	0.355877	48.94
ENSMUST00000015498	0.240178	55.21
ENSMUST00000021405	0.254493	55.86
ENSMUST00000017908	0.356998	43.11
ENSMUST00000017561	0.321452	47.01
ENSMUST00000021661	0.25683	54.49
ENSMUST00000015011	0.320108	49.15
ENSMUST00000017430	0.201853	56.81
ENSMUST00000021794	0.263618	52.36
ENSMUST00000019443	0.283259	51.43
ENSMUST00000015920	0.319631	50.87
ENSMUST00000020094	0.19247	54.65
ENSMUST00000020759	0.213779	54.24
ENSMUST00000020801	0.211304	56.93
ENSMUST00000021231	0.294714	48.36
ENSMUST00000021548	0.249037	51.52
ENSMUST00000020523	0.154899	51.02
ENSMUST00000015433	0.20578	55.82
ENSMUST00000019012	0.319575	46.69
ENSMUST00000021161	0.279735	52.6
ENSMUST00000015171	0.304108	49.24
ENSMUST00000021770	0.235071	51.25
ENSMUST00000020243	0.320756	32.94
ENSMUST00000016498	0.293831	49.13
ENSMUST00000016033	0.199796	57.89
ENSMUST00000021797	0.22838	57.59
ENSMUST00000020463	0.358032	42.36
ENSMUST00000018748	0.275758	51.69
ENSMUST00000018896	0.211588	56.67
ENSMUST00000020311	0.28047	52.09
ENSMUST00000020016	0.209772	51.04
ENSMUST00000021453	0.204112	55.22
ENSMUST00000019439	0.290286	49.08
ENSMUST00000019994	0.212222	56.64
ENSMUST00000019722	0.316988	46.08
ENSMUST00000020677	0.306925	51.17
ENSMUST00000018993	0.321249	46.52
ENSMUST00000016530	0.238887	60.06
ENSMUST00000017881	0.310243	47.87
ENSMUST00000018315	0.185826	56.2
ENSMUST00000020665	0.154164	54.75
ENSMUST00000019908	0.234233	54.61
ENSMUST00000021885	0.180526	53.43
ENSMUST00000017961	0.341163	41.24
ENSMUST00000021004	0.245766	53.69
ENSMUST00000020461	0.362176	37.95
ENSMUST00000017288	0.220838	54.39
ENSMUST00000021802	0.256542	53.35
ENSMUST00000018795	0.225687	57.25
ENSMUST00000018561	0.228182	55.57
ENSMUST00000018965	0.342708	47.27
ENSMUST00000021706	0.315737	48.69
ENSMUST00000015800	0.25161	53.07
ENSMUST00000017458	0.320826	45.68
ENSMUST00000021246	0.277803	52.11
ENSMUST00000020508	0.271803	56.85
ENSMUST00000015858	0.269568	50.9
ENSMUST00000021208	0.383042	37.71
ENSMUST00000021961	0.274482	49.05
ENSMUST00000019037	0.35434	42.28
ENSMUST00000018521	0.23108	55.39
ENSMUST00000017188	0.251841	55.27
ENSMUST00000021631	0.173009	56.51
ENSMUST00000021413	0.333832	51.18
ENSMUST00000020649	0.190841	56.04
ENSMUST00000015511	0.348501	42.2
ENSMUST00000021011	0.281283	51.77
ENSMUST00000021494	0.171791	56.35
ENSMUST00000017851	0.23501	53.84
ENSMUST00000021495	0.303513	46.96
ENSMUST00000020149	0.208045	59.11
ENSMUST00000021179	0.276071	56.38
ENSMUST00000021728	0.27817	51.59
ENSMUST00000021063	0.218858	56.71
ENSMUST00000016294	0.199002	54.08
ENSMUST00000020979	0.155043	56.37
ENSMUST00000015829	0.208537	55.11
ENSMUST00000015622	0.289245	48.57
ENSMUST00000020078	0.272086	55.99
ENSMUST00000018623	0.257956	51.98
ENSMUST00000014891	0.261411	51.29
ENSMUST00000019975	0.207549	57.18
ENSMUST00000021676	0.258361	50.79
ENSMUST00000021048	0.240099	52.08
ENSMUST00000014686	0.28055	51.15
ENSMUST00000021523	0.201909	57.19
ENSMUST00000018304	0.212426	54.59
ENSMUST00000020045	0.187019	53.25
ENSMUST00000020022	0.206928	57.24
ENSMUST00000021512	0.226996	56.21
ENSMUST00000020741	0.19643	51.94
ENSMUST00000017348	0.271484	51.66
ENSMUST00000018572	0.257474	53.57
ENSMUST00000020528	0.237764	55.22
ENSMUST00000021963	0.239359	57.74
ENSMUST00000021941	0.369078	44.06
ENSMUST00000021903	0.317291	47.23
ENSMUST00000019931	0.264831	49.57
ENSMUST00000021335	0.166484	52.17
ENSMUST00000015846	0.238636	54.69
ENSMUST00000020161	0.234722	53.29
ENSMUST00000018571	0.230331	57.72
ENSMUST00000021033	0.247991	54.31
ENSMUST00000017339	0.168174	58.55
ENSMUST00000020339	0.174698	52.9
ENSMUST00000021177	0.291835	50.37
ENSMUST00000020420	0.361504	44.45
ENSMUST00000020288	0.259979	56.03
ENSMUST00000020550	0.402416	36.47
ENSMUST00000017148	0.216586	52.89
ENSMUST00000019512	0.334426	49.03
ENSMUST00000020938	0.301608	48.53
ENSMUST00000021076	0.312038	48.34
ENSMUST00000021614	0.263558	52.57
ENSMUST00000015227	0.256943	61
ENSMUST00000015449	0.278213	50.62
ENSMUST00000020106	0.255893	52.17
ENSMUST00000019456	0.3166	46.48
ENSMUST00000015138	0.15561	46.65
ENSMUST00000021837	0.221166	47.73
ENSMUST00000021407	0.15964	48.27
ENSMUST00000020101	0.305288	47.41
ENSMUST00000020057	0.226146	58.51
ENSMUST00000017544	0.323804	47.45
ENSMUST00000021824	0.177147	51.78
ENSMUST00000019117	0.279445	47.8
ENSMUST00000020927	0.325656	46.43
ENSMUST00000020241	0.246774	52.74
ENSMUST00000020977	0.156336	47.5
ENSMUST00000020399	0.253032	51.88
ENSMUST00000020679	0.289977	47.75
ENSMUST00000018568	0.315553	46.26
ENSMUST00000021372	0.165603	56.02
ENSMUST00000020776	0.231884	51.05
ENSMUST00000019662	0.23338	53.4
ENSMUST00000020040	0.239607	52.37
ENSMUST00000021707	0.311127	41.31
ENSMUST00000021854	0.22487	55.7
ENSMUST00000019470	0.228576	52.09
ENSMUST00000017276	0.338999	47.65
ENSMUST00000021323	0.298073	46.86
ENSMUST00000019962	0.219004	61
ENSMUST00000016907	0.344203	44.87
ENSMUST00000015712	0.27532	50.48
ENSMUST00000021559	0.289347	56.89
ENSMUST00000021779	0.219337	52.54
ENSMUST00000016406	0.253648	54.21
ENSMUST00000017741	0.257835	49.84
ENSMUST00000015236	0.341176	47.13
ENSMUST00000021813	0.30836	47.04
ENSMUST00000020488	0.226696	58.98
ENSMUST00000018816	0.277792	53.26
ENSMUST00000019991	0.224065	53.89
ENSMUST00000020856	0.244879	54.28
ENSMUST00000019220	0.296854	49.94
ENSMUST00000018798	0.330554	48.33
ENSMUST00000015796	0.197829	52.85
ENSMUST00000015124	0.181558	61
ENSMUST00000019939	0.215372	59.63
ENSMUST00000021347	0.236031	56.09
ENSMUST00000019441	0.210458	54.78
ENSMUST00000020617	0.336611	45.98
ENSMUST00000020286	0.24729	54.9
ENSMUST00000015576	0.180275	61
ENSMUST00000016231	0.32469	49.31
ENSMUST00000021544	0.27948	52.45
ENSMUST00000019944	0.242464	53.76
ENSMUST00000021148	0.161362	60.64
ENSMUST00000017732	0.322166	47.05
ENSMUST00000021552	0.364069	40.76
ENSMUST00000021087	0.360677	49.93
ENSMUST00000019576	0.311925	51.01
ENSMUST00000018246	0.479473	27.29
ENSMUST00000016703	0.326598	45.29
ENSMUST00000014221	0.252593	57.49
ENSMUST00000019268	0.23456	58.14
ENSMUST00000018382	0.278697	50.51
ENSMUST00000021411	0.211197	53.47
ENSMUST00000015771	0.303627	46.7
ENSMUST00000019977	0.250277	52.73
ENSMUST00000020537	0.332956	50.9
ENSMUST00000021241	0.291168	41.16
ENSMUST00000019927	0.165846	52.47
ENSMUST00000020922	0.279031	51.37
ENSMUST00000018430	0.250174	58.73
ENSMUST00000019503	0.269481	49.91
ENSMUST00000019074	0.310784	41.98
ENSMUST00000020705	0.311245	50.03
ENSMUST00000021091	0.169604	54.33
ENSMUST00000019920	0.221819	55.07
ENSMUST00000019861	0.191327	57
ENSMUST00000017549	0.327774	45.59
ENSMUST00000020706	0.308477	46.81
ENSMUST00000020252	0.152656	48.25
ENSMUST00000018485	0.201682	55.95
ENSMUST00000015587	0.226879	59.32
ENSMUST00000021204	0.318471	45.55
ENSMUST00000019749	0.250716	50.94
ENSMUST00000018337	0.160454	51.34
ENSMUST00000019426	0.21012	53.98
ENSMUST00000017751	0.304732	47.21
ENSMUST00000021620	0.288266	52.59
ENSMUST00000021097	0.282164	52.12
ENSMUST00000021898	0.292217	48.81
ENSMUST00000016678	0.186438	56.57
ENSMUST00000020827	0.141882	52.15
ENSMUST00000014691	0.273955	53.28
ENSMUST00000020794	0.144363	48.66
ENSMUST00000021458	0.341844	46.29
ENSMUST00000018437	0.266872	41.94
ENSMUST00000020379	0.319968	44.33
ENSMUST00000020804	0.222304	59.83
ENSMUST00000019374	0.311562	50.16
ENSMUST00000015333	0.1831	57.12
ENSMUST00000020197	0.226032	53.53
ENSMUST00000017743	0.259661	55.54
ENSMUST00000021726	0.336025	44.55
ENSMUST00000018313	0.328241	47.71
ENSMUST00000020543	0.197238	54.42
ENSMUST00000017090	0.275345	56.23
ENSMUST00000016279	0.259934	49.34
ENSMUST00000021564	0.298655	51.03
ENSMUST00000015581	0.226538	58.94
ENSMUST00000021490	0.246453	54.55
ENSMUST00000021482	0.220939	47.22
ENSMUST00000018841	0.211254	55.8
ENSMUST00000019026	0.206836	54.53
ENSMUST00000020392	0.217751	61
ENSMUST00000018990	0.150797	54.67
ENSMUST00000017975	0.142617	50.26
ENSMUST00000021957	0.299965	48.43
ENSMUST00000020413	0.177658	55.94
ENSMUST00000020270	0.152275	51.27
ENSMUST00000017864	0.226414	55.9
ENSMUST00000021891	0.206709	51.84
ENSMUST00000020062	0.217324	53.35
ENSMUST00000020974	0.347113	44.23
ENSMUST00000019405	0.295683	46.12
ENSMUST00000014578	0.268299	53.22
ENSMUST00000021921	0.260517	52.47
ENSMUST00000020123	0.193871	53.14
ENSMUST00000021807	0.189509	52.25
ENSMUST00000021050	0.295325	52.12
ENSMUST00000021497	0.327076	43.11
ENSMUST00000021918	0.355223	43.14
ENSMUST00000019231	0.264345	49.09
ENSMUST00000016471	0.2445	52.84
ENSMUST00000021424	0.217942	52.61
ENSMUST00000015197	0.302515	48.45
ENSMUST00000021056	0.383413	43.24
ENSMUST00000017208	0.210846	54.93
ENSMUST00000020490	0.258133	57.01
ENSMUST00000021634	0.208202	52.5
ENSMUST00000017759	0.331414	46.47
ENSMUST00000021262	0.286412	51.7
ENSMUST00000016771	0.409523	42.12
ENSMUST00000019067	0.329951	44.69
ENSMUST00000021090	0.296855	52.53
ENSMUST00000020668	0.203286	51.31
ENSMUST00000014321	0.245532	53.23
ENSMUST00000016452	0.182558	61
ENSMUST00000015239	0.326258	45.35
ENSMUST00000015003	0.293898	45.41
ENSMUST00000021785	0.181001	56.64
ENSMUST00000017904	0.315074	47.86
ENSMUST00000014917	0.345423	45.85
ENSMUST00000014290	0.193377	57.03
ENSMUST00000015723	0.365209	36.82
ENSMUST00000020039	0.138268	53.07
ENSMUST00000021306	0.307811	48.58
ENSMUST00000020985	0.279197	49.27
ENSMUST00000016553	0.207037	52.76
ENSMUST00000020898	0.224539	49.98
ENSMUST00000021572	0.182357	58.28
ENSMUST00000014220	0.22709	61
ENSMUST00000021078	0.30095	47.88
ENSMUST00000020248	0.199023	52.16
ENSMUST00000020928	0.261257	53.24
ENSMUST00000021822	0.140261	54.31
ENSMUST00000020309	0.34172	47.3
ENSMUST00000021800	0.239226	49.49
ENSMUST00000014614	0.413728	37.81
ENSMUST00000018651	0.29369	49.45
ENSMUST00000021119	0.159872	48.07
ENSMUST00000020767	0.264074	51.41
ENSMUST00000021277	0.30962	49.09
ENSMUST00000020103	0.223036	57.07
ENSMUST00000020374	0.178302	38.58
ENSMUST00000018727	0.257536	52.73
ENSMUST00000021083	0.266963	50.51
ENSMUST00000020502	0.352646	43.21
ENSMUST00000020568	0.201935	52.55
ENSMUST00000016110	0.258841	53.93
ENSMUST00000020551	0.148008	50.17
ENSMUST00000014743	0.280749	51.39
ENSMUST00000018094	0.362011	41.36
ENSMUST00000018966	0.396618	40.31
ENSMUST00000019232	0.238706	53.94
ENSMUST00000020163	0.185051	55.15
ENSMUST00000020846	0.302018	46.77
ENSMUST00000019514	0.337952	44.14
ENSMUST00000019982	0.227479	60.63
ENSMUST00000020703	0.186208	56.51
ENSMUST00000021410	0.177104	54.9
ENSMUST00000019942	0.25125	51.37
ENSMUST00000020203	0.248444	38.2
ENSMUST00000016172	0.317626	46.21
ENSMUST00000020991	0.344442	46.85
ENSMUST00000017981	0.401241	42.93
ENSMUST00000018295	0.315299	45.26
ENSMUST00000021816	0.305668	46.53
ENSMUST00000016168	0.291438	49.79
ENSMUST00000015157	0.38881	45.37
ENSMUST00000020454	0.332213	45.9
ENSMUST00000015719	0.299463	43.97
ENSMUST00000016427	0.298116	48.01
ENSMUST00000020530	0.293628	49.57
ENSMUST00000016115	0.235227	55.05
ENSMUST00000016401	0.240145	49.09
ENSMUST00000014339	0.237719	55.25
ENSMUST00000018875	0.229032	55.55
ENSMUST00000015594	0.227556	52.36
ENSMUST00000021377	0.249027	55.98
ENSMUST00000018700	0.308015	48.94
ENSMUST00000020365	0.292693	49.54
ENSMUST00000018880	0.1612	55.55
ENSMUST00000020864	0.291121	48.1
ENSMUST00000019906	0.236437	52.34
ENSMUST00000014058	0.296972	49.95
ENSMUST00000020448	0.206059	56.42
ENSMUST00000015663	0.167798	48.39
ENSMUST00000020717	0.354483	40.23
ENSMUST00000021617	0.355098	42.05
ENSMUST00000020967	0.210168	50.52
ENSMUST00000018333	0.148118	50.71
ENSMUST00000019060	0.251399	52.44
ENSMUST00000019109	0.270156	47.3
ENSMUST00000021468	0.249957	54.22
ENSMUST00000015585	0.234152	52.27
ENSMUST00000020285	0.187145	58.68
ENSMUST00000018478	0.350163	43.7
ENSMUST00000014848	0.256247	51.41
ENSMUST00000020830	0.240878	55.43
ENSMUST00000021190	0.301602	46.25
ENSMUST00000018392	0.146989	51.36
ENSMUST00000019317	0.288421	49.38
ENSMUST00000021596	0.288995	51.1
ENSMUST00000019464	0.236917	53.18
ENSMUST00000019379	0.297322	48.04
ENSMUST00000021930	0.230194	58.85
ENSMUST00000020277	0.35751	45.16
ENSMUST00000021370	0.191587	58.97
ENSMUST00000018765	0.197158	54.7
ENSMUST00000020822	0.281122	50.33
ENSMUST00000020971	0.321241	50.81
ENSMUST00000020024	0.268665	57.97
ENSMUST00000020527	0.218676	55.86
ENSMUST00000015146	0.180983	53.89
ENSMUST00000017552	0.31374	47.52
ENSMUST00000021773	0.268118	50.53
ENSMUST00000021922	0.280856	46.65
ENSMUST00000014647	0.214041	55.42
ENSMUST00000015628	0.319254	52.7
ENSMUST00000019051	0.286225	50.06
ENSMUST00000015583	0.275793	52.51
ENSMUST00000019199	0.342082	46.12
ENSMUST00000019075	0.403458	38.04
ENSMUST00000021486	0.211575	50.01
ENSMUST00000021889	0.208625	52.4
ENSMUST00000021155	0.331634	44.86
ENSMUST00000018877	0.19812	53.53
ENSMUST00000019044	0.278128	50.65
ENSMUST00000018531	0.255697	52.58
ENSMUST00000020212	0.149899	54.44
ENSMUST00000020575	0.341615	40.15
ENSMUST00000021603	0.282034	51.37
ENSMUST00000019058	0.236788	52.24
ENSMUST00000020343	0.201825	61
ENSMUST00000018985	0.257013	54.3
ENSMUST00000017530	0.357368	42.35
ENSMUST00000021234	0.335043	45.23
ENSMUST00000015271	0.261553	52.57
ENSMUST00000019677	0.278954	51.73
ENSMUST00000015277	0.313641	47.19
ENSMUST00000020535	0.298691	50.07
ENSMUST00000016901	0.385128	42.86
ENSMUST00000019143	0.258591	53.58
ENSMUST00000021900	0.290622	48.99
ENSMUST00000017147	0.205704	54.35
ENSMUST00000021324	0.311619	45.52
ENSMUST00000019291	0.192161	51.57
ENSMUST00000017453	0.308168	51.07
ENSMUST00000019615	0.393732	40.68
ENSMUST00000020023	0.233176	54.48
ENSMUST00000020188	0.204739	54.39
ENSMUST00000021527	0.27687	51.64
ENSMUST00000020931	0.144448	50.42
ENSMUST00000020278	0.366399	43.7
ENSMUST00000021036	0.337455	44.77
ENSMUST00000021682	0.291424	51.79
ENSMUST00000019633	0.309513	44.77
ENSMUST00000017946	0.264202	51.27
ENSMUST00000019878	0.285768	46.84
ENSMUST00000021052	0.294721	48.76
ENSMUST00000020734	0.188687	56.11
ENSMUST00000020497	0.265705	49.37
ENSMUST00000020755	0.145313	52.52
ENSMUST00000020174	0.203619	61
ENSMUST00000021170	0.307366	48.95
ENSMUST00000018122	0.212219	56.98
ENSMUST00000021147	0.366417	42.56
ENSMUST00000018681	0.309677	48.13
ENSMUST00000019950	0.219422	55.43
ENSMUST00000016125	0.341593	44.3
ENSMUST00000020877	0.201253	56.5
ENSMUST00000021332	0.179879	59.06
ENSMUST00000015545	0.186276	57.63
ENSMUST00000015725	0.259166	51.22
ENSMUST00000018711	0.239798	56.33
ENSMUST00000019987	0.258064	53.81
ENSMUST00000021832	0.281706	49.53
ENSMUST00000018821	0.330484	44.31
ENSMUST00000021380	0.177421	56.7
ENSMUST00000015934	0.221322	58.15
ENSMUST00000016124	0.248306	53.39
ENSMUST00000020753	0.152738	50.04
ENSMUST00000016396	0.286315	45.31
ENSMUST00000014694	0.255598	54.71
ENSMUST00000020629	0.260964	53.13
ENSMUST00000021045	0.310782	45.31
ENSMUST00000021479	0.164552	57.11
ENSMUST00000015667	0.255092	52.36
ENSMUST00000021761	0.296842	51.27
ENSMUST00000021466	0.217351	56.57
ENSMUST00000017839	0.27321	52.16
ENSMUST00000019192	0.359501	40.9
ENSMUST00000016571	0.28188	52.23
ENSMUST00000020257	0.157562	55.92
ENSMUST00000021939	0.324501	47.34
ENSMUST00000015100	0.164245	48.22
ENSMUST00000020397	0.235298	55.49
ENSMUST00000014457	0.248042	46.76
ENSMUST00000020372	0.43555	29.08
ENSMUST00000020262	0.264936	54.94
ENSMUST00000020853	0.206203	59.23
ENSMUST00000021738	0.280471	50.79
ENSMUST00000017891	0.281639	48.3
ENSMUST00000021714	0.313263	49.35
ENSMUST00000018743	0.307004	44.75
ENSMUST00000021606	0.165182	58.14
ENSMUST00000018989	0.352375	45.95
ENSMUST00000020283	0.299261	47.69
ENSMUST00000017694	0.159862	50.77
ENSMUST00000018491	0.254038	52.29
ENSMUST00000019065	0.227724	52.6
ENSMUST00000019862	0.262977	50.73
ENSMUST00000020820	0.215865	61
ENSMUST00000017622	0.261868	54.59
ENSMUST00000020323	0.310785	45.45
ENSMUST00000017332	0.248185	39.89
ENSMUST00000017153	0.326881	49.25
ENSMUST00000017821	0.155529	56.8
ENSMUST00000021130	0.267559	50.14
ENSMUST00000018403	0.158411	49.48
ENSMUST00000014118	0.22946	61
ENSMUST00000014996	0.290268	49.49
ENSMUST00000020687	0.220436	50.29
ENSMUST00000020835	0.22082	57.36
ENSMUST00000019683	0.350259	43.54
ENSMUST00000021345	0.168874	47.04
ENSMUST00000020383	0.334186	45.87
ENSMUST00000020017	0.231837	55.65
ENSMUST00000020165	0.241129	56.74
ENSMUST00000021792	0.224693	54.82
ENSMUST00000014545	0.199634	58.47
ENSMUST00000020965	0.208575	58.61
ENSMUST00000021645	0.307625	48.55
ENSMUST00000020547	0.164393	50.14
ENSMUST00000020769	0.34574	45.64
ENSMUST00000019974	0.261604	55.49
ENSMUST00000015358	0.18536	52.73
ENSMUST00000019038	0.365126	42.8
ENSMUST00000019224	0.239267	49.99
ENSMUST00000021030	0.22929	58
ENSMUST00000020439	0.255391	51.37
ENSMUST00000021554	0.349577	46.21
ENSMUST00000018909	0.256849	54.09
ENSMUST00000018963	0.266874	54.5
ENSMUST00000020099	0.227746	55.89
ENSMUST00000021803	0.173679	51.26
ENSMUST00000021828	0.360646	36.03
ENSMUST00000020456	0.329083	44.77
ENSMUST00000020634	0.182996	56.9
ENSMUST00000020346	0.159613	51.5
ENSMUST00000017548	0.383871	43.57
ENSMUST00000020647	0.251916	50.03
ENSMUST00000016023	0.295351	52.41
ENSMUST00000019516	0.30118	51.01
ENSMUST00000020316	0.201893	58.08
ENSMUST00000021428	0.209742	53.63
ENSMUST00000016673	0.297074	45.18
ENSMUST00000021574	0.188393	53.21
ENSMUST00000017443	0.277726	52.64
ENSMUST00000020159	0.230599	53.62
ENSMUST00000020000	0.253838	55.53
ENSMUST00000015891	0.213611	53.6
ENSMUST00000016344	0.19704	51.13
ENSMUST00000019854	0.215479	61
ENSMUST00000020403	0.271545	58.06
ENSMUST00000021314	0.320943	48.75
ENSMUST00000021734	0.493719	34.45
ENSMUST00000021639	0.217779	54.44
ENSMUST00000014421	0.165119	53.52
ENSMUST00000015460	0.23882	53.9
ENSMUST00000019198	0.331015	42.13
ENSMUST00000021089	0.294695	49.28
ENSMUST00000018685	0.316261	49.92
ENSMUST00000017365	0.332143	45.17
ENSMUST00000018361	0.313543	50.17
ENSMUST00000021249	0.324709	45.65
ENSMUST00000018593	0.257388	54.21
ENSMUST00000015791	0.3151	46.77
ENSMUST00000019276	0.231971	60.31
ENSMUST00000018522	0.314736	47.53
ENSMUST00000021674	0.318089	47.91
ENSMUST00000014892	0.316944	46.36
ENSMUST00000016323	0.318803	49
ENSMUST00000019998	0.362147	41.9
ENSMUST00000021880	0.255071	44.81
ENSMUST00000021630	0.185867	55.7
ENSMUST00000020268	0.152299	52.27
[truncated: 24,781 more rows]
