# Supplementary material for: Systematic Analysis of Mouse Genome Reveals Distinct Evolutionary and Functional Properties Among Circadian and Ultradian Genes
Source: Front Physiol. 2018 Aug 23;9:1178. doi: 10.3389/fphys.2018.01178 (PMC6115496; doi:10.3389/fphys.2018.01178)
Supplement: TABLE S4 — Most statistically significant pathways in gene expression analysis in mouse liver. [file Table_4.XLS]

## Sheet: 8h
Ingenuity Canonical Pathways	-log(p-value)	Ratio	Molecules
Acute Phase Response Signaling	4.05E00	2.96E-02	TTR,APOA1,APOA2,SOCS6,HMOX2
LXR/RXR Activation	3.51E00	3.31E-02	PON1,TTR,APOA1,APOA2
FXR/RXR Activation	3.43E00	3.15E-02	PON1,TTR,APOA1,APOA2
NRF2-mediated Oxidative Stress Response	2.86E00	2.22E-02	PRDX1,CAT,EIF2AK3,DNAJC11
Production of Nitric Oxide and Reactive Oxygen Species in Macrophages	2.86E00	2.22E-02	PON1,APOA1,APOA2,CAT
Atherosclerosis Signaling	2.35E00	2.42E-02	PON1,APOA1,APOA2
IL-12 Signaling and Production in Macrophages	2.24E00	2.22E-02	PON1,APOA1,APOA2
Heme Degradation	1.97E00	2.5E-01	HMOX2
PPARα/RXRα Activation	1.91E00	1.68E-02	APOA1,Cyp2c40 (includes others),APOA2
Clathrin-mediated Endocytosis Signaling	1.87E00	1.62E-02	PON1,APOA1,APOA2
Adenine and Adenosine Salvage III	1.73E00	1.43E-01	ADA
Superoxide Radicals Degradation	1.67E00	1.25E-01	CAT
Purine Ribonucleosides Degradation to Ribose-1-phosphate	1.67E00	1.25E-01	ADA
Dolichyl-diphosphooligosaccharide Biosynthesis	1.58E00	1E-01	ALG5
phagosome maturation	1.38E00	1.67E-02	PRDX1,VPS37C
Adenosine Nucleotides Degradation II	1.35E00	5.88E-02	ADA
Purine Nucleotides Degradation II (Aerobic)	1.28E00	5E-02	ADA
Ethanol Degradation IV	1.28E00	5E-02	CAT
Endoplasmic Reticulum Stress Pathway	1.26E00	4.76E-02	EIF2AK3
Bupropion Degradation	1.19E00	4E-02	Cyp2c40 (includes others)
Acetone Degradation I (to Methylglyoxal)	1.16E00	3.7E-02	Cyp2c40 (includes others)
EIF2 Signaling	1.06E00	1.08E-02	RPL5,EIF2AK3
Role of JAK2 in Hormone-like Cytokine Signaling	1.05E00	2.86E-02	SOCS6
Complement System	1.02E00	2.7E-02	CFH
Estrogen Biosynthesis	1.01E00	2.63E-02	Cyp2c40 (includes others)
Mechanisms of Viral Exit from Host Cells	9.82E-01	2.44E-02	VPS37C
Role of RIG1-like Receptors in Antiviral Innate Immunity	9.43E-01	2.22E-02	MAVS
Primary Immunodeficiency Signaling	8.85E-01	1.92E-02	ADA
Nicotine Degradation III	8.69E-01	1.85E-02	Cyp2c40 (includes others)
Unfolded protein response	8.69E-01	1.85E-02	EIF2AK3
Melatonin Degradation I	8.47E-01	1.75E-02	Cyp2c40 (includes others)
Protein Ubiquitination Pathway	8.26E-01	7.84E-03	PSMC3,DNAJC11
Superpathway of Melatonin Degradation	8.14E-01	1.61E-02	Cyp2c40 (includes others)
Nicotine Degradation II	8.07E-01	1.59E-02	Cyp2c40 (includes others)
Activation of IRF by Cytosolic Pattern Recognition Receptors	8.01E-01	1.56E-02	MAVS
Cell Cycle: G1/S Checkpoint Regulation	8.01E-01	1.56E-02	RPL5
Xenobiotic Metabolism Signaling	7.84E-01	7.38E-03	CAT,EIF2AK3
Growth Hormone Signaling	7.71E-01	1.45E-02	SOCS6
JAK/Stat Signaling	7.54E-01	1.39E-02	SOCS6
Prolactin Signaling	7.49E-01	1.37E-02	SOCS6
STAT3 Pathway	7.49E-01	1.37E-02	SOCS6
TREM1 Signaling	7.38E-01	1.33E-02	NLRP12
TR/RXR Activation	6.89E-01	1.18E-02	STRBP
IGF-1 Signaling	6.39E-01	1.03E-02	SOCS6
Amyotrophic Lateral Sclerosis Signaling	6.35E-01	1.02E-02	CAT
p53 Signaling	6.35E-01	1.02E-02	TP53INP1
Type I Diabetes Mellitus Signaling	5.91E-01	9.09E-03	SOCS6
Type II Diabetes Mellitus Signaling	5.68E-01	8.55E-03	SOCS6
Role of Pattern Recognition Receptors in Recognition of Bacteria and Viruses	5.38E-01	7.87E-03	MAVS
D-myo-inositol (1,4,5,6)-Tetrakisphosphate Biosynthesis	5.3E-01	7.69E-03	WBP11
D-myo-inositol (3,4,5,6)-tetrakisphosphate Biosynthesis	5.3E-01	7.69E-03	WBP11
D-myo-inositol-5-phosphate Metabolism	4.88E-01	6.85E-03	WBP11
3-phosphoinositide Degradation	4.85E-01	6.8E-03	WBP11
Aldosterone Signaling in Epithelial Cells	4.74E-01	6.58E-03	DNAJC11
3-phosphoinositide Biosynthesis	4.6E-01	6.33E-03	WBP11
Tight Junction Signaling	4.41E-01	5.99E-03	MPP5
Mitochondrial Dysfunction	4.33E-01	5.85E-03	CAT
Superpathway of Inositol Phosphate Compounds	3.88E-01	5.13E-03	WBP11
LPS/IL-1 Mediated Inhibition of RXR Function	3.5E-01	4.57E-03	CAT

## Sheet: 12h
Ingenuity Canonical Pathways	-log(p-value)	Ratio	Molecules
Unfolded protein response	7.22E00	1.48E-01	HSPA8,HSPA4,UBXN4,DDIT3,INSIG1,Hspa1b,DNAJB9,HSPA5
Protein Ubiquitination Pathway	5.73E00	5.1E-02	USP28,ANAPC10,DNAJB9,HSPA5,PSMC5,UBE2G2,HSPA8,HSPA4,ANAPC4,HSPA13,USP46,DNAJB1,VHL
Aldosterone Signaling in Epithelial Cells	2.37E00	3.95E-02	HSPA8,HSPA4,HSPA13,DNAJB1,DNAJB9,HSPA5
Androgen Signaling	2.29E00	4.5E-02	POLR2I,HSPA4,GTF2E1,CDK7,DNAJB1
Glucocorticoid Receptor Signaling	2.18E00	2.91E-02	HSPA8,POLR2I,HSPA4,GTF2E1,CDK7,Hspa1b,IKBKE,HSPA5
Cyclins and Cell Cycle Regulation	2.11E00	5.13E-02	PPP2CA,CDK7,HDAC1,CDK2
Assembly of RNA Polymerase II Complex	1.86E00	6E-02	POLR2I,GTF2E1,CDK7
Endoplasmic Reticulum Stress Pathway	1.73E00	9.52E-02	DDIT3,HSPA5
Epoxysqualene Biosynthesis	1.7E00	5E-01	FDFT1
S-methyl-5'-thioadenosine Degradation II	1.7E00	5E-01	MTAP
Tight Junction Signaling	1.58E00	2.99E-02	CLDN12,PPP2CA,GOSR2,CSTF3,BET1L
Hypoxia Signaling in the Cardiovascular System	1.56E00	4.62E-02	UBE2G2,CREB3,VHL
Mitotic Roles of Polo-Like Kinase	1.55E00	4.55E-02	ANAPC4,PPP2CA,ANAPC10
Cell Cycle Control of Chromosomal Replication	1.53E00	7.41E-02	CDK7,CDK2
p38 MAPK Signaling	1.52E00	3.42E-02	DDIT3,CREB3,MEF2A,IRAK2
Superpathway of Cholesterol Biosynthesis	1.5E00	7.14E-02	FDFT1,HMGCS1
Small Cell Lung Cancer Signaling	1.47E00	4.23E-02	CKS1B,IKBKE,CDK2
Adipogenesis pathway	1.41E00	3.15E-02	DDIT3,BMPR1A,CDK7,HDAC1
Estrogen Receptor Signaling	1.41E00	3.15E-02	POLR2I,GTF2E1,CDK7,MED21
Cell Cycle Regulation by BTG Family Proteins	1.32E00	5.71E-02	PPP2CA,CDK2
Nucleotide Excision Repair Pathway	1.32E00	5.71E-02	POLR2I,CDK7
eNOS Signaling	1.26E00	2.82E-02	HSPA8,HSPA4,Hspa1b,HSPA5
GDP-mannose Biosynthesis	1.23E00	1.67E-01	GMPPB
Salvage Pathways of Pyrimidine Ribonucleotides	1.18E00	3.23E-02	CDK7,CDK2,NME6
GDP-glucose Biosynthesis	1.17E00	1.43E-01	PGM3
iNOS Signaling	1.15E00	4.55E-02	IKBKE,IRAK2
p53 Signaling	1.12E00	3.06E-02	CCNG1,HDAC1,CDK2
Glucose and Glucose-1-phosphate Degradation	1.11E00	1.25E-01	PGM3
Cell Cycle: G2/M DNA Damage Checkpoint Regulation	1.06E00	4.08E-02	CDK7,CKS1B
Protein Kinase A Signaling	1.03E00	1.81E-02	ANAPC4,Ptprd,ADD3,PDE12,CREB3,ANAPC10,PPP1R11
Ketogenesis	1.02E00	1E-01	HMGCS1
Glycogen Degradation II	1.02E00	1E-01	PGM3
Purine Nucleotides De Novo Biosynthesis II	9.8E-01	9.09E-02	GMPS
Role of CHK Proteins in Cell Cycle Checkpoint Control	9.8E-01	3.64E-02	PPP2CA,CDK2
NRF2-mediated Oxidative Stress Response	9.72E-01	2.22E-02	DNAJA4,DNAJB1,DNAJB9,BACH1
Cleavage and Polyadenylation of Pre-mRNA	9.45E-01	8.33E-02	CSTF3
Glycogen Degradation III	9.45E-01	8.33E-02	PGM3
ATM Signaling	9.3E-01	3.39E-02	CREB3,CDK2
phagosome maturation	9.25E-01	2.5E-02	TUBA1C,GOSR2,BET1L
Cholesterol Biosynthesis I	9.12E-01	7.69E-02	FDFT1
Mevalonate Pathway I	9.12E-01	7.69E-02	HMGCS1
Cholesterol Biosynthesis II (via 24,25-dihydrolanosterol)	9.12E-01	7.69E-02	FDFT1
Cholesterol Biosynthesis III (via Desmosterol)	9.12E-01	7.69E-02	FDFT1
Breast Cancer Regulation by Stathmin1	9.03E-01	2.09E-02	PPP2CA,PPP1R11,TUBA1C,CDK2
ERK5 Signaling	8.83E-01	3.17E-02	CREB3,MEF2A
DNA Double-Strand Break Repair by Non-Homologous End Joining	8.82E-01	7.14E-02	LIG4
Colanic Acid Building Blocks Biosynthesis	8.82E-01	7.14E-02	GMPPB
Pyridoxal 5'-phosphate Salvage Pathway	8.72E-01	3.12E-02	CDK7,CDK2
Cell Cycle: G1/S Checkpoint Regulation	8.72E-01	3.12E-02	HDAC1,CDK2
Chondroitin Sulfate Degradation (Metazoa)	8.54E-01	6.67E-02	MGEA5
Remodeling of Epithelial Adherens Junctions	8.3E-01	2.94E-02	ARF6,TUBA1C
Cardiac β-adrenergic Signaling	8.29E-01	2.26E-02	PPP2CA,PDE12,PPP1R11
CDP-diacylglycerol Biosynthesis I	8.28E-01	6.25E-02	GPAM
Dermatan Sulfate Degradation (Metazoa)	8.28E-01	6.25E-02	MGEA5
RAN Signaling	8.04E-01	5.88E-02	XPO1
Superpathway of Geranylgeranyldiphosphate Biosynthesis I (via Mevalonate)	8.04E-01	5.88E-02	HMGCS1
Phosphatidylglycerol Biosynthesis II (Non-plastidic)	7.81E-01	5.56E-02	GPAM
STAT3 Pathway	7.81E-01	2.74E-02	BMPR1A,SOCS5
GADD45 Signaling	7.6E-01	5.26E-02	CDK2
DNA damage-induced 14-3-3σ Signaling	7.6E-01	5.26E-02	CDK2
Regulation of eIF4 and p70S6K Signaling	7.45E-01	2.05E-02	PPP2CA,EIF3A,EIF1AX
Cardiomyocyte Differentiation via BMP Receptors	7.4E-01	5E-02	BMPR1A
DNA Methylation and Transcriptional Repression Signaling	7.4E-01	5E-02	HDAC1
Dopamine Receptor Signaling	7.37E-01	2.56E-02	PPP2CA,PPP1R11
Prostate Cancer Signaling	7.04E-01	2.44E-02	CREB3,CDK2
Pyrimidine Deoxyribonucleotides De Novo Biosynthesis I	7.03E-01	4.55E-02	NME6
HIPPO signaling	6.73E-01	2.33E-02	PPP2CA,PPP1R11
Estrogen-mediated S-phase Entry	6.69E-01	4.17E-02	CDK2
TGF-β Signaling	6.66E-01	2.3E-02	BMPR1A,HDAC1
Dopamine-DARPP32 Feedback in cAMP Signaling	6.61E-01	1.86E-02	PPP2CA,CREB3,PPP1R11
Lipid Antigen Presentation by CD1	6.38E-01	3.85E-02	ARF6
Antiproliferative Role of TOB in T Cell Signaling	6.38E-01	3.85E-02	CDK2
IL-1 Signaling	6.37E-01	2.2E-02	IKBKE,IRAK2
Factors Promoting Cardiogenesis in Vertebrates	6.3E-01	2.17E-02	BMPR1A,CDK2
Chronic Myeloid Leukemia Signaling	6.23E-01	2.15E-02	HDAC1,IKBKE
Wnt/β-catenin Signaling	6.21E-01	1.78E-02	PPP2CA,HDAC1,SOX5
Role of NFAT in Regulation of the Immune Response	6.12E-01	1.75E-02	MEF2A,XPO1,IKBKE
TNFR2 Signaling	5.97E-01	3.45E-02	IKBKE
Pyrimidine Ribonucleotides Interconversion	5.97E-01	3.45E-02	NME6
CDK5 Signaling	5.85E-01	2.02E-02	PPP2CA,PPP1R11
Telomerase Signaling	5.85E-01	2.02E-02	PPP2CA,HDAC1
Calcium Signaling	5.8E-01	1.69E-02	CREB3,HDAC1,MEF2A
4-1BB Signaling in T Lymphocytes	5.72E-01	3.23E-02	IKBKE
Pyrimidine Ribonucleotides De Novo Biosynthesis	5.72E-01	3.23E-02	NME6
Production of Nitric Oxide and Reactive Oxygen Species in Macrophages	5.71E-01	1.67E-02	PPP2CA,PPP1R11,IKBKE
Circadian Rhythm Signaling	5.49E-01	3.03E-02	CREB3
ERK/MAPK Signaling	5.41E-01	1.6E-02	PPP2CA,CREB3,PPP1R11
TWEAK Signaling	5.38E-01	2.94E-02	IKBKE
NGF Signaling	5.38E-01	1.87E-02	CREB3,IKBKE
IL-17A Signaling in Fibroblasts	5.28E-01	2.86E-02	IKBKE
Role of JAK2 in Hormone-like Cytokine Signaling	5.28E-01	2.86E-02	SOCS5
tRNA Splicing	5.28E-01	2.86E-02	PDE12
Triacylglycerol Biosynthesis	5.28E-01	2.86E-02	GPAM
Gαs Signaling	5.27E-01	1.83E-02	ADD3,CREB3
Type I Diabetes Mellitus Signaling	5.21E-01	1.82E-02	IKBKE,SOCS5
Corticotropin Releasing Hormone Signaling	5.16E-01	1.8E-02	CREB3,MEF2A
April Mediated Signaling	4.98E-01	2.63E-02	IKBKE
Notch Signaling	4.98E-01	2.63E-02	MAML1
tRNA Charging	4.89E-01	2.56E-02	RARS
Type II Diabetes Mellitus Signaling	4.86E-01	1.71E-02	IKBKE,SOCS5
Gα12/13 Signaling	4.86E-01	1.71E-02	MEF2A,IKBKE
PTEN Signaling	4.81E-01	1.69E-02	BMPR1A,IKBKE
Role of PKR in Interferon Induction and Antiviral Response	4.8E-01	2.5E-02	IKBKE
B Cell Activating Factor Signaling	4.8E-01	2.5E-02	IKBKE
Transcriptional Regulatory Network in Embryonic Stem Cells	4.8E-01	2.5E-02	SKIL
Synaptic Long Term Potentiation	4.76E-01	1.68E-02	CREB3,PPP1R11
Mechanisms of Viral Exit from Host Cells	4.71E-01	2.44E-02	XPO1
PI3K/AKT Signaling	4.58E-01	1.63E-02	PPP2CA,IKBKE
Role of IL-17F in Allergic Inflammatory Airway Diseases	4.47E-01	2.27E-02	CREB3
Role of RIG1-like Receptors in Antiviral Innate Immunity	4.39E-01	2.22E-02	IKBKE
Hereditary Breast Cancer Signaling	4.32E-01	1.55E-02	POLR2I,HDAC1
Role of Oct4 in Mammalian Embryonic Stem Cell Pluripotency	4.31E-01	2.17E-02	MEF2A
LPS/IL-1 Mediated Inhibition of RXR Function	4.26E-01	1.37E-02	XPO1,FMO4,HMGCS1
TNFR1 Signaling	4.1E-01	2.04E-02	IKBKE
CD27 Signaling in Lymphocytes	3.9E-01	1.92E-02	IKBKE
Lymphotoxin β Receptor Signaling	3.78E-01	1.85E-02	IKBKE
Phospholipase C Signaling	3.68E-01	1.26E-02	CREB3,HDAC1,MEF2A
Wnt/Ca+ pathway	3.66E-01	1.79E-02	CREB3
Nur77 Signaling in T Lymphocytes	3.6E-01	1.75E-02	HDAC1
Regulation of Cellular Mechanics by Calpain Protease	3.6E-01	1.75E-02	CDK2
Glutamate Receptor Signaling	3.6E-01	1.75E-02	HOMER1
Induction of Apoptosis by HIV1	3.44E-01	1.67E-02	IKBKE
Estrogen-Dependent Breast Cancer Signaling	3.28E-01	1.59E-02	CREB3
Nicotine Degradation II	3.28E-01	1.59E-02	FMO4
G-Protein Coupled Receptor Signaling	3.25E-01	1.17E-02	PDE12,CREB3,IKBKE
Activation of IRF by Cytosolic Pattern Recognition Receptors	3.24E-01	1.56E-02	IKBKE
Calcium-induced T Lymphocyte Apoptosis	3.24E-01	1.56E-02	HDAC1
IL-17A Signaling in Airway Cells	3.24E-01	1.56E-02	IKBKE
CD40 Signaling	3.19E-01	1.54E-02	IKBKE
Hepatic Cholestasis	3.16E-01	1.23E-02	IKBKE,IRAK2
Angiopoietin Signaling	3.14E-01	1.52E-02	IKBKE
Neurotrophin/TRK Signaling	3.09E-01	1.49E-02	CREB3
IL-10 Signaling	3.05E-01	1.47E-02	IKBKE
Macropinocytosis Signaling	3.05E-01	1.47E-02	ARF6
Agrin Interactions at Neuromuscular Junction	3.01E-01	1.45E-02	GABPA
Growth Hormone Signaling	3.01E-01	1.45E-02	SOCS5
Acute Phase Response Signaling	2.96E-01	1.18E-02	IKBKE,SOCS5
Melatonin Signaling	2.96E-01	1.43E-02	RORA
Renal Cell Carcinoma Signaling	2.92E-01	1.41E-02	VHL
PEDF Signaling	2.92E-01	1.41E-02	IKBKE
CREB Signaling in Neurons	2.91E-01	1.17E-02	POLR2I,CREB3
JAK/Stat Signaling	2.88E-01	1.39E-02	SOCS5
NF-κB Signaling	2.86E-01	1.16E-02	BMPR1A,HDAC1
LPS-stimulated MAPK Signaling	2.84E-01	1.37E-02	IKBKE
NF-κB Activation by Viruses	2.84E-01	1.37E-02	IKBKE
Prolactin Signaling	2.84E-01	1.37E-02	SOCS5
FLT3 Signaling in Hematopoietic Progenitor Cells	2.8E-01	1.35E-02	CREB3
Toll-like Receptor Signaling	2.8E-01	1.35E-02	IRAK2
B Cell Receptor Signaling	2.78E-01	1.14E-02	CREB3,IKBKE
Sertoli Cell-Sertoli Cell Junction Signaling	2.73E-01	1.12E-02	CLDN12,TUBA1C
HER-2 Signaling in Breast Cancer	2.72E-01	1.32E-02	PARD6B
BMP signaling pathway	2.72E-01	1.32E-02	BMPR1A
PPARα/RXRα Activation	2.71E-01	1.12E-02	NR2C2,IKBKE
Dendritic Cell Maturation	2.71E-01	1.12E-02	CREB3,IKBKE
AMPK Signaling	2.71E-01	1.12E-02	PPP2CA,CREB3
Role of NFAT in Cardiac Hypertrophy	2.71E-01	1.12E-02	HDAC1,MEF2A
VDR/RXR Activation	2.65E-01	1.28E-02	PSMC5
Regulation of IL-2 Expression in Activated and Anergic T Lymphocytes	2.61E-01	1.27E-02	IKBKE
IL-8 Signaling	2.59E-01	1.09E-02	IKBKE,IRAK2
Regulation of the Epithelial-Mesenchymal Transition Pathway	2.59E-01	1.09E-02	MAML1,PARD6B
Ceramide Signaling	2.57E-01	1.25E-02	PPP2CA
Clathrin-mediated Endocytosis Signaling	2.57E-01	1.08E-02	HSPA8,ARF6
EIF2 Signaling	2.57E-01	1.08E-02	EIF3A,EIF1AX
ILK Signaling	2.54E-01	1.08E-02	PPP2CA,CREB3
mTOR Signaling	2.5E-01	1.06E-02	PPP2CA,EIF3A
RAR Activation	2.45E-01	1.05E-02	CDK7,PSMC5
Melanocyte Development and Pigmentation Signaling	2.44E-01	1.19E-02	CREB3
Role of Macrophages, Fibroblasts and Endothelial Cells in Rheumatoid Arthritis	2.41E-01	1.01E-02	CREB3,IKBKE,IRAK2
TR/RXR Activation	2.4E-01	1.18E-02	KLF9
FGF Signaling	2.4E-01	1.18E-02	CREB3
FAK Signaling	2.34E-01	1.15E-02	ARHGAP26
CTLA4 Signaling in Cytotoxic T Lymphocytes	2.31E-01	1.14E-02	PPP2CA
RANK Signaling in Osteoclasts	2.31E-01	1.14E-02	IKBKE
Apoptosis Signaling	2.28E-01	1.12E-02	IKBKE
Death Receptor Signaling	2.19E-01	1.09E-02	IKBKE
VEGF Signaling	2.19E-01	1.09E-02	EIF1AX
Fcγ Receptor-mediated Phagocytosis in Macrophages and Monocytes	2.16E-01	1.08E-02	ARF6
PPAR Signaling	2.13E-01	1.06E-02	IKBKE
Mouse Embryonic Stem Cell Pluripotency	2.11E-01	1.05E-02	BMPR1A
IGF-1 Signaling	2.05E-01	1.03E-02	SOCS5
T Cell Receptor Signaling	2.05E-01	1.03E-02	IKBKE
Antioxidant Action of Vitamin C	2E-01	1.01E-02	IKBKE

## Sheet: 24h
Ingenuity Canonical Pathways	-log(p-value)	Ratio	z-score	Molecules
Leukocyte Extravasation Signaling	2,56E00	1,37E-01	#NUM!	CLDN10,GNAI1,VCL,ITGA2,ITGB2,CLDN22,RASGRP1,GNAI3,WAS,MAPK8,CLDN20,CTNNA1,PIK3R3,CRKL,ARHGAP5,TIMP2,RDX,RAP1B,MMP20,BCAR1,MMP8,PRKD1,MMP10,ACTA1,ICAM1,MMP23B,ARHGAP9,MMP14
Bladder Cancer Signaling	2,51E00	1,72E-01	#NUM!	DAPK1,VEGFA,FGF4,FGF19,FGF2,EGF,FGF17,FGF20,MMP20,FGF13,MMP8,MMP10,TFDP1,MMP23B,MMP14
D-myo-inositol-5-phosphate Metabolism	2,4E00	1,45E-01	#NUM!	DUSP10,PALD1,PLCD1,DUSP8,PPP1R14A,PTPRM,MTMR9,DOT1L,PLD4,EPHX2,STYX,NUDT2,DUSP14,SSH3,SACM1L,PLCB3,PPP1R13B,IGBP1,PPFIBP2,PP2D1,NUDT14,PGAM5
Actin Cytoskeleton Signaling	2,37E00	1,32E-01	#NUM!	PFN4,PDGFD,VCL,ITGA2,FGF4,FGF19,ARHGEF12,DOCK1,Ins1,PFN3,WAS,PFN1,FGF20,SSH3,FGF13,PIK3R3,Ppp1r12a,CRKL,MYH10,FGF2,CFL2,RDX,EGF,FGF17,NCKAP1L,CSK,BCAR1,ACTA1,MYL7
HIF1α Signaling	2,14E00	1,54E-01	#NUM!	PIK3R3,AKT1,NCOA1,VEGFA,SLC2A2,MAPK6,SLC2A5,VHL,EGLN1,MMP20,MMP8,MMP10,ARNT,MAPK8,MMP23B,MMP14
Complement System	2,08E00	2,11E-01	#NUM!	MBL2,C4A/C4B,Scgb2b27 (includes others),C7,ITGAX,ITGB2,C1S,SERPING1
D-myo-inositol (1,4,5,6)-Tetrakisphosphate Biosynthesis	2,02E00	1,41E-01	#NUM!	DUSP10,PALD1,DUSP8,PPP1R14A,PTPRM,MTMR9,DOT1L,EPHX2,STYX,NUDT2,DUSP14,SSH3,SACM1L,PPP1R13B,IGBP1,PPFIBP2,PP2D1,NUDT14,PGAM5
D-myo-inositol (3,4,5,6)-tetrakisphosphate Biosynthesis	2,02E00	1,41E-01	#NUM!	DUSP10,PALD1,DUSP8,PPP1R14A,PTPRM,MTMR9,DOT1L,EPHX2,STYX,NUDT2,DUSP14,SSH3,SACM1L,PPP1R13B,IGBP1,PPFIBP2,PP2D1,NUDT14,PGAM5
Sertoli Cell-Sertoli Cell Junction Signaling	1,95E00	1,29E-01	#NUM!	CLDN10,CTNNA1,NECTIN1,AKT1,GUCY1A2,VCL,MAP3K11,ITGA2,TJP2,MAP3K6,CLDN22,MAP3K13,TUBB4B,WAS,TJAP1,MAP3K2,SORBS1,BCAR1,PRKAR1B,MAP2K3,MAPK8,ACTA1,CLDN20,PRKAG1
cAMP-mediated signaling	1,78E00	1,21E-01	#NUM!	GNAI1,S1PR3,CALML5,FFAR3,GNAL,PDE6C,GNAI3,MC4R,PRKAR1B,ADCY2,CCR4,PTGDR,AKAP6,DUSP4,HTR1A,ADRB1,FSHR,PTGER2,GRK2,AKAP7,PPP3R1,ENPP6,PDE8B,CNGA3,ADRA2A,RGS4,HTR4
3-phosphoinositide Degradation	1,77E00	1,31E-01	#NUM!	DUSP10,PALD1,DUSP8,PPP1R14A,MTMR1,PTPRM,MTMR9,DOT1L,EPHX2,STYX,NUDT2,DUSP14,SSH3,SACM1L,PPP1R13B,IGBP1,PPFIBP2,PP2D1,NUDT14,PGAM5
RhoA Signaling	1,76E00	1,37E-01	#NUM!	SEPT8,ARHGEF11,Ppp1r12a,ARHGAP5,ARHGEF12,SEPT12,RDX,CFL2,CDC42EP1,SEPT7,PFN1,SEPT10,CDC42EP2,ACTA1,MYL7,RAPGEF2,ARHGAP9
Reelin Signaling in Neurons	1,69E00	1,52E-01	#NUM!	PAFAH1B2,ARHGEF11,ARHGEF3,PIK3R3,AKT1,MAP3K11,CRKL,VLDLR,ITGA2,ARHGEF12,ITGB2,MAPK8
RANK Signaling in Osteoclasts	1,66E00	1,46E-01	#NUM!	BIRC2,PIK3R3,AKT1,MAP3K11,CALML5,MAP3K6,NFKBIE,NFATC1,CBL,MAP3K13,PPP3R1,MAP3K2,MAPK8
FGF Signaling	1,66E00	1,46E-01	#NUM!	PIK3R3,AKT1,CRKL,FGF4,FGF19,FGF2,FGF17,FGF20,FRS2,MET,FGF13,MAP2K3,MAPK8
HGF Signaling	1,66E00	1,39E-01	#NUM!	PIK3R3,AKT1,MAP3K11,CRKL,ITGA2,MAP3K6,ELF3,MAP3K13,DOCK1,ETS2,MAP3K2,RAP1B,MET,PRKD1,MAPK8
Integrin Signaling	1,65E00	1,2E-01	#NUM!	PFN4,AKT1,VCL,ITGA2,PARVA,ITGB2,DOCK1,ITGA2B,PFN3,WAS,PFN1,MAPK8,PIK3R3,Ppp1r12a,MAP3K11,CRKL,ARHGAP5,ITGAX,RHOJ,TSPAN3,RAP1B,BCAR1,ACTA1,ARF6,MYL7
GPCR-Mediated Nutrient Sensing in Enteroendocrine Cells	1,59E00	1,43E-01	#NUM!	GNAI1,PLCD1,GNG10,CCK,FFAR3,GNAI3,PLCB3,ADCY2,PRKAR1B,PRKD1,PRKAG1,FFAR4,FFAR1
NRF2-mediated Oxidative Stress Response	1,58E00	1,22E-01	#NUM!	GSTA5,GCLC,CLPP,HACD3,PIK3R3,ABCC2,AKT1,DNAJB1,DNAJC17,DNAJC4,PPIB,DNAJC14,ENC1,Gsta1,SOD3,FKBP5,MAP2K3,PRKD1,MAPK8,ACTA1,GPX2,FTH1
Caveolar-mediated Endocytosis Signaling	1,57E00	1,51E-01	#NUM!	FLNB,ITGA2B,EGF,HLA-A,RAB5B,MAP3K2,ITGA2,RAB5A,ITGAX,ITGB2,ACTA1
Cardiac β-adrenergic Signaling	1,55E00	1,28E-01	#NUM!	PPP1R14A,GNG10,ADRB1,ATP2A2,PDE6C,PPP1R14C,GRK2,AKAP7,SLC8A2,ENPP6,PDE8B,ADCY2,PRKAR1B,PPP1R14D,PRKAG1,CACNA1D,RYR2,AKAP6
Sphingosine-1-phosphate Signaling	1,5E00	1,33E-01	#NUM!	S1PR2,GNAI1,PLCD1,PIK3R3,S1PR4,PDGFD,AKT1,SMPD3,S1PR3,ASAH2,RHOJ,GNAI3,ACER1,PLCB3,ADCY2
Superpathway of Inositol Phosphate Compounds	1,47E00	1,16E-01	#NUM!	DUSP10,DUSP8,PPP1R14A,MTMR9,DOT1L,EPHX2,DUSP14,SSH3,SACM1L,PLCB3,PPFIBP2,PP2D1,PALD1,PLCD1,PTPRM,PIK3R3,PLD4,MINPP1,STYX,NUDT2,IPPK,PPP1R13B,IGBP1,NUDT14,PGAM5
Glycolysis I	1,41E00	1,71E-01	#NUM!	PFKP,PGAM1,PKM,ALDOA,PFKM,GPI,FBP2
Clathrin-mediated Endocytosis Signaling	1,4E00	1,17E-01	#NUM!	PIK3R3,PDGFD,VEGFA,FGF4,RAB5A,FGF19,APOF,FGF2,ITGB2,CBL,EGF,LYZ,DNM1L,RAB5B,FGF17,PPP3R1,FGF20,FGF13,MET,SERPINA1,ACTA1,ARF6
Gap Junction Signaling	1,38E00	1,19E-01	#NUM!	GNAI1,PLCD1,PIK3R3,AKT1,GUCY1A2,SGSM3,ADRB1,TUBB4B,GNAI3,CSNK1D,EGF,HTR2B,PPP3R1,MAP3K2,PLCB3,ADCY2,PRKAR1B,PRKD1,ACTA1,PRKAG1
G-Protein Coupled Receptor Signaling	1,37E00	1,1E-01	#NUM!	GNAI1,AKT1,S1PR3,NFKBIE,FFAR3,RASGRP1,GNAL,PDE6C,GNAI3,MC4R,PLCB3,PRKAR1B,ADCY2,CCR4,PTGDR,DUSP4,HTR1A,PIK3R3,ADRB1,FSHR,PTGER2,GRK2,HTR2B,ENPP6,PDE8B,PRKAG1,ADRA2A,RGS4,HTR4
Cardiac Hypertrophy Signaling	1,37E00	1,12E-01	#NUM!	GNAI1,AKT1,TGFB1,GNG10,CALML5,MAP3K6,MAP3K13,GNAL,GNAI3,PLCB3,PRKAR1B,ADCY2,MAP2K3,MAPK8,CACNA1D,PLCD1,PIK3R3,MAP3K11,ADRB1,RHOJ,HSPB1,PPP3R1,MAP3K2,PRKAG1,ADRA2A,MYL7
3-phosphoinositide Biosynthesis	1,36E00	1,18E-01	#NUM!	DUSP10,PALD1,DUSP8,PPP1R14A,PTPRM,PIK3R3,MTMR9,DOT1L,EPHX2,STYX,NUDT2,DUSP14,SSH3,SACM1L,PPP1R13B,IGBP1,PPFIBP2,PP2D1,NUDT14,PGAM5
GPCR-Mediated Integration of Enteroendocrine Signaling Exemplified by an L Cell	1,35E00	1,39E-01	#NUM!	GNAI1,PLCD1,ADRB1,PLCB3,CCK,ADCY2,PRKAR1B,GRPR,PRKAG1,GNAI3,GIPR
Differential Regulation of Cytokine Production in Macrophages and T Helper Cells by IL-17A and IL-17F	1,32E00	2,22E-01	#NUM!	IL12A,IL9,IL12B,CCL4
CD27 Signaling in Lymphocytes	1,31E00	1,54E-01	#NUM!	SIVA1,MAP3K11,MAP3K2,MAP3K6,MAP2K3,MAPK8,NFKBIE,MAP3K13
PXR/RXR Activation	1,3E00	1,41E-01	#NUM!	Ins1,CYP3A7,AKT1,CYP1A2,ABCC2,NCOA1,PPARA,PAPSS2,PRKAR1B,PRKAG1
Paxillin Signaling	1,27E00	1,29E-01	#NUM!	PIK3R3,VCL,ITGA2,ITGAX,ITGB2,PARVA,DOCK1,ITGA2B,CSK,BCAR1,MAPK8,ACTA1,ARF6
Germ Cell-Sertoli Cell Junction Signaling	1,26E00	1,17E-01	#NUM!	CTNNA1,LAMC3,PIK3R3,AKT1,TGFB1,VCL,MAP3K11,ITGA2,MAP3K6,RHOJ,MAP3K13,TUBB4B,CFL2,MAP3K2,SORBS1,BCAR1,MAP2K3,MAPK8,ACTA1
Death Receptor Signaling	1,25E00	1,3E-01	#NUM!	PARP12,BIRC2,HSPB1,PARP16,TNFSF10,DFFA,MAPK8,ACTA1,NFKBIE,FAS,TRADD,Naip1 (includes others)
DNA damage-induced 14-3-3σ Signaling	1,24E00	2,11E-01	#NUM!	AKT1,ATR,RAD17,CDK1
Gαs Signaling	1,22E00	1,24E-01	#NUM!	GNG10,ADRB1,FSHR,ADD3,PTGER2,MC4R,CNGA3,ADCY2,PRKAR1B,PRKAG1,PTGDR,RYR2,RAPGEF2,HTR4
Antioxidant Action of Vitamin C	1,16E00	1,24E-01	#NUM!	PLCD1,CSF2RB,CSF2RA,SLC2A2,PLA2G4F,PLA2G7,PLD4,NFKBIE,SLC2A5,TXNDC2,PLA2G4D,PLCB3,MAPK8
SAPK/JNK Signaling	1,16E00	1,26E-01	#NUM!	MAP4K3,DUSP10,DUSP8,PIK3R3,MAP3K11,CRKL,MAP3K2,MAPK8,TRADD,NFATC1,MAP3K13,DUSP4
Granulocyte Adhesion and Diapedesis	1,15E00	1,12E-01	#NUM!	CLDN10,GNAI1,ITGA2,CSF3R,ITGB2,CXCL2,CLDN22,RDX,GNAI3,HSPB1,SELP,IL18RAP,MMP20,MMP8,MMP10,CLDN20,CCL4,ICAM1,MMP23B,MMP14
MSP-RON Signaling Pathway	1,14E00	1,49E-01	#NUM!	PIK3R3,IL12A,CSF2RB,CSF1,IL12B,ITGB2,ACTA1
Assembly of RNA Polymerase III Complex	1,12E00	2,31E-01	#NUM!	GTF3C1,BRF1,GTF3C2
Nur77 Signaling in T Lymphocytes	1,08E00	1,38E-01	#NUM!	PPP3R1,CABIN1,MAP3K2,NR4A1,CD3D,CALML5,HLA-DOB,NFATC1
Remodeling of Epithelial Adherens Junctions	1,07E00	1,32E-01	#NUM!	CTNNA1,DNM1L,RAB5B,VCL,RAB5A,MET,ACTA1,ARF6,TUBB4B
Macropinocytosis Signaling	1,07E00	1,32E-01	#NUM!	EGF,PIK3R3,PDGFD,RAB5A,CSF1,MET,PRKD1,ITGB2,ARF6
Inhibition of Matrix Metalloproteases	1,04E00	1,5E-01	#NUM!	MMP20,MMP8,MMP10,MMP23B,TIMP2,MMP14
autophagy	1,04E00	1,5E-01	#NUM!	LAMP1,ATG4D,ATG16L1,RB1CC1,ATG10,VPS41
Protein Kinase A Signaling	1,04E00	9,8E-02	#NUM!	FLNB,DUSP10,GNAI1,DUSP8,PPP1R14A,TGFB1,GNG10,CALML5,NFKBIE,PDE6C,GNAI3,PLCB3,PRKAR1B,ADCY2,PTPDC1,PPP1R14D,AKAP6,PTPRS,DUSP4,PLCD1,PTPN9,PTPRM,MYH10,NFATC1,DHH,DUSP22,ADD3,PPP1R14C,AKAP7,PTPRK,PPP3R1,ENPP6,PDE8B,CNGA3,RAP1B,PRKD1,PRKAG1,RYR2,MYL7
Dopamine-DARPP32 Feedback in cAMP Signaling	1,02E00	1,09E-01	#NUM!	GNAI1,PLCD1,PPP1R14A,GUCY1A2,CALML5,ATP2A2,CALY,GNAI3,PPP1R14C,CSNK1D,PPP3R1,PLCB3,ADCY2,PRKAR1B,PRKD1,PPP1R14D,PRKAG1,CACNA1D,KCNJ1
Role of NFAT in Cardiac Hypertrophy	1,02E00	1,08E-01	#NUM!	GNAI1,PLCD1,PIK3R3,CTF1,AKT1,TGFB1,GNG10,CALML5,RCAN2,GNAI3,SLC8A2,CABIN1,PPP3R1,PLCB3,ADCY2,PRKAR1B,MAP2K3,PRKD1,MAPK8,PRKAG1
Differential Regulation of Cytokine Production in Intestinal Epithelial Cells by IL-17A and IL-17F	9,91E-01	1,74E-01	#NUM!	IL12A,IL9,IL12B,CCL4
T Cell Receptor Signaling	9,82E-01	1,18E-01	#NUM!	GRAP2,PIK3R3,CD8A,PPP3R1,CSK,CD3D,CALML5,MAPK8,SHB,CBL,NFATC1,RASGRP1
Relaxin Signaling	9,74E-01	1,1E-01	#NUM!	GNAI1,PIK3R3,AKT1,GUCY1A2,VEGFA,GNG10,NFKBIE,GNAL,PDE6C,GNAI3,ENPP6,PDE8B,RAP1B,ADCY2,PRKAR1B,PRKAG1
Tight Junction Signaling	9,69E-01	1,08E-01	#NUM!	CLDN10,CTNNA1,NECTIN1,AKT1,TGFB1,VCL,TJP2,MYH10,CLDN22,GPAA1,NAPB,PRKAR1B,VAPA,ACTA1,CLDN20,PRKAG1,MYL7,NUDT21
GNRH Signaling	9,58E-01	1,11E-01	#NUM!	GNAI1,MAP3K11,MAP3K6,MAP3K13,GNAI3,EGF,DNM1L,MAP3K2,PLCB3,ADCY2,PRKAR1B,MAP2K3,PRKD1,MAPK8,PRKAG1
Agranulocyte Adhesion and Diapedesis	9,51E-01	1,05E-01	#NUM!	CLDN10,GNAI1,ITGA2,MYH10,ITGB2,CXCL2,CLDN22,RDX,GNAI3,SELP,MMP20,MMP8,MMP10,ACTA1,CLDN20,CCL4,ICAM1,MYL7,MMP23B,MMP14
Atherosclerosis Signaling	9,43E-01	1,12E-01	#NUM!	PDGFD,TGFB1,TNFSF14,APOF,PLA2G4F,PLA2G7,ITGB2,LYZ,SELP,CSF1,PLA2G4D,SERPINA1,ICAM1,ALOX15
IL-22 Signaling	9,38E-01	1,67E-01	#NUM!	IL10RB,AKT1,MAPK8,TYK2
ERK/MAPK Signaling	9,35E-01	1,05E-01	#NUM!	PPP1R14A,PIK3R3,CRKL,ITGA2,PLA2G4F,NFATC1,ELF3,DOCK1,ETS2,PPP1R14C,MOS,HSPB1,RAP1B,BCAR1,PLA2G4D,MKNK1,PRKAR1B,PPP1R14D,PRKAG1,DUSP4
Molecular Mechanisms of Cancer	9,27E-01	9,65E-02	#NUM!	GNAI1,BIRC2,ARHGEF11,AKT1,TGFB1,ITGA2,ARHGEF12,NFKBIE,CBL,RASGRP1,GNAL,Naip1 (includes others),GNAI3,E2F4,Bmpr1b,ATR,PLCB3,PRKAR1B,ADCY2,MAP2K3,MAPK8,NF1,CTNNA1,ARHGEF3,PIK3R3,TYK2,RHOJ,DHH,GAB2,SMAD1,BMP1,RAP1B,PRKD1,FAS,PRKAG1,TFDP1
CCR5 Signaling in Macrophages	0.9	1,22E-01	#NUM!	GNAI1,CD3D,GNG10,CALML5,PRKD1,MAPK8,CCL4,FAS,GNAI3
Pyridoxal 5'-phosphate Salvage Pathway	0.9	1,22E-01	#NUM!	CSNK1D,DAPK1,MAP3K6,MAP2K3,ACVR2A,MAPK8,MAPK6,PLK1,CDK1
Maturity Onset Diabetes of Young (MODY) Signaling	8,89E-01	1,6E-01	#NUM!	Ins1,SLC2A2,FOXA2,CACNA1D
Serotonin Receptor Signaling	8,88E-01	1,3E-01	#NUM!	GCH1,HTR1A,HTR2B,HTR3B,ADCY2,HTR4,MAOA
Hypoxia Signaling in the Cardiovascular System	8,64E-01	1,23E-01	#NUM!	CSNK1D,VHL,AKT1,VEGFA,UBE2G2,ARNT,UBE2A,NFKBIE
Melatonin Signaling	8,49E-01	1,18E-01	#NUM!	GNAI1,PLCD1,CALML5,PLCB3,PRKAR1B,MAP2K3,PRKD1,PRKAG1,GNAI3
Breast Cancer Regulation by Stathmin1	8,41E-01	1,02E-01	#NUM!	GNAI1,ARHGEF11,PPP1R14A,ARHGEF3,PIK3R3,RB1CC1,GNG10,CALML5,ARHGEF12,TUBB4B,GNAI3,PPP1R14C,E2F4,PLCB3,ADCY2,PRKAR1B,PRKD1,PPP1R14D,PRKAG1,CDK1
Production of Nitric Oxide and Reactive Oxygen Species in Macrophages	8,37E-01	1,02E-01	#NUM!	PPP1R14A,PIK3R3,AKT1,MAP3K11,PPARA,MAP3K6,APOF,NFKBIE,TYK2,RHOJ,MAP3K13,PPP1R14C,LYZ,MAP3K2,RAP1B,SERPINA1,PRKD1,MAPK8,PPP1R14D
Axonal Guidance Signaling	8,33E-01	9,32E-02	#NUM!	GNAI1,ARHGEF11,PFN4,PDGFD,AKT1,ITGA2,GNG10,ARHGEF12,GNAL,DOCK1,GNAI3,PFN3,WAS,ADAM29,ADAMTS6,PFN1,ADAM11,MET,PLCB3,PRKAR1B,PLCD1,SEMA6B,PIK3R3,VEGFA,CRKL,NFATC1,CFL2,TUBB4B,Adam24,EGF,PPP3R1,Adam26a/Adam26b,BMP1,RAP1B,BCAR1,MMP8,MKNK1,PRKD1,MMP10,PRKAG1,MYL7
Salvage Pathways of Pyrimidine Ribonucleotides	8,28E-01	1,1E-01	#NUM!	CSNK1D,NME3,DAPK1,MAP3K6,PYCRL,MAP2K3,ACVR2A,MAPK8,UCK1,MAPK6,PLK1,CDK1
Interferon Signaling	8,25E-01	1,39E-01	#NUM!	IRF9,IFIT1,IFNAR2,IFITM2,TYK2
Gluconeogenesis I	8,23E-01	1,3E-01	#NUM!	PGAM1,ME1,ALDOA,MDH1,GPI,FBP2
EIF2 Signaling	8,21E-01	1,02E-01	#NUM!	EIF3G,PIK3R3,AKT1,RPS26,RPL13A,RPS18,RPL35,Rpl39l,RPLP1,RPL13,RPL26,Ins1,RPL3L,FAU,EIF3K,RPL4,RPL14,RPL10,RPL10A
Pathogenesis of Multiple Sclerosis	8,12E-01	2,22E-01	#NUM!	CCR1,CCL4
Bupropion Degradation	7,99E-01	1,48E-01	#NUM!	CYP3A7,CYP1A2,CYP1A1,CYP51A1
Gαq Signaling	7,95E-01	1,03E-01	#NUM!	PIK3R3,AKT1,GNG10,CALML5,ARHGEF25,PLD4,NFKBIE,RHOJ,NFATC1,GRK2,HTR2B,PPP3R1,CSK,PLCB3,PRKD1,RGS4
Hematopoiesis from Pluripotent Stem Cells	7,92E-01	1,28E-01	#NUM!	IL12A,IL9,CD8A,CD3D,CSF1,IL12B
Calcium-induced T Lymphocyte Apoptosis	7,85E-01	1,18E-01	#NUM!	PPP3R1,CABIN1,NR4A1,CD3D,CALML5,HLA-DOB,PRKD1,ATP2A2
Phospholipases	7,85E-01	1,18E-01	#NUM!	PLCD1,LIPC,PLA1A,PLA2G4D,PLCB3,PLA2G4F,PLD4,PLA2G7
Signaling by Rho Family GTPases	7,73E-01	9,75E-02	#NUM!	SEPT8,GNAI1,ARHGEF11,ARHGEF3,PIK3R3,MAP3K11,ITGA2,GNG10,ARHGEF12,SEPT12,RHOJ,GNAL,RDX,GNAI3,CFL2,CDC42EP1,WAS,SEPT7,SEPT10,MAPK8,CDC42EP2,ACTA1,MYL7
FAK Signaling	7,72E-01	1,11E-01	#NUM!	EGF,WAS,PIK3R3,AKT1,VCL,CSK,ITGA2,BCAR1,ACTA1,DOCK1
iCOS-iCOSL Signaling in T Helper Cells	7,5E-01	1,06E-01	#NUM!	GRAP2,PIK3R3,GAB2,AKT1,PPP3R1,TRAT1,CSK,CD3D,CALML5,HLA-DOB,NFKBIE,NFATC1
Nitric Oxide Signaling in the Cardiovascular System	7,5E-01	1,06E-01	#NUM!	PIK3R3,AKT1,GUCY1A2,VEGFA,ADRB1,CALML5,PRKAR1B,PRKD1,ATP2A2,PRKAG1,CACNA1D,RYR2
Trans, trans-farnesyl Diphosphate Biosynthesis	7,38E-01	0.2	#NUM!	IDI1,GGPS1
Proline Biosynthesis II (from Arginine)	7,34E-01	1,58E-01	#NUM!	OTC,PYCR1,PYCRL
CDK5 Signaling	7,3E-01	1,07E-01	#NUM!	PPP1R14C,PPP1R14A,ITGA2,FOSB,ADCY2,PRKAR1B,PPP1R14D,MAPK8,PRKAG1,GNAL,MAPK6
TR/RXR Activation	7,3E-01	1,09E-01	#NUM!	PFKP,PIK3R3,AKT1,NCOA1,ADRB1,ME1,RCAN2,SYT2,DIO2,KLF9
Dopamine Receptor Signaling	7,3E-01	1,09E-01	#NUM!	PPP1R14C,GCH1,PPP1R14A,SLC6A3,ADCY2,PRKAR1B,PPP1R14D,PRKAG1,CALY,MAOA
Epithelial Adherens Junction Signaling	7,26E-01	1,01E-01	#NUM!	CTNNA1,PTPRM,NECTIN1,AKT1,VCL,ACVR2A,MYH10,TUBB4B,EGF,WAS,SORBS1,RAP1B,MET,ACTA1,MYL7
Inhibition of Angiogenesis by TSP1	7,23E-01	1,28E-01	#NUM!	AKT1,TGFB1,GUCY1A2,VEGFA,MAPK8
FXR/RXR Activation	7,22E-01	1,02E-01	#NUM!	LIPC,ABCC2,AKT1,VLDLR,FGF19,PPARA,APOF,SLC51B,Ins1,C4A/C4B,FOXA1,SERPINA1,MAPK8,FOXA2
IL-12 Signaling and Production in Macrophages	7,22E-01	1,02E-01	#NUM!	PIK3R3,IL12A,AKT1,TGFB1,NCOA1,APOF,LYZ,IL23A,SERPINA1,IL12B,PRKD1,MAPK8,ZNF668,ALOX15
Induction of Apoptosis by HIV1	7,2E-01	1,17E-01	#NUM!	BIRC2,DFFA,MAPK8,NFKBIE,FAS,TRADD,Naip1 (includes others)
TNFR2 Signaling	7,2E-01	1,38E-01	#NUM!	BIRC2,MAPK8,NFKBIE,Naip1 (includes others)
phagosome maturation	7,01E-01	1,02E-01	#NUM!	ATP6V1C2,RAB5A,ATP6V1B1,TUBB4B,GPAA1,LAMP1,ATP6V1F,HLA-A,RAB5B,DYNLT1,NAPB,VPS41,DYNC1LI2
Phototransduction Pathway	6,95E-01	1,15E-01	#NUM!	RGS9BP,GUCY1A2,CNGA3,PRKAR1B,OPN5,PRKAG1,PDE6C
IL-10 Signaling	6,91E-01	1,11E-01	#NUM!	IL10RB,CCR1,IL18RAP,IL4R,MAP2K3,MAPK8,NFKBIE,TYK2
IL-1 Signaling	6,91E-01	1,06E-01	#NUM!	GNAI1,GNG10,ADCY2,PRKAR1B,MAP2K3,MAPK8,NFKBIE,PRKAG1,GNAL,GNAI3
RAR Activation	6,81E-01	9,64E-02	#NUM!	PIK3R3,AKT1,TGFB1,NCOA1,VEGFA,CSF2RB,ADH4,SMARCC1,SCAND1,SNW1,CSK,SMAD1,RBP2,ADCY2,PRKAR1B,PRKD1,MAPK8,PRKAG1,CYP26A1
Rapoport-Luebering Glycolytic Shunt	6,72E-01	1,82E-01	#NUM!	PGAM1,MINPP1
P2Y Purigenic Receptor Signaling Pathway	6,68E-01	1,01E-01	#NUM!	GNAI1,PLCD1,PIK3R3,AKT1,GNG10,GNAI3,ITGA2B,PLCB3,ADCY2,PRKAR1B,PRKD1,PRKAG1,P2RY6
ILK Signaling	6,6E-01	9,63E-02	#NUM!	FLNB,PIK3R3,IRS2,AKT1,VCL,VEGFA,LIMS2,MYH10,PARVA,ITGB2,RHOJ,DOCK1,CFL2,KRT18,MAPK8,ACTA1,MYL7,NACA
Hepatic Cholestasis	6,52E-01	9,66E-02	#NUM!	IL12A,ABCC2,TGFB1,FGF19,PPARA,TJP2,SLC22A6,NFKBIE,ATP8B1,Ins1,IL18RAP,ADCY2,IL12B,PRKAR1B,PRKD1,MAPK8,PRKAG1
Sonic Hedgehog Signaling	6,49E-01	1,29E-01	#NUM!	GRK2,PRKAR1B,PRKAG1,CDK1
α-Adrenergic Signaling	6,35E-01	1,03E-01	#NUM!	GNAI1,SLC8A2,GNG10,CALML5,ADCY2,PRKAR1B,PRKD1,ADRA2A,PRKAG1,GNAI3
Role of Osteoblasts, Osteoclasts and Chondrocytes in Rheumatoid Arthritis	6,24E-01	9,33E-02	#NUM!	BIRC2,PIK3R3,AKT1,TGFB1,ITGA2,CALML5,NFKBIE,NFATC1,TRADD,CBL,Naip1 (includes others),Bmpr1b,PPP3R1,IL18RAP,SMAD1,BMP1,CSF1,MMP8,MAP2K3,MAPK8,MMP14
G Beta Gamma Signaling	6,17E-01	1,02E-01	#NUM!	GNAI1,CAV3,AKT1,GNG10,ADCY2,PRKAR1B,PRKD1,PRKAG1,GNAL,GNAI3
Cytotoxic T Lymphocyte-mediated Apoptosis of Target Cells	6,17E-01	1,25E-01	#NUM!	HLA-A,CD3D,DFFA,FAS
Corticotropin Releasing Hormone Signaling	6,14E-01	9,92E-02	#NUM!	GNAI1,GUCY1A2,VEGFA,NR4A1,CALML5,RAP1B,ADCY2,PRKAR1B,PRKD1,PRKAG1,POMC,GNAI3
HIPPO signaling	6,12E-01	1,03E-01	#NUM!	PPP1R14C,CSNK1D,AMOT,PPP1R14A,SMAD1,TJP2,PPP1R14D,BTRC,DLG5
Role of Hypercytokinemia/hyperchemokinemia in the Pathogenesis of Influenza	6,06E-01	1,16E-01	#NUM!	IL12A,IL9,CCR1,IL12B,CCL4
Fcγ Receptor-mediated Phagocytosis in Macrophages and Monocytes	0.6	1,01E-01	#NUM!	WAS,PIK3R3,GAB2,AKT1,PRKD1,PLD4,ACTA1,ARF6,CBL,DOCK1
PKCθ Signaling in T Lymphocytes	5,99E-01	9,84E-02	#NUM!	GRAP2,PIK3R3,PPP3R1,MAP3K11,MAP3K2,CD3D,MAP3K6,HLA-DOB,MAPK8,NFKBIE,NFATC1,MAP3K13
Type I Diabetes Mellitus Signaling	5,91E-01	9,91E-02	#NUM!	IL12A,HLA-A,SOCS4,CD3D,IL12B,HLA-DOB,MAP2K3,MAPK8,NFKBIE,FAS,TRADD
Acetone Degradation I (to Methylglyoxal)	5,86E-01	1,21E-01	#NUM!	CYP3A7,CYP1A2,CYP1A1,CYP51A1
Xenobiotic Metabolism Signaling	5,86E-01	9,06E-02	#NUM!	GSTA5,CYP3A7,CYP1A1,MAP3K6,SCAND1,SULT1B1,MAP3K13,ALDH3B1,ARNT,MAP2K3,MAPK8,MAOA,GCLC,CHST3,PIK3R3,ABCC2,NCOA1,MAP3K11,UST,Gsta1,SOD3,CYP1A2,MAP3K2,PRKD1,NDST1
CD28 Signaling in T Helper Cells	5,84E-01	9,76E-02	#NUM!	GRAP2,WAS,PIK3R3,AKT1,PPP3R1,CSK,CD3D,CALML5,HLA-DOB,MAPK8,NFKBIE,NFATC1
Gαi Signaling	5,84E-01	9,76E-02	#NUM!	GNAI1,HTR1A,S1PR3,GNG10,ADCY2,PRKAR1B,CCR4,ADRA2A,PRKAG1,FFAR3,RGS4,GNAI3
Netrin Signaling	5,8E-01	1,14E-01	#NUM!	PPP3R1,PRKAR1B,PRKAG1,NFATC1,RYR2
Role of CHK Proteins in Cell Cycle Checkpoint Control	5,8E-01	1,09E-01	#NUM!	E2F4,ATR,RAD17,MRE11A,PLK1,CDK1
Chondroitin Sulfate Degradation (Metazoa)	5,69E-01	1,3E-01	#NUM!	HEXB,CEMIP,HEXA
Dermatan Sulfate Degradation (Metazoa)	5,69E-01	1,3E-01	#NUM!	HEXB,CEMIP,HEXA
Leptin Signaling in Obesity	5,69E-01	1,03E-01	#NUM!	PLCD1,PIK3R3,AKT1,PLCB3,ADCY2,PRKAR1B,PRKAG1,POMC
Sperm Motility	5,64E-01	9,56E-02	#NUM!	PLCD1,GUCY1A2,MAP3K11,CALML5,PLA2G4F,PLA2G7,CNGA3,PLA2G4D,PLCB3,PRKAR1B,PRKD1,SLC9A5,PRKAG1
NAD Salvage Pathway III	5,64E-01	1,54E-01	#NUM!	NMRK1,NMRK2
Glycine Cleavage Complex	5,64E-01	1,54E-01	#NUM!	GCSH,DLD
Ceramide Degradation	5,64E-01	1,54E-01	#NUM!	ACER1,ASAH2
TWEAK Signaling	5,57E-01	1,18E-01	#NUM!	BIRC2,NFKBIE,TRADD,Naip1 (includes others)
CXCR4 Signaling	5,57E-01	9,38E-02	#NUM!	GNAI1,ARHGEF11,PIK3R3,AKT1,GNG10,RHOJ,GNAL,DOCK1,GNAI3,BCAR1,PLCB3,ADCY2,PRKD1,MAPK8,MYL7
Acyl Carrier Protein Metabolism	5,54E-01	2,5E-01	#NUM!	AASDHPPT
Sulfite Oxidation IV	5,54E-01	2,5E-01	#NUM!	SUOX
Androgen Signaling	5,45E-01	9,65E-02	#NUM!	GNAI1,NCOA1,DNAJB1,GNG10,CALML5,KAT7,PRKAR1B,PRKD1,PRKAG1,GNAL,GNAI3
Phospholipase C Signaling	5,38E-01	8,98E-02	#NUM!	GRAP2,ARHGEF11,PPP1R14A,ARHGEF3,Ppp1r12a,ITGA2,GNG10,CALML5,ARHGEF12,PLA2G4F,PLD4,RHOJ,NFATC1,PPP3R1,CD3D,RAP1B,PLA2G4D,PLCB3,ADCY2,PRKD1,MYL7,AHNAK
Insulin Receptor Signaling	5,37E-01	9,42E-02	#NUM!	PPP1R14A,PIK3R3,IRS2,AKT1,CRKL,CBL,PPP1R14C,Ins1,SCNN1B,PRKAR1B,MAPK8,PPP1R14D,PRKAG1
Tumoricidal Function of Hepatic Natural Killer Cells	5,35E-01	1,25E-01	#NUM!	DFFA,FAS,ICAM1
Estrogen-mediated S-phase Entry	5,35E-01	1,25E-01	#NUM!	E2F4,TFDP1,CDK1
Neuroprotective Role of THOP1 in Alzheimer's Disease	5,32E-01	1,09E-01	#NUM!	HLA-A,NFYA,PRKAR1B,SERPINA3,PRKAG1
fMLP Signaling in Neutrophils	5,31E-01	9,57E-02	#NUM!	GNAI1,WAS,PIK3R3,PPP3R1,GNG10,CALML5,PLCB3,PRKD1,NFKBIE,NFATC1,GNAI3
Calcium Signaling	5,3E-01	9,14E-02	#NUM!	CHRNA5,CALML5,MYH10,ATP2B1,ATP2A2,RCAN2,NFATC1,SLC8A2,Tpm4,CABIN1,PPP3R1,RAP1B,PRKAR1B,ACTA1,PRKAG1,RYR2,MYL7
Superpathway of Geranylgeranyldiphosphate Biosynthesis I (via Mevalonate)	5,3E-01	1,14E-01	#NUM!	HMGCS1,IDI1,GGPS1,MVD
Protein Ubiquitination Pathway	5,19E-01	8,88E-02	#NUM!	BIRC2,DNAJB1,PSMD7,UBE2G2,DNAJC17,DNAJC4,PSMA3,BTRC,CBL,DNAJC14,HSPB1,VHL,HLA-A,USP25,UCHL3,USP13,PSMD1,STUB1,DNAJC22,USP49,UBE2A,PAN2,HSPB6
Calcium Transport I	5,19E-01	1,43E-01	#NUM!	ATP2B1,ATP2A2
Proline Biosynthesis I	5,19E-01	1,43E-01	#NUM!	PYCR1,PYCRL
dTMP De Novo Biosynthesis	5,19E-01	1,43E-01	#NUM!	DHFR,SHMT2
Tyrosine Degradation I	5,19E-01	1,43E-01	#NUM!	FAH,GSTZ1
Aspartate Degradation II	5,19E-01	1,43E-01	#NUM!	GOT1L1,MDH1
Hepatic Fibrosis / Hepatic Stellate Cell Activation	5,19E-01	9,09E-02	#NUM!	BAMBI,PDGFD,TGFB1,IFNAR2,VEGFA,KLF12,MYH10,FGF2,TIMP2,EGF,IL18RAP,CSF1,MET,IL4R,FAS,ICAM1,MYL7
Endothelin-1 Signaling	5,19E-01	9,09E-02	#NUM!	GNAI1,PLCD1,PIK3R3,GUCY1A2,PLA2G4F,PLA2G7,PLD4,GNAL,MAPK6,GNAI3,PTGER2,SHC3,PLA2G4D,PLCB3,ADCY2,PRKD1,MAPK8
Regulation of Cellular Mechanics by Calpain Protease	5,16E-01	1,03E-01	#NUM!	EGF,VCL,ITGA2,CNGA3,CAST,CDK1
Regulation of Actin-based Motility by Rho	5,1E-01	9,68E-02	#NUM!	WAS,PFN3,PFN4,PFN1,Ppp1r12a,ITGA2,ACTA1,RHOJ,MYL7
Estrogen Biosynthesis	5,09E-01	1,06E-01	#NUM!	HSD17B3,CYP3A7,CYP1A2,CYP1A1,CYP51A1
IL-8 Signaling	5,08E-01	9,04E-02	#NUM!	GNAI1,PIK3R3,AKT1,VEGFA,GNG10,CSTB,ITGAX,PLD4,ITGB2,RHOJ,GNAI3,EGF,IL9,PRKD1,MAPK8,ICAM1,MYL7
Agrin Interactions at Neuromuscular Junction	5,06E-01	0.1	#NUM!	ITGA2,NRG3,AGRN,ITGB2,MAPK8,ACTA1,UTRN
p38 MAPK Signaling	5,03E-01	9,4E-02	#NUM!	DUSP10,HSPB1,TGFB1,IL18RAP,PLA2G4D,MKNK1,DDIT3,MAP2K3,PLA2G4F,FAS,TRADD
Role of NFAT in Regulation of the Immune Response	4,97E-01	9,04E-02	#NUM!	GNAI1,PIK3R3,AKT1,GNG10,CALML5,HLA-DOB,NFKBIE,RCAN2,NFATC1,GNAL,GNAI3,CSNK1D,CABIN1,PPP3R1,CD3D,PLCB3
Nicotine Degradation III	4,97E-01	1,02E-01	#NUM!	CYP3A7,CYP1A2,CYP1A1,CYP51A1,B4GAT1,Aox3
IL-3 Signaling	4,89E-01	9,86E-02	#NUM!	PIK3R3,GAB2,AKT1,PPP3R1,CRKL,CSF2RB,PRKD1
GDNF Family Ligand-Receptor Interactions	4,89E-01	9,86E-02	#NUM!	NRTN,PIK3R3,IRS2,FRS2,MAPK8,DOK5,GFRA3
Amyotrophic Lateral Sclerosis Signaling	4,77E-01	9,35E-02	#NUM!	BIRC2,PIK3R3,RAB5B,VEGFA,GRIK2,RAB5A,HECW1,Naip1 (includes others),CACNA1D,CCS
B Cell Receptor Signaling	4,75E-01	8,94E-02	#NUM!	PIK3R3,AKT1,MAP3K11,CALML5,MAP3K6,NFKBIE,NFATC1,MAP3K13,CFL2,GAB2,PPP3R1,MAP3K2,CSK,RAP1B,MAP2K3,MAPK8
Asparagine Degradation I	4,73E-01	0.2	#NUM!	ASPG
Hypusine Biosynthesis	4,73E-01	0.2	#NUM!	DHPS
Lipoate Salvage and Modification	4,73E-01	0.2	#NUM!	LIPT1
TNFR1 Signaling	4,66E-01	1,02E-01	#NUM!	BIRC2,MAPK8,NFKBIE,TRADD,Naip1 (includes others)
Pancreatic Adenocarcinoma Signaling	4,64E-01	9,26E-02	#NUM!	E2F4,EGF,PIK3R3,AKT1,TGFB1,VEGFA,PLD4,MAPK8,TFDP1,TYK2
HMGB1 Signaling	4,63E-01	9,17E-02	#NUM!	KAT6A,PIK3R3,IL12A,AKT1,TGFB1,KAT7,IL12B,MAP2K3,MAPK8,ICAM1,RHOJ
Colorectal Cancer Metastasis Signaling	4,62E-01	8,71E-02	#NUM!	PIK3R3,AKT1,TGFB1,VEGFA,GNG10,TYK2,RHOJ,PTGER2,E2F4,GRK2,EGF,MSH6,MMP20,MMP8,ADCY2,MMP10,PRKAR1B,MAPK8,PRKAG1,MMP23B,MMP14
Renal Cell Carcinoma Signaling	4,55E-01	9,59E-02	#NUM!	VHL,PIK3R3,AKT1,TGFB1,VEGFA,MET,ARNT
Mevalonate Pathway I	4,46E-01	1,11E-01	#NUM!	HMGCS1,IDI1,MVD
Arginine Degradation VI (Arginase 2 Pathway)	4,41E-01	1,25E-01	#NUM!	PYCR1,PYCRL
Aryl Hydrocarbon Receptor Signaling	4,4E-01	8,9E-02	#NUM!	GSTA5,TGFB1,CYP1A1,HSPB1,Gsta1,DHFR,CYP1A2,ALDH3B1,ATR,ARNT,MAPK8,FAS,TFDP1
CCR3 Signaling in Eosinophils	4,38E-01	9,02E-02	#NUM!	GNAI1,PIK3R3,Ppp1r12a,GNG10,CALML5,PLA2G4D,PLCB3,PLA2G4F,PRKD1,GNAI3,CFL2
p53 Signaling	4,37E-01	9,18E-02	#NUM!	PERP,CSNK1D,PIK3R3,AKT1,ATR,PPP1R13B,SCO2,MAPK8,FAS
Acute Phase Response Signaling	4,33E-01	8,77E-02	#NUM!	MBL2,PIK3R3,AKT1,SOCS4,SERPINA3,NFKBIE,TRADD,NOLC1,C4A/C4B,RBP2,SERPINA1,MAP2K3,MAPK8,C1S,SERPING1
Thrombin Signaling	4,27E-01	8,67E-02	#NUM!	GNAI1,PLCD1,ARHGEF11,ARHGEF3,PIK3R3,AKT1,Ppp1r12a,GNG10,ARHGEF12,RHOJ,GNAL,GNAI3,EGF,PLCB3,ADCY2,PRKD1,MYL7
Chemokine Signaling	4,24E-01	9,33E-02	#NUM!	GNAI1,Ppp1r12a,CALML5,PLCB3,MAPK8,CCL4,GNAI3
Tec Kinase Signaling	4,21E-01	8,75E-02	#NUM!	GNAI1,PIK3R3,ITGA2,GNG10,TYK2,RHOJ,GNAL,GNAI3,WAS,TNFSF10,PRKD1,MAPK8,ACTA1,FAS
Transcriptional Regulatory Network in Embryonic Stem Cells	4,12E-01	0.1	#NUM!	KAT6A,CDYL,NEUROG1,SKIL
Protein Citrullination	4,11E-01	1,67E-01	#NUM!	PADI6
Glycine Biosynthesis I	4,11E-01	1,67E-01	#NUM!	SHMT2
Type II Diabetes Mellitus Signaling	4,05E-01	8,76E-02	#NUM!	PIK3R3,IRS2,AKT1,SOCS4,SMPD3,SLC2A2,PRKD1,PKM,MAPK8,NFKBIE,PRKAG1,TRADD
Apoptosis Signaling	3,96E-01	8,99E-02	#NUM!	BIRC2,DFFA,MAPK8,NFKBIE,FAS,Naip1 (includes others),CDK1,BCL2L10
IL-4 Signaling	3,94E-01	9,09E-02	#NUM!	FCER2,PIK3R3,AKT1,IL4R,HLA-DOB,TYK2,NFATC1
BMP signaling pathway	3,94E-01	9,09E-02	#NUM!	Bmpr1b,SMAD1,BMP1,PRKAR1B,FST,MAPK8,PRKAG1
CD40 Signaling	3,93E-01	9,23E-02	#NUM!	FCER2,PIK3R3,MAP2K3,MAPK8,NFKBIE,ICAM1
Role of PI3K/AKT Signaling in the Pathogenesis of Influenza	3,93E-01	9,23E-02	#NUM!	GNAI1,PIK3R3,AKT1,CRKL,NFKBIE,GNAI3
Human Embryonic Stem Cell Pluripotency	3,84E-01	8,63E-02	#NUM!	S1PR2,PIK3R3,S1PR4,Bmpr1b,PDGFD,AKT1,TGFB1,S1PR3,SMAD1,BMP1,FGF4,FGF2
Crosstalk between Dendritic Cells and Natural Killer Cells	3,83E-01	8,89E-02	#NUM!	IL12A,HLA-A,CSF2RB,TYROBP,TNFSF10,IL12B,ACTA1,FAS
Synaptic Long Term Potentiation	3,81E-01	8,66E-02	#NUM!	PPP1R14C,PLCD1,PPP1R14A,PPP3R1,CALML5,RAP1B,PLCB3,PRKAR1B,PRKD1,PPP1R14D,PRKAG1
LPS/IL-1 Mediated Inhibition of RXR Function	3,81E-01	8,41E-02	#NUM!	HMGCS1,GSTA5,CHST3,Cyp4a14,CYP3A7,LIPC,ABCC2,NCOA1,PPARA,PAPSS2,SULT1B1,UST,Gsta1,SOD3,IL18RAP,ALDH3B1,MAPK8,NDST1,MAOA
Role of BRCA1 in DNA Damage Response	3,8E-01	8,97E-02	#NUM!	E2F4,MSH6,ATR,SMARCC1,FANCF,MRE11A,PLK1
Mitotic Roles of Polo-Like Kinase	3,78E-01	9,09E-02	#NUM!	KIF23,TGFB1,KIF11,SMC3,PLK1,CDK1
Extrinsic Prothrombin Activation Pathway	3,77E-01	1,11E-01	#NUM!	THBD,F5
Mismatch Repair in Eukaryotes	3,77E-01	1,11E-01	#NUM!	MSH6,POLD1
Sphingosine and Sphingosine-1-phosphate Metabolism	3,77E-01	1,11E-01	#NUM!	ACER1,ASAH2
Folate Polyglutamylation	3,77E-01	1,11E-01	#NUM!	MTHFD1,SHMT2
Ephrin Receptor Signaling	3,75E-01	8,47E-02	#NUM!	GNAI1,PDGFD,AKT1,CRKL,VEGFA,ITGA2,GNG10,GNAL,GNAI3,CFL2,EGF,WAS,SORBS1,RAP1B,BCAR1
UVC-Induced MAPK Signaling	3,73E-01	9,52E-02	#NUM!	SMPD3,ATR,PRKD1,MAPK8
Thiosulfate Disproportionation III (Rhodanese)	3,6E-01	1,43E-01	#NUM!	MPST
Aspartate Biosynthesis	3,6E-01	1,43E-01	#NUM!	GOT1L1
RhoGDI Signaling	3,58E-01	8,38E-02	#NUM!	GNAI1,ARHGEF11,ARHGEF3,ARHGAP5,ITGA2,GNG10,ARHGEF12,RHOJ,GNAL,RDX,GNAI3,CFL2,ACTA1,MYL7,ARHGAP9
Cellular Effects of Sildenafil (Viagra)	3,54E-01	8,45E-02	#NUM!	PLCD1,Ppp1r12a,GUCY1A2,CALML5,PLCB3,ADCY2,PRKAR1B,MYH10,ACTA1,PRKAG1,CACNA1D,MYL7
Triacylglycerol Degradation	3,51E-01	9,68E-02	#NUM!	LIPC,PNLIP,NDST1
eNOS Signaling	3,49E-01	8,39E-02	#NUM!	CHRNA5,PIK3R3,AKT1,GUCY1A2,VEGFA,CALML5,NOSTRIN,CNGA3,ADCY2,STUB1,PRKAR1B,PRKD1,PRKAG1
GADD45 Signaling	3,49E-01	1,05E-01	#NUM!	ATR,CDK1
Melatonin Degradation I	3,49E-01	8,82E-02	#NUM!	CYP3A7,CYP1A2,CYP1A1,CYP51A1,B4GAT1,SULT1B1
Regulation of IL-2 Expression in Activated and Anergic T Lymphocytes	3,41E-01	8,64E-02	#NUM!	TGFB1,PPP3R1,CD3D,CALML5,MAPK8,NFKBIE,NFATC1
MIF Regulation of Innate Immunity	3,38E-01	9,09E-02	#NUM!	PLA2G4D,PLA2G4F,MAPK8,NFKBIE
PPARα/RXRα Activation	3,33E-01	8,24E-02	#NUM!	PLCD1,TGFB1,PPARA,ACVR2A,NFKBIE,Cyp2c54 (includes others),Ins1,IL18RAP,PLCB3,ADCY2,PRKAR1B,MAP2K3,MAPK8,Cyp2c44,PRKAG1
Superpathway of Melatonin Degradation	3,29E-01	8,54E-02	#NUM!	CYP3A7,CYP1A2,CYP1A1,CYP51A1,B4GAT1,SULT1B1,MAOA
Eicosanoid Signaling	3,29E-01	8,54E-02	#NUM!	PLA2G4D,PLA2G4F,PLA2G7,PTGDR,PTGER2,PTGFR,ALOX15
nNOS Signaling in Skeletal Muscle Cells	3,24E-01	0.1	#NUM!	CALML5,RYR2
Urea Cycle	3,24E-01	0.1	#NUM!	OTC,ASL
Virus Entry via Endocytic Pathways	3,24E-01	8,42E-02	#NUM!	FLNB,PIK3R3,HLA-A,FOLR1,ITGA2,PRKD1,ITGB2,ACTA1
Airway Pathology in Chronic Obstructive Pulmonary Disease	3,18E-01	1,25E-01	#NUM!	MMP8
Retinoate Biosynthesis II	3,18E-01	1,25E-01	#NUM!	RBP2
Trehalose Degradation II (Trehalase)	3,18E-01	1,25E-01	#NUM!	TREH
Methylglyoxal Degradation I	3,18E-01	1,25E-01	#NUM!	GLO1
Thioredoxin Pathway	3,18E-01	1,25E-01	#NUM!	TXNDC2
Sulfate Activation for Sulfonation	3,18E-01	1,25E-01	#NUM!	PAPSS2
Geranylgeranyldiphosphate Biosynthesis	3,18E-01	1,25E-01	#NUM!	GGPS1
Cysteine Biosynthesis/Homocysteine Degradation	3,18E-01	1,25E-01	#NUM!	CBS/CBSL
Citrulline Degradation	3,18E-01	1,25E-01	#NUM!	OTC
Lactose Degradation III	3,18E-01	1,25E-01	#NUM!	GLB1
Regulation of the Epithelial-Mesenchymal Transition Pathway	3,17E-01	8,15E-02	#NUM!	PIK3R3,PDGFD,AKT1,TGFB1,FGF4,FGF19,FGF2,TYK2,EGF,FGF17,FGF20,FRS2,FGF13,MET,MAP2K3
Putrescine Degradation III	3,13E-01	9,09E-02	#NUM!	ALDH3B1,SAT2,MAOA
Role of Oct4 in Mammalian Embryonic Stem Cell Pluripotency	3,06E-01	8,7E-02	#NUM!	FOXA1,FGF4,FOXA2,ETS2
Ceramide Signaling	3,06E-01	8,33E-02	#NUM!	S1PR2,PIK3R3,S1PR4,AKT1,SMPD3,S1PR3,MAPK8
ATM Signaling	3,01E-01	8,47E-02	#NUM!	MAPK8,SMC2,SMC3,MRE11A,CDK1
Endoplasmic Reticulum Stress Pathway	3,01E-01	9,52E-02	#NUM!	DDIT3,MAPK8
T Helper Cell Differentiation	2,98E-01	8,33E-02	#NUM!	IL12A,IL10RB,TGFB1,IL4R,IL12B,HLA-DOB
Role of MAPK Signaling in the Pathogenesis of Influenza	2,98E-01	8,33E-02	#NUM!	AKT1,PLA2G4D,MAP2K3,PLA2G4F,MAPK8,PLA2G7
IL-9 Signaling	2,95E-01	8,82E-02	#NUM!	PIK3R3,IL9,IRS2
Role of JAK2 in Hormone-like Cytokine Signaling	2,95E-01	8,82E-02	#NUM!	IRS2,SOCS4,TYK2
Nicotine Degradation II	2,86E-01	8,22E-02	#NUM!	CYP3A7,CYP1A2,CYP1A1,CYP51A1,B4GAT1,Aox3
ErbB Signaling	2,84E-01	8,14E-02	#NUM!	EGF,PIK3R3,AKT1,NRG3,MAP2K3,PRKD1,MAPK8
Creatine-phosphate Biosynthesis	2,83E-01	1,11E-01	#NUM!	CKB
2-ketoglutarate Dehydrogenase Complex	2,83E-01	1,11E-01	#NUM!	DLD
Branched-chain α-keto acid Dehydrogenase Complex	2,83E-01	1,11E-01	#NUM!	DLD
α-tocopherol Degradation	2,83E-01	1,11E-01	#NUM!	CYP4F12
L-cysteine Degradation III	2,83E-01	1,11E-01	#NUM!	MPST
Adenine and Adenosine Salvage I	2,83E-01	1,11E-01	#NUM!	APRT
1D-myo-inositol Hexakisphosphate Biosynthesis V (from Ins(1,3,4)P3)	2,83E-01	1,11E-01	#NUM!	IPPK
Oxidized GTP and dGTP Detoxification	2,83E-01	1,11E-01	#NUM!	DDX6
Glutamate Degradation II	2,83E-01	1,11E-01	#NUM!	GOT1L1
Glucocorticoid Biosynthesis	2,79E-01	9,09E-02	#NUM!	CYP21A2,Hsd3b1
Mineralocorticoid Biosynthesis	2,79E-01	9,09E-02	#NUM!	CYP21A2,Hsd3b1
Circadian Rhythm Signaling	2,78E-01	8,57E-02	#NUM!	CSNK1D,ARNTL,PER1
Coagulation System	2,78E-01	8,57E-02	#NUM!	THBD,SERPINA1,F5
G Protein Signaling Mediated by Tubby	2,78E-01	8,57E-02	#NUM!	Ins1,GNG10,PLCB3
MIF-mediated Glucocorticoid Regulation	2,78E-01	8,57E-02	#NUM!	PLA2G4D,PLA2G4F,NFKBIE
NF-κB Activation by Viruses	2,75E-01	8,11E-02	#NUM!	PIK3R3,AKT1,ITGA2,PRKD1,ITGB2,NFKBIE
TGF-β Signaling	2,74E-01	8,05E-02	#NUM!	AMH,RNF111,TGFB1,SMAD1,MAP2K3,ACVR2A,MAPK8
NGF Signaling	2,72E-01	7,96E-02	#NUM!	PIK3R3,AKT1,MAP3K11,SMPD3,MAP3K2,RAP1B,MAP3K6,MAPK8,MAP3K13
Activation of IRF by Cytosolic Pattern Recognition Receptors	2,64E-01	8,06E-02	#NUM!	IRF9,MAPK8,PPIB,NFKBIE,PIN1
Ephrin B Signaling	2,64E-01	0.08	#NUM!	GNAI1,GNG10,CBL,GNAL,GNAI3,CFL2
CTLA4 Signaling in Cytotoxic T Lymphocytes	2,64E-01	7,95E-02	#NUM!	GRAP2,PIK3R3,HLA-A,CD8A,AKT1,TRAT1,CD3D
Altered T Cell and B Cell Signaling in Rheumatoid Arthritis	2,64E-01	7,95E-02	#NUM!	IL23A,IL12A,TGFB1,CSF1,IL12B,HLA-DOB,FAS
Autoimmune Thyroid Disease Signaling	2,64E-01	8,16E-02	#NUM!	HLA-A,HLA-DOB,TSHR,FAS
Cell Cycle: G2/M DNA Damage Checkpoint Regulation	2,64E-01	8,16E-02	#NUM!	ATR,BTRC,PLK1,CDK1
D-myo-inositol (1,4,5)-Trisphosphate Biosynthesis	2,62E-01	8,33E-02	#NUM!	PLCD1,PLCB3,PLD4
Methylglyoxal Degradation III	2,6E-01	8,7E-02	#NUM!	AKR1B1,ADH4
TREM1 Signaling	2,53E-01	7,89E-02	#NUM!	AKT1,NLRP10,TYROBP,ITGAX,ICAM1,Naip1 (includes others)
GM-CSF Signaling	2,52E-01	7,94E-02	#NUM!	PIK3R3,AKT1,PPP3R1,CSF2RB,CSF2RA
Embryonic Stem Cell Differentiation into Cardiac Lineages	2,52E-01	0.1	#NUM!	SP4
Tetrahydrofolate Salvage from 5,10-methenyltetrahydrofolate	2,52E-01	0.1	#NUM!	MTHFD1
Lipoate Biosynthesis and Incorporation II	2,52E-01	0.1	#NUM!	LIPT1
Superoxide Radicals Degradation	2,52E-01	0.1	#NUM!	SOD3
Thymine Degradation	2,52E-01	0.1	#NUM!	DPYD
Role of JAK1, JAK2 and TYK2 in Interferon Signaling	2,41E-01	8,33E-02	#NUM!	IFNAR2,TYK2
Arginine Biosynthesis IV	2,41E-01	8,33E-02	#NUM!	OTC,ASL
UDP-N-acetyl-D-galactosamine Biosynthesis II	2,41E-01	8,33E-02	#NUM!	PGM3,GPI
April Mediated Signaling	2,34E-01	7,89E-02	#NUM!	MAPK8,NFKBIE,NFATC1
Uracil Degradation II (Reductive)	2,26E-01	9,09E-02	#NUM!	DPYD
Glutathione Biosynthesis	2,26E-01	9,09E-02	#NUM!	GCLC
Tetrahydrobiopterin Biosynthesis I	2,26E-01	9,09E-02	#NUM!	GCH1
L-cysteine Degradation I	2,26E-01	9,09E-02	#NUM!	GOT1L1
Role of JAK family kinases in IL-6-type Cytokine Signaling	2,25E-01	0.08	#NUM!	MAPK8,TYK2
Cleavage and Polyadenylation of Pre-mRNA	2,03E-01	8,33E-02	#NUM!	NUDT21
Hematopoiesis from Multipotent Stem Cells	2,03E-01	8,33E-02	#NUM!	CSF1
Acetyl-CoA Biosynthesis I (Pyruvate Dehydrogenase Complex)	2,03E-01	8,33E-02	#NUM!	DLD
Melatonin Degradation II	2,03E-01	8,33E-02	#NUM!	MAOA
Tetrahydrobiopterin Biosynthesis II	2,03E-01	8,33E-02	#NUM!	GCH1
